# Supplementary material for: Transcription Profiling Analysis of Mango–Fusarium mangiferae Interaction
Source: Front Microbiol. 2016 Sep 14;7:1443. doi: 10.3389/fmicb.2016.01443 (PMC5022174; doi:10.3389/fmicb.2016.01443)
Supplement: Additional File 1 — Number of unigenes matching the species using BLASTx in the Nr database. [file DataSheet1.XLSX]

## Sheet: Sheet1
Theobroma cacao	23692
Vitis vinifera	10749
Cucumis sativus	4119
Fragaria vesca subsp. vesca	3928
Arabidopsis thaliana	2845
Cicer arietinum	2679
Glycine max	2545
Oryza sativa Japonica Group	2367
Medicago truncatula	2177
Populus trichocarpa	1992
Solanum lycopersicum	1391
Arabidopsis lyrata subsp. lyrata	758
Setaria italica	739
Zea mays	648
Galdieria sulphuraria	583
Coccomyxa subellipsoidea C-169	461
Ricinus communis	404
Jatropha curcas	385
Saprolegnia diclina VS20	369
Cyanidioschyzon merolae strain 10D	357
Chlamydomonas reinhardtii	328
Phytophthora infestans T30-4	314
Ectocarpus siliculosus	268
Prunus persica	263
Gossypium hirsutum	259
Volvox carteri f. nagariensis	245
Brachypodium distachyon	234
Hordeum vulgare subsp. vulgare	202
Citrus sinensis	194
Dimocarpus longan	186
Emiliania huxleyi CCMP1516	186
Chondrus crispus	185
Guillardia theta CCMP2712	183
Aegilops tauschii	177
Malus domestica	174
Triticum urartu	167
Nicotiana tabacum	165
Hevea brasiliensis	165
Thalassiosira pseudonana CCMP1335	160
Citrus trifoliata	152
Cucumis melo subsp. melo	149
Mangifera indica	148
Phaeodactylum tricornutum CCAP 1055/1	147
Phytophthora sojae	135
Citrus unshiu	134
Ostreococcus tauri	125
Beta vulgaris subsp. vulgaris	115
Oryza sativa Indica Group	109
Bathycoccus prasinos	106
Nannochloropsis gaditana CCMP526	102
Micromonas sp. RCC299	96
Genlisea aurea	94
Brassica rapa subsp. pekinensis	88
Aureococcus anophagefferens	79
Brassica napus	73
Phaseolus vulgaris	73
Physcomitrella patens subsp. patens	73
Populus tomentosa	70
Lotus japonicus	68
Solanum demissum	65
Solanum tuberosum	63
Camellia sinensis	62
Cucumis melo	54
Litchi chinensis	54
Populus tremula x Populus alba	51
Quercus suber	50
Pisum sativum	49
Micromonas pusilla CCMP1545	48
Carica papaya	46
Ananas comosus	46
Triticum aestivum	46
Chlorella variabilis	45
Cyanophora paradoxa	40
Elaeis guineensis	38
Blastocystis hominis	38
Rosa rugosa	37
Gossypium barbadense	37
Populus tremula x Populus tremuloides	36
Albugo laibachii Nc14	35
Vernicia fordii	33
Petunia x hybrida	33
Selaginella moellendorffii	33
Manihot esculenta	33
Chlamydomonas incerta	31
Chlorella vulgaris	30
Brassica oleracea	30
Silene latifolia	30
Capsicum annuum	29
Capsella rubella	29
Nicotiana benthamiana	29
Arachis hypogaea	28
Populus euphratica	26
Helianthus annuus	26
Thalassiosira oceanica	25
Vicia faba	24
Ostreococcus lucimarinus CCE9901	23
Malus x robusta	23
Picea sitchensis	22
Gossypium arboreum	22
Plasmopara viticola	22
Brassica rapa	22
Paulinella chromatophora	21
Pinus koraiensis	21
Pfiesteria piscicida	20
Populus trichocarpa x Populus deltoides	20
Karlodinium veneficum	19
Rhus chinensis	19
Mesembryanthemum crystallinum	19
(Populus tomentosa x P. bolleana) x P. tomentosa	18
Gossypium raimondii	18
Sorghum bicolor	18
Cleistogenes songorica	17
Bruguiera gymnorhiza	16
Brassica juncea	16
Corylus heterophylla	16
Musa acuminata AAA Group	16
Griffithsia japonica	16
Populus tremula	16
Musa acuminata	16
Hordeum vulgare	15
Pyropia yezoensis	15
Lingulodinium polyedrum	15
Rhodomonas sp. CCMP768	15
Catharanthus roseus	15
Pyrus communis	15
Citrus maxima	15
Ziziphus jujuba	15
Daucus carota	15
Cyanidioschyzon merolae	14
Pavlova lutheri	14
Populus x canadensis	14
Citrus clementina	14
Bryonia dioica	14
Physcomitrella patens	14
Arabidopsis arenosa	14
Populus nigra	14
Morella rubra	14
Beta vulgaris	13
Azadirachta indica	13
Dunaliella bardawil	13
Trifolium repens	13
Citrus x paradisi	13
Vitis labrusca	13
Conocephalum conicum	13
Prunus salicina	12
Betula pendula	12
Phytophthora nicotianae	12
Ipomoea nil	12
Corchorus olitorius	12
Humulus lupulus	11
Oryza australiensis	11
Linum usitatissimum	11
Juglans regia	11
Marchantia polymorpha	11
Populus deltoides	11
Panax ginseng	11
Lilium longiflorum	11
Citrullus lanatus	11
Rhodomonas salina	11
Eucalyptus grandis	11
Asparagus officinalis	11
Auxenochlorella protothecoides	11
Musa balbisiana	10
Vitis pseudoreticulata	10
Picea abies	10
Xanthoceras sorbifolium	10
Antirrhinum majus	10
Castanea sativa	9
Guillardia theta	9
Oryza sativa	9
Nicotiana attenuata	9
Oxyrrhis marina	9
Actinidia deliciosa	9
Phaeodactylum tricornutum	9
Solanum melongena	9
Citrus macrophylla	9
Achnanthes kuwaitensis	9
Eutrema halophilum	9
Vigna radiata	9
Euphorbia esula	9
Heterocapsa triquetra	9
Pyrus x bretschneideri	8
Salvia miltiorrhiza	8
Miscanthus sinensis	8
Prunus mume	8
Medicago sativa	8
Citrus limon	8
Hyacinthus orientalis	8
Fagus sylvatica	8
Pinus taeda	8
Phytophthora infestans	8
Populus balsamifera	8
Coffea arabica	8
Brassica carinata	8
Solanum chacoense	8
Citrus jambhiri	8
Oryza longistaminata	7
Brassica rapa subsp. chinensis	7
Citrus medica var. sarcodactylis	7
Ipomoea batatas	7
Brassica rapa subsp. oleifera	7
Mesostigma viride	7
Millettia pinnata	7
Cucurbita maxima	7
Goniomonas truncata	7
Dictyota dichotoma	7
Noctiluca scintillans	7
Solanum phureja	7
Dendrobium officinale	7
Plantago major	7
Phoenix dactylifera	7
Chlamydomonas sp. ICE-L	7
Lupinus angustifolius	6
Glaucocystis nostochinearum	6
Beta vulgaris subsp. maritima	6
Nicotiana alata	6
Nicotiana sylvestris	6
Euglena gracilis	6
Erythroxylum coca	6
Castanea mollissima	6
Lycium barbarum	6
Petunia integrifolia subsp. inflata	6
Ignatius tetrasporus	6
Pyrus pyrifolia	6
Schinus terebinthifolius	6
Amphidinium carterae	6
Salix arbutifolia	6
Solanum chacoense x Solanum tuberosum	6
Nasturtium officinale	6
Vitis amurensis	6
Phyllostachys edulis	6
Boechera divaricarpa	5
Brassica oleracea var. botrytis	5
Triadica sebifera	5
Nelumbo nucifera	5
Annona cherimola	5
Populus alba	5
Pistacia vera	5
Malus pumila	5
Prunus armeniaca	5
Malus hupehensis	5
Chrysodidymus synuroideus	5
Populus tremuloides	5
Caragana korshinskii	5
Citrus junos	5
Schizochytrium sp. ATCC 20888	5
Rhododendron formosanum	5
Daucus carota subsp. sativus	5
Dunaliella salina	5
Lonicera japonica	5
Citrus reticulata	5
Saccharum hybrid cultivar R570	5
Prototheca wickerhamii	5
Marsilea quadrifolia	5
Wolffia australiana	5
Fragaria vesca	4
Volvox carteri	4
Pelargonium x hortorum	4
Betula platyphylla	4
Corylus avellana	4
Chlamydomonas moewusii	4
Citrus sinensis x Citrus trifoliata	4
Elaeis oleifera	4
Zinnia violacea	4
Quercus petraea	4
Brassica oleracea var. gemmifera	4
Hemiselmis andersenii	4
Spinacia oleracea	4
Phytophthora cinnamomi	4
Acetabularia acetabulum	4
Gracilaria lemaneiformis	4
Morus alba var. multicaulis	4
Musa ABB Group	4
Suaeda salsa	4
Nicotiana plumbaginifolia	4
Boea hygrometrica	4
Raphanus sativus	4
Olea europaea subsp. europaea	4
Eriobotrya japonica	4
Sesamum indicum	4
Trebouxia aggregata	4
Phytophthora ramorum	4
Juglans nigra	4
Pachycladon cheesemanii	4
Chlorella sorokiniana	4
Betula luminifera	4
Arabidopsis lyrata subsp. petraea	4
Gracilaria gracilis	4
Primula vulgaris	4
Toxicodendron vernicifluum	4
Populus fremontii	4
Parvocaulis pusilla	4
Pseudoperonospora cubensis	4
Quercus robur	4
Thalassiosira pseudonana	4
Pueraria montana var. lobata	4
Ulva pertusa	4
Morus alba	4
x Citrofortunella microcarpa	4
Aquilaria microcarpa	4
Lens culinaris	4
Oryza brachyantha	4
Gossypium aridum	4
Emiliania huxleyi	4
Pinus sylvestris	4
Allium sativum	4
Chara globularis	4
Polytomella sp. Pringsheim 198.80	4
Goniomonas sp. CCAP 980/1	4
Brassica oleracea var. viridis	4
Solanum x edinense	4
Malus xiaojinensis	4
Rosa chinensis var. spontanea	3
Pseudotsuga menziesii var. menziesii	3
Phytophthora capsici	3
Hyaloperonospora parasitica	3
Santalum album	3
Actinidia latifolia	3
Gracilariopsis andersonii	3
Buxus microphylla	3
Vicia faba var. minor	3
Prunus x yedoensis	3
Orobanche ramosa	3
Pellia endiviifolia (species B)	3
Gossypium mustelinum	3
Vitis thunbergii	3
Pyrocystis lunula	3
Strombomonas acuminata	3
Pistacia chinensis	3
Aralia elata	3
Cyanidium caldarium	3
Vigna angularis	3
Pteris vittata	3
labyrinthulid quahog parasite QPX	3
Nannochloropsis gaditana	3
Chlorokybus atmophyticus	3
Ascophyllum nodosum	3
Pythium ultimum	3
Sesbania rostrata	3
Solanum pimpinellifolium	3
Nicotiana glauca	3
Aulacantha scolymantha	3
Saccharina japonica	3
Paeonia suffruticosa	3
Petroselinum crispum	3
Solanum lycopersicum var. cerasiforme	3
Actinidia arguta	3
Eutrema salsugineum	3
Arabidopsis halleri	3
Murraya paniculata	3
Pyropia haitanensis	3
Ulva fasciata	3
Vitis riparia	3
Populus alba x Populus glandulosa	3
Prunus cerasifera	3
Triticum durum	3
Olimarabidopsis pumila	3
Chlamydomonas sp. HS-5	3
Dianthus caryophyllus	3
Helicosporidium sp. ex Simulium jonesi	3
Leucocryptos marina	3
Thraustotheca clavata	3
Silene noctiflora	3
Polytomella parva	3
Triticum monococcum	3
Fagopyrum tataricum	3
Trebouxiophyceae sp. MX-AZ01	3
Dictamnus albus	3
Actinidia chinensis	3
Papaver somniferum	3
Epimedium sagittatum	3
Artemisia annua	3
Avicennia marina	3
Lupinus albus	3
Hypericum perforatum	3
Broussonetia papyrifera	3
Populus alba x Populus bolleana	3
Sandersonia aurantiaca	3
Avena fatua	3
Gunnera manicata	3
Eucalyptus cladocalyx	3
acyl-carrier protein [Phaeodactylum tricornutum	3
Vaucheria litorea	2
Aeschynomene virginica	2
Scrippsiella trochoidea	2
Ulva prolifera	2
Leptolegnia chapmanii	2
Secale cereale x Triticum durum	2
Fragaria x ananassa	2
Populus x beijingensis	2
Rosa hybrid cultivar	2
Cocos nucifera	2
Cupressus sempervirens	2
Codonopsis lanceolata	2
Alexandrium fundyense	2
Silene vulgaris	2
Chara corallina	2
Prunus fruticosa	2
Digitaria sanguinalis	2
Vigna unguiculata	2
Hordeum vulgare subsp. spontaneum	2
Porphyra purpurea	2
Taraxacum officinale	2
Chimonanthus praecox	2
Heterosigma akashiwo	2
Vitis rotundifolia	2
Thraustochytrium aureum	2
Syntrichia ruralis	2
Ammopiptanthus mongolicus	2
Musa AB Group	2
Euonymus japonicus	2
Plagiochasma appendiculatum	2
Solanum bulbocastanum	2
Camptotheca acuminata	2
Aphanomyces euteiches	2
Calliarthron tuberculosum	2
Panax quinquefolius	2
Cleome spinosa	2
Alnus glutinosa	2
Oncidium hybrid cultivar	2
Phaseolus coccineus	2
Luzula sylvatica	2
Oryza glaberrima	2
Lycoris radiata	2
Ceratopteris richardii	2
Dunaliella viridis	2
Platanus x acerifolia	2
Rhododendron kanehirai	2
Brassica oleracea var. alboglabra	2
Phaeocystis globosa	2
Prunus dulcis	2
Mirabilis jalapa	2
Chlorochytrium lemnae	2
Zinnia elegans	2
Ilex paraguariensis	2
Nephroselmis olivacea	2
Clarkia xantiana var. xantiana	2
Helianthemum almeriense	2
Salix gilgiana	2
Pyrus betulifolia	2
Porphyridium purpureum	2
Hydrangea macrophylla	2
Pachycladon enysii	2
Solanum torvum	2
Phaseolus lunatus	2
Phytophthora cactorum	2
Cadia purpurea	2
Roombia sp. NY0200	2
Pseudochlorella pringsheimii	2
Gladiolus hybrid cultivar	2
Coptis japonica var. dissecta	2
Hibiscus cannabinus	2
Saprolegnia monoica	2
Celosia cristata	2
Eucalyptus gunnii	2
Craterostigma plantagineum	2
Citrullus lanatus subsp. vulgaris	2
Cryptocoryne ciliata	2
Monomorphina pseudopyrum	2
Pelargonium zonale	2
Conocephalum supradecompositum	2
Saccharum officinarum	2
Breonia chinensis	2
Cistanche deserticola	2
Malus hupehensis var. mengshanensis	2
Phytophthora richardiae	2
Theobroma grandiflorum	2
Camellia chekiangoleosa	2
Cucumis melo var. cantalupensis	2
Entosiphon sulcatum	2
Striga asiatica	2
Synura petersenii	2
Achlya ambisexualis	2
Cryptomonas paramecium	2
Cercidiphyllum japonicum	2
Ficus pumila var. awkeotsang	2
Cucurbita pepo	2
Coffea canephora	2
Citrus hybrid cultivar	2
Lactuca sativa	2
Triphysaria versicolor	2
Eurychasma dicksonii	2
Cenchrus americanus	2
Apium graveolens	2
Crepis alpina	2
Picea glauca	2
Brassica nigra	2
Achlya bisexualis	2
Oltmannsiellopsis viridis	2
Coptis japonica	2
Brachiaria hybrid cultivar	2
Acer palmatum	2
Allium cepa	2
Aegilops markgrafii	2
Mikania micrantha	2
Sedum alfredii	2
Capsicum frutescens	2
Ochromonas danica	2
Zea diploperennis	2
Secale cereale	2
Prionitis lanceolata	2
Fagus crenata	2
Eichhornia crassipes	2
Canarium album	2
Solanum arcanum	2
Moricandia nitens	2
Glycine latifolia	2
Solanum aethiopicum	2
Ruta graveolens	2
Cryptomeria japonica	1
Phytophthora nicotianae x cactorum	1
Chaetosphaeridium globosum	1
Epilobium amurense	1
Pinus sylvestris var. mongolica	1
Pachysandra terminalis	1
Datisca glomerata	1
Castanopsis chinensis	1
Citrus sp. cv. Sainumphung	1
Musa itinerans var. itinerans	1
Oocystis solitaria	1
Puya laxa	1
Castanea crenata	1
Stellaria media	1
Dioscorea zingiberensis	1
Puccinellia tenuiflora	1
Physaria fendleri	1
Saintpaulia hybrid cultivar	1
Ficus carica	1
Myrica gale	1
Camellia oleifera	1
Noccaea caerulescens	1
Punica granatum	1
Saussurea medusa	1
Spermatozopsis similis	1
Malpighia glabra	1
Solanum chilense	1
Saccharum hybrid cultivar ROC16	1
Retama raetam	1
Lycoris longituba	1
Euonymus europaeus	1
Saprolegnia parasitica	1
Stipagrostis pennata	1
Alstroemeria ligtu subsp. ligtu	1
Camellia japonica	1
Gymnadenia conopsea	1
Isochrysis galbana	1
Ditylum brightwellii	1
Tsuga heterophylla	1
Caulerpa cf. racemosa GG-2009	1
Fragaria grandiflora	1
Suaeda corniculata	1
Ligusticum sinense	1
Acacia auriculiformis x Acacia mangium	1
Scrophularia arguta	1
Tetraselmis chuii	1
Solanum commersonii	1
Salix matsudana	1
Toxicodendron succedaneum	1
Senecio odorus	1
Chaetomorpha coliformis	1
Aquilaria sinensis	1
Australopyrum retrofractum	1
Malus micromalus	1
Camelina sativa	1
Hyalotheca mucosa	1
Halodule beaudettei	1
Dryopteris caudipinna	1
Diospyros kaki	1
Vitis yeshanensis	1
Haematococcus pluvialis	1
Vasconcellea cundinamarcensis	1
Ziziphus mauritiana	1
Tilia platyphyllos	1
Aegilops umbellulata	1
endosymbiont of Durinskia baltica	1
Liquidambar styraciflua	1
Magnolia grandiflora	1
Bromus inermis	1
Sinapis arvensis	1
Antirrhinum siculum	1
Acer maximowiczianum	1
Botrydium granulatum var. kolkwitzianum	1
Eucalyptus dunnii	1
Wilsoniana achyranthis	1
Butomus umbellatus	1
Misopates orontium	1
Phytophthora clandestina	1
Nicotiana suaveolens	1
Taiwania cryptomerioides	1
Populus kitakamiensis	1
5'	1
Agave tequilana	1
Brassica oleracea var. italica	1
Cercis canadensis	1
Phaeocystis antarctica	1
Mercurialis annua	1
Phillyrea latifolia	1
Cynara cardunculus var. scolymus	1
Polarella glacialis	1
Opuntia streptacantha	1
Festuca arundinacea	1
Gossypium gossypioides	1
Malus sieversii	1
(Populus tomentosa x P. bolleana) x P. tomentosa var. truncata	1
Oryza officinalis	1
Mercurialis perennis	1
Mimosa pudica	1
Tetragonia tetragonioides	1
Thevetia peruviana	1
Eremopyrum triticeum	1
Chelidonium majus	1
Gentiana lutea	1
Gracilariophila oryzoides	1
Retanilla trinervia	1
Picea mariana	1
Zea mays subsp. mays	1
Nepeta racemosa	1
Rhododendron rubropunctatum	1
Grateloupia taiwanensis	1
Brunfelsia brasiliensis subsp. macrocalyx	1
Solanum peruvianum	1
Hedychium coronarium	1
Origanum vulgare subsp. vulgare	1
Phytophthora asparagi	1
Prasinophyceae sp. CCMP1205	1
Andrographis paniculata	1
Takakia lepidozioides	1
Arabidopsis halleri subsp. halleri	1
Achlya hypogyna	1
Avena sativa	1
Stellaria longipes	1
Pericallis cruenta	1
Iris x hollandica	1
Gossypium darwinii	1
Solanum nigrum	1
Carthamus tinctorius var. inermis	1
Crypthecodinium cohnii	1
Citrus clementina x Citrus reticulata	1
Eschscholzia californica	1
Eucalyptus camaldulensis	1
Tetradium ruticarpum	1
Blastocystis sp. subtype 3	1
Vitis cinerea var. helleri x Vitis riparia	1
Gonatozygon pilosum	1
Micromeria tenuis	1
Chlorella reisiglii	1
Populus simonii	1
Panicum miliaceum	1
Populus suaveolens	1
Eleocharis quinqueflora	1
Musa acuminata subsp. malaccensis	1
Brassica rapa var. parachinensis	1
Centaurium erythraea	1
Equisetum arvense	1
Nicotiana tomentosiformis	1
Persea americana	1
Nicotiana clevelandii	1
Chattonella subsalsa	1
Coix lacryma-jobi	1
Mesua ferrea	1
Pyrenomonas salina	1
Dichanthelium cumbucana	1
Saprolegnia ferax	1
Corchorus capsularis	1
Oenothera biennis	1
Solanum habrochaites	1
Sophora viciifolia	1
Saccharum hybrid cultivar SP80-3280	1
Eucalyptus globulus subsp. globulus	1
Lithospermum erythrorhizon	1
Capsicum chinense	1
Kandelia candel	1
Zostera marina	1
Kalanchoe pinnata	1
Astragalus sinicus	1
Eustoma exaltatum subsp. russellianum	1
Bursera simaruba	1
Neolamarckia cadamba	1
Closterium ehrenbergii	1
Boehmeria nivea	1
Botrydiopsis alpina	1
Cannabis sativa	1
Aegiceras corniculatum	1
Lippia alba	1
Leucanthemum vulgare	1
Phytophthora parasitica	1
Solanum microdontum	1
Plocamiocolax pulvinata	1
Chlorella pyrenoidosa	1
Panax notoginseng	1
Citrus japonica	1
Chorda filum	1
Anacardium occidentale	1
Juglans nigra x Juglans regia	1
Cichorium intybus	1
Gentiana triflora	1
Heterocapsa arctica	1
Nicotiana glauca x Nicotiana langsdorffii	1
Gerbera hybrid cultivar	1
Physalis sp. TA1367	1
Vaccinium ashei	1
Galega orientalis	1
Forsythia suspensa	1
Adonis aestivalis var. palaestina	1
Onobrychis viciifolia	1
Euglena agilis	1
Eucommia ulmoides	1
Prorocentrum minimum	1
Amaranthus retroflexus	1
Neosinocalamus affinis	1
Fucus vesiculosus	1
Morus bombycis	1
Prosopis juliflora	1
Glycine tomentella	1
Amaranthus tricolor	1
Saprolegnia turfosa	1
Erysimum rhaeticum	1
Pycnococcus provasolii	1
Silene otites	1
Prunus avium	1
Thraustochytrium sp. ATCC 26185	1
Cycas edentata	1
Solanum ochranthum	1
Thellungiella halophila	1
Nepenthes alata	1
Capsicum baccatum	1
Phytophthora mirabilis	1
Erycina pusilla	1
Synura sp. CNU52	1
Scutellaria baicalensis	1
Sinapis alba	1
Casuarina glauca	1
Aurantiochytrium sp. KRS101	1
Physcomitrium pyriforme	1
Lobularia maritima	1
Bruguiera sexangula	1
Macadamia jansenii	1
Cynodon dactylon	1
Eleocharis uniglumis	1
Roombia truncata	1
Lotus corniculatus	1
Malus floribunda	1
Eleocharis erythropoda	1
endosymbiont of Kryptoperidinium foliaceum	1
Rheum australe	1
Triticum aestivum x Secale cereale	1
Citrus medica	1
Eucalyptus pyrocarpa	1
Cylindrotheca closterium	1
Hyoscyamus albus	1
Stachyurus praecox	1
Saccharum hybrid cultivar	1
Glycine soja	1
Atriplex dimorphostegia	1
Collinsia linearis	1
Secale strictum subsp. africanum	1
Helicosporidium sp. ex Simulium jonesii	1
Lepidodinium chlorophorum	1
Saccharum hybrid cultivar ROC22	1
Hamamelis mollis	1
Pteris ryukyuensis	1
Cuscuta reflexa	1
Ophiopogon japonicus	1
Pachycladon novaezelandiae	1
Dasypogon bromeliifolius	1
Lophopyrum elongatum	1
Mentha x piperita	1
Lithachne humilis	1
Cymbidium faberi	1
Bupleurum kaoi	1
Oryza sativa (japonica cultivar-group)	1
Anomodon attenuatus	1
Actinidia eriantha	1
Vaccaria hispanica	1
Picrorhiza kurrooa	1
Stevia rebaudiana	1
Murraya koenigii	1
Koliella antarctica	1
Klebsormidium flaccidum	1
Maesa lanceolata	1
Pyropia tenera	1
Passiflora edulis	1
Medicago sativa subsp. x varia	1
Parrya nudicaulis	1
Nicotiana langsdorffii x Nicotiana sanderae	1
Aquilegia formosa	1
Rhus typhina	1
Spirogyra sp. KG0101	1
Stypopodium sp. AWASE	1
Clausena lansium	1
Katablepharis remigera	1
Forsythia x intermedia	1
Karenia brevis	1
Arabidopsis halleri subsp. gemmifera	1
Cycas revoluta	1
Pistacia mexicana	1
Fagopyrum esculentum	1
Synura sphagnicola	1
Nicotiana glutinosa	1
Solanum hjertingii	1
Citrus kinokuni	1
Knorringia sibirica	1
Ipomoea wrightii	1
Portulaca oleracea	1
Selaginella pallescens	1
Salix herbacea	1
Gossypioides kirkii	1
Pythium intermedium	1
Actinophrys sol	1
Camellia nitidissima	1
Euphorbia lagascae	1
Tetracentron sinense	1
Prymnesium parvum	1
Xiphidium caeruleum	1
Cycas taitungensis	1
Pythium aphanidermatum	1
Dolichandra unguis-cati	1
Pandanus amaryllifolius	1
Liriodendron tulipifera	1
Maackia amurensis	1
Euphorbia characias	1
Schiedea membranacea	1
Sinopodophyllum hexandrum	1
Thalictrum flavum subsp. glaucum	1
Sphagnum cuspidatum	1
Thalassiosira rotula	1
Musa banksii	1
Navicula sp. BOLD:AAO6949	1
Chara braunii	1
Gardenia jasminoides	1
Erysimum cheiri	1
Tropaeolum majus	1
Pisum sativum subsp. elatius	1
Polygonatum sibiricum	1
Chattonella marina	1
Pedinomonas minor	1
Aloe arborescens	1
Caragana jubata	1
Eucalyptus saligna	1
Nymphaea alba	1
Chroomonas mesostigmatica CCMP1168	1
Olea europaea subsp. maroccana	1
Hydnora visseri	1
Actinidia rufa	1
Hiptage benghalensis	1
Saccharum hybrid cultivar Pindar	1
Phytophthora undulata	1
Senecio squalidus	1
Volvox carteri f. weismannia	1
Leptosira terrestris	1
Silene conica	1
Solanum quitoense	1
Raphanus sativus var. raphanistroides	1
Eucalyptus urophylla	1
Gunnera tinctoria	1
Eucalyptus nitens	1
Eremopyrum bonaepartis	1
Kryptoperidinium foliaceum	1
Ophiorrhiza trichocarpon var. glabra	1
Vitis aestivalis	1
Melastoma malabathricum	1
Pinguiochrysis pyriformis	1
Bambusa oldhamii	1
Solanum polyadenium	1
Aquilegia coerulea	1
Tetraselmis subcordiformis	1
Anthurium andraeanum	1
Sciadopitys verticillata	1
Synura echinulata	1
Wolffia arrhiza	1
Solanum verrucosum	1
Blastocystis sp. NandII	1
Gossypium klotzschianum	1
Triticum turgidum subsp. turgidum	1
Rosa x borboniana	1
Gossypium armourianum	1
Phytophthora medicaginis	1
Robinia pseudoacacia	1
Halophytophthora spinosa var. spinosa	1
Flaveria bidentis	1
Viola x wittrockiana	1
Vitis quinquangularis	1
Actinidia polygama	1
Curcuma longa	1
Eleocharis palustris	1
