# Supplementary material for: Transcription Profiling Analysis of Mango–Fusarium mangiferae Interaction
Source: Front Microbiol. 2016 Sep 14;7:1443. doi: 10.3389/fmicb.2016.01443 (PMC5022174; doi:10.3389/fmicb.2016.01443)
Supplement: Additional File 2 — Mangifera_indica-Unigene.fa.cog.gene.annot. [file DataSheet2.xlsx]

## Sheet: Sheet1
Gene	Protein-or-Domain	Score	E-Value	COG-ID	Function-Description	Code	Functional-Categories;
Unigene0058521	SPAC17G6.19c	60.1	2e-08	COG0457	FOG: TPR repeat	R	General function prediction only ;
Unigene0058521	SPAC17A2.04c	53.5	2e-06	COG0457	FOG: TPR repeat	R	General function prediction only ;
Unigene0058521	all0889	51.6	8e-06	COG0457	FOG: TPR repeat	R	General function prediction only ;
Unigene0058522	SPAC17G6.19c	55.1	4e-07	COG0457	FOG: TPR repeat	R	General function prediction only ;
Unigene0058522	SPAC17A2.04c	53.5	1e-06	COG0457	FOG: TPR repeat	R	General function prediction only ;
Unigene0058522	all0889	51.6	4e-06	COG0457	FOG: TPR repeat	R	General function prediction only ;
Unigene0058525	slr1919	172	1e-42	COG0661	Predicted unusual protein kinase	R	General function prediction only ;
Unigene0058525	all0592	165	1e-40	COG0661	Predicted unusual protein kinase	R	General function prediction only ;
Unigene0058525	all4960	153	6e-37	COG0661	Predicted unusual protein kinase	R	General function prediction only ;
Unigene0058525	sll0005	152	1e-36	COG0661	Predicted unusual protein kinase	R	General function prediction only ;
Unigene0058525	PA5065	117	3e-26	COG0661	Predicted unusual protein kinase	R	General function prediction only ;
Unigene0058525	RSc0461	114	3e-25	COG0661	Predicted unusual protein kinase	R	General function prediction only ;
Unigene0058525	MTH1645	114	4e-25	COG0661	Predicted unusual protein kinase	R	General function prediction only ;
Unigene0058525	alr0189	112	1e-24	COG0661	Predicted unusual protein kinase	R	General function prediction only ;
Unigene0058525	NMB0559	112	1e-24	COG0661	Predicted unusual protein kinase	R	General function prediction only ;
Unigene0058525	VNG1770C	112	2e-24	COG0661	Predicted unusual protein kinase	R	General function prediction only ;
Unigene0058525	sll1770	111	3e-24	COG0661	Predicted unusual protein kinase	R	General function prediction only ;
Unigene0058525	NMA0741	110	5e-24	COG0661	Predicted unusual protein kinase	R	General function prediction only ;
Unigene0058525	slr0889	110	6e-24	COG0661	Predicted unusual protein kinase	R	General function prediction only ;
Unigene0058525	BH2708	110	6e-24	COG0661	Predicted unusual protein kinase	R	General function prediction only ;
Unigene0058525	MA1861	107	4e-23	COG0661	Predicted unusual protein kinase	R	General function prediction only ;
Unigene0058525	SSO2605	106	9e-23	COG0661	Predicted unusual protein kinase	R	General function prediction only ;
Unigene0058525	XF1833	102	1e-21	COG0661	Predicted unusual protein kinase	R	General function prediction only ;
Unigene0058525	sll0095	101	3e-21	COG0661	Predicted unusual protein kinase	R	General function prediction only ;
Unigene0058525	alr4515	101	3e-21	COG0661	Predicted unusual protein kinase	R	General function prediction only ;
Unigene0058525	Ta0865	97.4	4e-20	COG0661	Predicted unusual protein kinase	R	General function prediction only ;
Unigene0058526	slr1919	51.2	9e-07	COG0661	Predicted unusual protein kinase	R	General function prediction only ;
Unigene0058527	slr1919	169	8e-42	COG0661	Predicted unusual protein kinase	R	General function prediction only ;
Unigene0058527	all0592	161	2e-39	COG0661	Predicted unusual protein kinase	R	General function prediction only ;
Unigene0058527	all4960	149	7e-36	COG0661	Predicted unusual protein kinase	R	General function prediction only ;
Unigene0058527	sll0005	147	3e-35	COG0661	Predicted unusual protein kinase	R	General function prediction only ;
Unigene0058527	PA5065	119	1e-26	COG0661	Predicted unusual protein kinase	R	General function prediction only ;
Unigene0058527	RSc0461	116	8e-26	COG0661	Predicted unusual protein kinase	R	General function prediction only ;
Unigene0058527	NMB0559	114	3e-25	COG0661	Predicted unusual protein kinase	R	General function prediction only ;
Unigene0058527	MTH1645	114	3e-25	COG0661	Predicted unusual protein kinase	R	General function prediction only ;
Unigene0058527	VNG1770C	112	2e-24	COG0661	Predicted unusual protein kinase	R	General function prediction only ;
Unigene0058527	NMA0741	112	2e-24	COG0661	Predicted unusual protein kinase	R	General function prediction only ;
Unigene0058527	BH2708	111	2e-24	COG0661	Predicted unusual protein kinase	R	General function prediction only ;
Unigene0058527	alr0189	111	3e-24	COG0661	Predicted unusual protein kinase	R	General function prediction only ;
Unigene0058527	sll1770	110	4e-24	COG0661	Predicted unusual protein kinase	R	General function prediction only ;
Unigene0058527	slr0889	110	6e-24	COG0661	Predicted unusual protein kinase	R	General function prediction only ;
Unigene0058527	MA1861	107	4e-23	COG0661	Predicted unusual protein kinase	R	General function prediction only ;
Unigene0058527	XF1833	103	7e-22	COG0661	Predicted unusual protein kinase	R	General function prediction only ;
Unigene0058527	SSO2605	103	7e-22	COG0661	Predicted unusual protein kinase	R	General function prediction only ;
Unigene0058527	alr4515	102	1e-21	COG0661	Predicted unusual protein kinase	R	General function prediction only ;
Unigene0058527	sll0095	100	4e-21	COG0661	Predicted unusual protein kinase	R	General function prediction only ;
Unigene0058527	Ta0865	97.4	4e-20	COG0661	Predicted unusual protein kinase	R	General function prediction only ;
Unigene0058528	slr1919	173	6e-43	COG0661	Predicted unusual protein kinase	R	General function prediction only ;
Unigene0058528	all0592	165	1e-40	COG0661	Predicted unusual protein kinase	R	General function prediction only ;
Unigene0058528	sll0005	150	4e-36	COG0661	Predicted unusual protein kinase	R	General function prediction only ;
Unigene0058528	all4960	148	2e-35	COG0661	Predicted unusual protein kinase	R	General function prediction only ;
Unigene0058528	PA5065	117	3e-26	COG0661	Predicted unusual protein kinase	R	General function prediction only ;
Unigene0058528	RSc0461	114	2e-25	COG0661	Predicted unusual protein kinase	R	General function prediction only ;
Unigene0058528	MTH1645	114	4e-25	COG0661	Predicted unusual protein kinase	R	General function prediction only ;
Unigene0058528	alr0189	112	9e-25	COG0661	Predicted unusual protein kinase	R	General function prediction only ;
Unigene0058528	NMB0559	112	9e-25	COG0661	Predicted unusual protein kinase	R	General function prediction only ;
Unigene0058528	VNG1770C	112	2e-24	COG0661	Predicted unusual protein kinase	R	General function prediction only ;
Unigene0058528	sll1770	110	5e-24	COG0661	Predicted unusual protein kinase	R	General function prediction only ;
Unigene0058528	NMA0741	110	5e-24	COG0661	Predicted unusual protein kinase	R	General function prediction only ;
Unigene0058528	slr0889	110	6e-24	COG0661	Predicted unusual protein kinase	R	General function prediction only ;
Unigene0058528	BH2708	110	6e-24	COG0661	Predicted unusual protein kinase	R	General function prediction only ;
Unigene0058528	MA1861	107	4e-23	COG0661	Predicted unusual protein kinase	R	General function prediction only ;
Unigene0058528	SSO2605	106	9e-23	COG0661	Predicted unusual protein kinase	R	General function prediction only ;
Unigene0058528	XF1833	102	1e-21	COG0661	Predicted unusual protein kinase	R	General function prediction only ;
Unigene0058528	sll0095	101	3e-21	COG0661	Predicted unusual protein kinase	R	General function prediction only ;
Unigene0058528	alr4515	101	3e-21	COG0661	Predicted unusual protein kinase	R	General function prediction only ;
Unigene0058528	Ta0865	97.4	4e-20	COG0661	Predicted unusual protein kinase	R	General function prediction only ;
Unigene0058535	YDR099w	352	1e-96	COG5040	14-3-3 family protein	T	Signal transduction mechanisms ;
Unigene0058535	SPAC8E11.02c	350	5e-96	COG5040	14-3-3 family protein	T	Signal transduction mechanisms ;
Unigene0058535	SPAC17A2.13c	345	1e-94	COG5040	14-3-3 family protein	T	Signal transduction mechanisms ;
Unigene0058535	YER177w	343	5e-94	COG5040	14-3-3 family protein	T	Signal transduction mechanisms ;
Unigene0058535	ECU03g1010	213	8e-55	COG5040	14-3-3 family protein	T	Signal transduction mechanisms ;
Unigene0058536	YDR099w	352	7e-97	COG5040	14-3-3 family protein	T	Signal transduction mechanisms ;
Unigene0058536	SPAC8E11.02c	350	3e-96	COG5040	14-3-3 family protein	T	Signal transduction mechanisms ;
Unigene0058536	SPAC17A2.13c	342	7e-94	COG5040	14-3-3 family protein	T	Signal transduction mechanisms ;
Unigene0058536	YER177w	342	9e-94	COG5040	14-3-3 family protein	T	Signal transduction mechanisms ;
Unigene0058536	ECU03g1010	216	6e-56	COG5040	14-3-3 family protein	T	Signal transduction mechanisms ;
Unigene0058539	SPCC1223.11	78.6	4e-14	COG0631	Serine/threonine protein phosphatase	T	Signal transduction mechanisms ;
Unigene0058539	SPAC2G11.07c	76.6	1e-13	COG0631	Serine/threonine protein phosphatase	T	Signal transduction mechanisms ;
Unigene0058539	YER089c_1	66.6	1e-10	COG0631	Serine/threonine protein phosphatase	T	Signal transduction mechanisms ;
Unigene0058539	SPCC4F11.02	61.2	6e-09	COG0631	Serine/threonine protein phosphatase	T	Signal transduction mechanisms ;
Unigene0058539	YBL056w_1	59.3	2e-08	COG0631	Serine/threonine protein phosphatase	T	Signal transduction mechanisms ;
Unigene0058539	YDL006w	55.8	2e-07	COG0631	Serine/threonine protein phosphatase	T	Signal transduction mechanisms ;
Unigene0058540	SPAC2G11.07c	75.9	3e-13	COG0631	Serine/threonine protein phosphatase	T	Signal transduction mechanisms ;
Unigene0058540	SPCC1223.11	73.6	1e-12	COG0631	Serine/threonine protein phosphatase	T	Signal transduction mechanisms ;
Unigene0058540	YER089c_1	65.5	4e-10	COG0631	Serine/threonine protein phosphatase	T	Signal transduction mechanisms ;
Unigene0058540	SPCC4F11.02	62.4	3e-09	COG0631	Serine/threonine protein phosphatase	T	Signal transduction mechanisms ;
Unigene0058540	YBL056w_1	59.3	3e-08	COG0631	Serine/threonine protein phosphatase	T	Signal transduction mechanisms ;
Unigene0058540	YDL006w	58.5	5e-08	COG0631	Serine/threonine protein phosphatase	T	Signal transduction mechanisms ;
Unigene0058540	YJL005w_2	55.5	4e-07	COG0631	Serine/threonine protein phosphatase	T	Signal transduction mechanisms ;
Unigene0058551	BS_tuaD	265	2e-70	COG1004	Predicted UDP-glucose 6-dehydrogenase	M	Cell wall/membrane/envelope biogenesis ;
Unigene0058551	SMc02641	260	6e-69	COG1004	Predicted UDP-glucose 6-dehydrogenase	M	Cell wall/membrane/envelope biogenesis ;
Unigene0058551	AGl1413	256	1e-67	COG1004	Predicted UDP-glucose 6-dehydrogenase	M	Cell wall/membrane/envelope biogenesis ;
Unigene0058551	aq_024	255	2e-67	COG1004	Predicted UDP-glucose 6-dehydrogenase	M	Cell wall/membrane/envelope biogenesis ;
Unigene0058551	RSc0913	254	4e-67	COG1004	Predicted UDP-glucose 6-dehydrogenase	M	Cell wall/membrane/envelope biogenesis ;
Unigene0058551	slr1299	251	3e-66	COG1004	Predicted UDP-glucose 6-dehydrogenase	M	Cell wall/membrane/envelope biogenesis ;
Unigene0058551	BMEII0727	249	1e-65	COG1004	Predicted UDP-glucose 6-dehydrogenase	M	Cell wall/membrane/envelope biogenesis ;
Unigene0058551	CC2379	249	2e-65	COG1004	Predicted UDP-glucose 6-dehydrogenase	M	Cell wall/membrane/envelope biogenesis ;
Unigene0058551	alr0658	247	5e-65	COG1004	Predicted UDP-glucose 6-dehydrogenase	M	Cell wall/membrane/envelope biogenesis ;
Unigene0058551	Cgl2788	246	1e-64	COG1004	Predicted UDP-glucose 6-dehydrogenase	M	Cell wall/membrane/envelope biogenesis ;
Unigene0058551	CC2382	244	3e-64	COG1004	Predicted UDP-glucose 6-dehydrogenase	M	Cell wall/membrane/envelope biogenesis ;
Unigene0058551	PA2022	241	4e-63	COG1004	Predicted UDP-glucose 6-dehydrogenase	M	Cell wall/membrane/envelope biogenesis ;
Unigene0058551	BS_ywqF	241	4e-63	COG1004	Predicted UDP-glucose 6-dehydrogenase	M	Cell wall/membrane/envelope biogenesis ;
Unigene0058551	RC1212	234	3e-61	COG1004	Predicted UDP-glucose 6-dehydrogenase	M	Cell wall/membrane/envelope biogenesis ;
Unigene0058551	YPO2174	234	4e-61	COG1004	Predicted UDP-glucose 6-dehydrogenase	M	Cell wall/membrane/envelope biogenesis ;
Unigene0058551	RP779	233	1e-60	COG1004	Predicted UDP-glucose 6-dehydrogenase	M	Cell wall/membrane/envelope biogenesis ;
Unigene0058551	BS_ytcA	231	5e-60	COG1004	Predicted UDP-glucose 6-dehydrogenase	M	Cell wall/membrane/envelope biogenesis ;
Unigene0058551	XF1606	228	4e-59	COG1004	Predicted UDP-glucose 6-dehydrogenase	M	Cell wall/membrane/envelope biogenesis ;
Unigene0058551	Rv0322	221	3e-57	COG1004	Predicted UDP-glucose 6-dehydrogenase	M	Cell wall/membrane/envelope biogenesis ;
Unigene0058551	MT0337	221	3e-57	COG1004	Predicted UDP-glucose 6-dehydrogenase	M	Cell wall/membrane/envelope biogenesis ;
Unigene0058553	BS_tuaD	266	6e-71	COG1004	Predicted UDP-glucose 6-dehydrogenase	M	Cell wall/membrane/envelope biogenesis ;
Unigene0058553	SMc02641	261	3e-69	COG1004	Predicted UDP-glucose 6-dehydrogenase	M	Cell wall/membrane/envelope biogenesis ;
Unigene0058553	RSc0913	260	5e-69	COG1004	Predicted UDP-glucose 6-dehydrogenase	M	Cell wall/membrane/envelope biogenesis ;
Unigene0058553	aq_024	256	6e-68	COG1004	Predicted UDP-glucose 6-dehydrogenase	M	Cell wall/membrane/envelope biogenesis ;
Unigene0058553	AGl1413	255	1e-67	COG1004	Predicted UDP-glucose 6-dehydrogenase	M	Cell wall/membrane/envelope biogenesis ;
Unigene0058553	slr1299	253	8e-67	COG1004	Predicted UDP-glucose 6-dehydrogenase	M	Cell wall/membrane/envelope biogenesis ;
Unigene0058553	CC2379	248	2e-65	COG1004	Predicted UDP-glucose 6-dehydrogenase	M	Cell wall/membrane/envelope biogenesis ;
Unigene0058553	BMEII0727	248	2e-65	COG1004	Predicted UDP-glucose 6-dehydrogenase	M	Cell wall/membrane/envelope biogenesis ;
Unigene0058553	alr0658	244	2e-64	COG1004	Predicted UDP-glucose 6-dehydrogenase	M	Cell wall/membrane/envelope biogenesis ;
Unigene0058553	CC2382	244	3e-64	COG1004	Predicted UDP-glucose 6-dehydrogenase	M	Cell wall/membrane/envelope biogenesis ;
Unigene0058553	PA2022	243	7e-64	COG1004	Predicted UDP-glucose 6-dehydrogenase	M	Cell wall/membrane/envelope biogenesis ;
Unigene0058553	BS_ywqF	243	7e-64	COG1004	Predicted UDP-glucose 6-dehydrogenase	M	Cell wall/membrane/envelope biogenesis ;
Unigene0058553	Cgl2788	238	2e-62	COG1004	Predicted UDP-glucose 6-dehydrogenase	M	Cell wall/membrane/envelope biogenesis ;
Unigene0058553	RC1212	238	2e-62	COG1004	Predicted UDP-glucose 6-dehydrogenase	M	Cell wall/membrane/envelope biogenesis ;
Unigene0058553	BS_ytcA	237	4e-62	COG1004	Predicted UDP-glucose 6-dehydrogenase	M	Cell wall/membrane/envelope biogenesis ;
Unigene0058553	YPO2174	236	1e-61	COG1004	Predicted UDP-glucose 6-dehydrogenase	M	Cell wall/membrane/envelope biogenesis ;
Unigene0058553	RP779	232	1e-60	COG1004	Predicted UDP-glucose 6-dehydrogenase	M	Cell wall/membrane/envelope biogenesis ;
Unigene0058553	XF1606	230	6e-60	COG1004	Predicted UDP-glucose 6-dehydrogenase	M	Cell wall/membrane/envelope biogenesis ;
Unigene0058553	PA3559	218	2e-56	COG1004	Predicted UDP-glucose 6-dehydrogenase	M	Cell wall/membrane/envelope biogenesis ;
Unigene0058553	Rv0322	215	1e-55	COG1004	Predicted UDP-glucose 6-dehydrogenase	M	Cell wall/membrane/envelope biogenesis ;
Unigene0058558	mlr2501	206	1e-75	COG1914	Mn2+ and Fe2+ transporters of the NRAMP family	P	Inorganic ion transport and metabolism ;
Unigene0058558	all7601	187	2e-74	COG1914	Mn2+ and Fe2+ transporters of the NRAMP family	P	Inorganic ion transport and metabolism ;
Unigene0058558	lin1463	184	1e-70	COG1914	Mn2+ and Fe2+ transporters of the NRAMP family	P	Inorganic ion transport and metabolism ;
Unigene0058558	BMEI0569	184	1e-69	COG1914	Mn2+ and Fe2+ transporters of the NRAMP family	P	Inorganic ion transport and metabolism ;
Unigene0058558	SA0956	177	1e-69	COG1914	Mn2+ and Fe2+ transporters of the NRAMP family	P	Inorganic ion transport and metabolism ;
Unigene0058558	AGc3186	187	4e-69	COG1914	Mn2+ and Fe2+ transporters of the NRAMP family	P	Inorganic ion transport and metabolism ;
Unigene0058558	RSp0520	180	4e-67	COG1914	Mn2+ and Fe2+ transporters of the NRAMP family	P	Inorganic ion transport and metabolism ;
Unigene0058558	XF1015	173	6e-67	COG1914	Mn2+ and Fe2+ transporters of the NRAMP family	P	Inorganic ion transport and metabolism ;
Unigene0058558	PA0809	176	2e-66	COG1914	Mn2+ and Fe2+ transporters of the NRAMP family	P	Inorganic ion transport and metabolism ;
Unigene0058558	BS_ydaR	170	7e-62	COG1914	Mn2+ and Fe2+ transporters of the NRAMP family	P	Inorganic ion transport and metabolism ;
Unigene0058558	DR1709	160	6e-57	COG1914	Mn2+ and Fe2+ transporters of the NRAMP family	P	Inorganic ion transport and metabolism ;
Unigene0058558	YPO2982	161	7e-55	COG1914	Mn2+ and Fe2+ transporters of the NRAMP family	P	Inorganic ion transport and metabolism ;
Unigene0058558	Z3658	157	2e-54	COG1914	Mn2+ and Fe2+ transporters of the NRAMP family	P	Inorganic ion transport and metabolism ;
Unigene0058558	mntA	157	4e-54	COG1914	Mn2+ and Fe2+ transporters of the NRAMP family	P	Inorganic ion transport and metabolism ;
Unigene0058558	ECs3271	157	4e-54	COG1914	Mn2+ and Fe2+ transporters of the NRAMP family	P	Inorganic ion transport and metabolism ;
Unigene0058558	CAP0063	163	1e-53	COG1914	Mn2+ and Fe2+ transporters of the NRAMP family	P	Inorganic ion transport and metabolism ;
Unigene0058558	STM2408	155	2e-53	COG1914	Mn2+ and Fe2+ transporters of the NRAMP family	P	Inorganic ion transport and metabolism ;
Unigene0058558	SPAC27F1.08	145	9e-46	COG1914	Mn2+ and Fe2+ transporters of the NRAMP family	P	Inorganic ion transport and metabolism ;
Unigene0058558	MT0951	142	2e-45	COG1914	Mn2+ and Fe2+ transporters of the NRAMP family	P	Inorganic ion transport and metabolism ;
Unigene0058558	Rv0924c	142	2e-45	COG1914	Mn2+ and Fe2+ transporters of the NRAMP family	P	Inorganic ion transport and metabolism ;
Unigene0058559	mlr2501	206	2e-75	COG1914	Mn2+ and Fe2+ transporters of the NRAMP family	P	Inorganic ion transport and metabolism ;
Unigene0058559	all7601	189	5e-74	COG1914	Mn2+ and Fe2+ transporters of the NRAMP family	P	Inorganic ion transport and metabolism ;
Unigene0058559	SA0956	179	2e-70	COG1914	Mn2+ and Fe2+ transporters of the NRAMP family	P	Inorganic ion transport and metabolism ;
Unigene0058559	lin1463	182	3e-70	COG1914	Mn2+ and Fe2+ transporters of the NRAMP family	P	Inorganic ion transport and metabolism ;
Unigene0058559	BMEI0569	182	1e-68	COG1914	Mn2+ and Fe2+ transporters of the NRAMP family	P	Inorganic ion transport and metabolism ;
Unigene0058559	AGc3186	186	2e-68	COG1914	Mn2+ and Fe2+ transporters of the NRAMP family	P	Inorganic ion transport and metabolism ;
Unigene0058559	XF1015	173	1e-66	COG1914	Mn2+ and Fe2+ transporters of the NRAMP family	P	Inorganic ion transport and metabolism ;
Unigene0058559	PA0809	176	2e-66	COG1914	Mn2+ and Fe2+ transporters of the NRAMP family	P	Inorganic ion transport and metabolism ;
Unigene0058559	RSp0520	180	3e-66	COG1914	Mn2+ and Fe2+ transporters of the NRAMP family	P	Inorganic ion transport and metabolism ;
Unigene0058559	BS_ydaR	169	3e-61	COG1914	Mn2+ and Fe2+ transporters of the NRAMP family	P	Inorganic ion transport and metabolism ;
Unigene0058559	DR1709	160	2e-56	COG1914	Mn2+ and Fe2+ transporters of the NRAMP family	P	Inorganic ion transport and metabolism ;
Unigene0058559	YPO2982	160	1e-54	COG1914	Mn2+ and Fe2+ transporters of the NRAMP family	P	Inorganic ion transport and metabolism ;
Unigene0058559	CAP0063	162	4e-54	COG1914	Mn2+ and Fe2+ transporters of the NRAMP family	P	Inorganic ion transport and metabolism ;
Unigene0058559	Z3658	156	3e-53	COG1914	Mn2+ and Fe2+ transporters of the NRAMP family	P	Inorganic ion transport and metabolism ;
Unigene0058559	mntA	156	5e-53	COG1914	Mn2+ and Fe2+ transporters of the NRAMP family	P	Inorganic ion transport and metabolism ;
Unigene0058559	ECs3271	156	5e-53	COG1914	Mn2+ and Fe2+ transporters of the NRAMP family	P	Inorganic ion transport and metabolism ;
Unigene0058559	STM2408	154	1e-52	COG1914	Mn2+ and Fe2+ transporters of the NRAMP family	P	Inorganic ion transport and metabolism ;
Unigene0058559	SPAC27F1.08	143	9e-46	COG1914	Mn2+ and Fe2+ transporters of the NRAMP family	P	Inorganic ion transport and metabolism ;
Unigene0058559	MT0951	142	1e-44	COG1914	Mn2+ and Fe2+ transporters of the NRAMP family	P	Inorganic ion transport and metabolism ;
Unigene0058559	Rv0924c	142	1e-44	COG1914	Mn2+ and Fe2+ transporters of the NRAMP family	P	Inorganic ion transport and metabolism ;
Unigene0058560	mlr2501	206	2e-75	COG1914	Mn2+ and Fe2+ transporters of the NRAMP family	P	Inorganic ion transport and metabolism ;
Unigene0058560	all7601	189	5e-75	COG1914	Mn2+ and Fe2+ transporters of the NRAMP family	P	Inorganic ion transport and metabolism ;
Unigene0058560	lin1463	182	3e-70	COG1914	Mn2+ and Fe2+ transporters of the NRAMP family	P	Inorganic ion transport and metabolism ;
Unigene0058560	SA0956	176	2e-69	COG1914	Mn2+ and Fe2+ transporters of the NRAMP family	P	Inorganic ion transport and metabolism ;
Unigene0058560	BMEI0569	182	3e-69	COG1914	Mn2+ and Fe2+ transporters of the NRAMP family	P	Inorganic ion transport and metabolism ;
Unigene0058560	AGc3186	186	1e-68	COG1914	Mn2+ and Fe2+ transporters of the NRAMP family	P	Inorganic ion transport and metabolism ;
Unigene0058560	RSp0520	182	7e-68	COG1914	Mn2+ and Fe2+ transporters of the NRAMP family	P	Inorganic ion transport and metabolism ;
Unigene0058560	XF1015	173	8e-67	COG1914	Mn2+ and Fe2+ transporters of the NRAMP family	P	Inorganic ion transport and metabolism ;
Unigene0058560	PA0809	176	2e-66	COG1914	Mn2+ and Fe2+ transporters of the NRAMP family	P	Inorganic ion transport and metabolism ;
Unigene0058560	BS_ydaR	169	2e-61	COG1914	Mn2+ and Fe2+ transporters of the NRAMP family	P	Inorganic ion transport and metabolism ;
Unigene0058560	DR1709	163	1e-57	COG1914	Mn2+ and Fe2+ transporters of the NRAMP family	P	Inorganic ion transport and metabolism ;
Unigene0058560	YPO2982	160	2e-54	COG1914	Mn2+ and Fe2+ transporters of the NRAMP family	P	Inorganic ion transport and metabolism ;
Unigene0058560	Z3658	156	6e-54	COG1914	Mn2+ and Fe2+ transporters of the NRAMP family	P	Inorganic ion transport and metabolism ;
Unigene0058560	mntA	156	1e-53	COG1914	Mn2+ and Fe2+ transporters of the NRAMP family	P	Inorganic ion transport and metabolism ;
Unigene0058560	ECs3271	156	1e-53	COG1914	Mn2+ and Fe2+ transporters of the NRAMP family	P	Inorganic ion transport and metabolism ;
Unigene0058560	CAP0063	162	3e-53	COG1914	Mn2+ and Fe2+ transporters of the NRAMP family	P	Inorganic ion transport and metabolism ;
Unigene0058560	STM2408	154	5e-53	COG1914	Mn2+ and Fe2+ transporters of the NRAMP family	P	Inorganic ion transport and metabolism ;
Unigene0058560	SPAC27F1.08	143	3e-45	COG1914	Mn2+ and Fe2+ transporters of the NRAMP family	P	Inorganic ion transport and metabolism ;
Unigene0058560	MT0951	140	6e-45	COG1914	Mn2+ and Fe2+ transporters of the NRAMP family	P	Inorganic ion transport and metabolism ;
Unigene0058560	Rv0924c	140	6e-45	COG1914	Mn2+ and Fe2+ transporters of the NRAMP family	P	Inorganic ion transport and metabolism ;
Unigene0058561	mlr2501	206	1e-75	COG1914	Mn2+ and Fe2+ transporters of the NRAMP family	P	Inorganic ion transport and metabolism ;
Unigene0058561	all7601	187	2e-74	COG1914	Mn2+ and Fe2+ transporters of the NRAMP family	P	Inorganic ion transport and metabolism ;
Unigene0058561	SA0956	180	1e-70	COG1914	Mn2+ and Fe2+ transporters of the NRAMP family	P	Inorganic ion transport and metabolism ;
Unigene0058561	lin1463	184	1e-70	COG1914	Mn2+ and Fe2+ transporters of the NRAMP family	P	Inorganic ion transport and metabolism ;
Unigene0058561	BMEI0569	184	1e-69	COG1914	Mn2+ and Fe2+ transporters of the NRAMP family	P	Inorganic ion transport and metabolism ;
Unigene0058561	AGc3186	187	4e-69	COG1914	Mn2+ and Fe2+ transporters of the NRAMP family	P	Inorganic ion transport and metabolism ;
Unigene0058561	XF1015	173	6e-67	COG1914	Mn2+ and Fe2+ transporters of the NRAMP family	P	Inorganic ion transport and metabolism ;
Unigene0058561	RSp0520	177	2e-66	COG1914	Mn2+ and Fe2+ transporters of the NRAMP family	P	Inorganic ion transport and metabolism ;
Unigene0058561	PA0809	176	2e-66	COG1914	Mn2+ and Fe2+ transporters of the NRAMP family	P	Inorganic ion transport and metabolism ;
Unigene0058561	BS_ydaR	170	7e-62	COG1914	Mn2+ and Fe2+ transporters of the NRAMP family	P	Inorganic ion transport and metabolism ;
Unigene0058561	DR1709	157	5e-56	COG1914	Mn2+ and Fe2+ transporters of the NRAMP family	P	Inorganic ion transport and metabolism ;
Unigene0058561	YPO2982	161	7e-55	COG1914	Mn2+ and Fe2+ transporters of the NRAMP family	P	Inorganic ion transport and metabolism ;
Unigene0058561	Z3658	157	2e-54	COG1914	Mn2+ and Fe2+ transporters of the NRAMP family	P	Inorganic ion transport and metabolism ;
Unigene0058561	mntA	157	4e-54	COG1914	Mn2+ and Fe2+ transporters of the NRAMP family	P	Inorganic ion transport and metabolism ;
Unigene0058561	ECs3271	157	4e-54	COG1914	Mn2+ and Fe2+ transporters of the NRAMP family	P	Inorganic ion transport and metabolism ;
Unigene0058561	CAP0063	163	1e-53	COG1914	Mn2+ and Fe2+ transporters of the NRAMP family	P	Inorganic ion transport and metabolism ;
Unigene0058561	STM2408	155	2e-53	COG1914	Mn2+ and Fe2+ transporters of the NRAMP family	P	Inorganic ion transport and metabolism ;
Unigene0058561	MT0951	143	7e-46	COG1914	Mn2+ and Fe2+ transporters of the NRAMP family	P	Inorganic ion transport and metabolism ;
Unigene0058561	Rv0924c	143	7e-46	COG1914	Mn2+ and Fe2+ transporters of the NRAMP family	P	Inorganic ion transport and metabolism ;
Unigene0058561	SPAC27F1.08	145	9e-46	COG1914	Mn2+ and Fe2+ transporters of the NRAMP family	P	Inorganic ion transport and metabolism ;
Unigene0058562	SPBC29A3.09c	520	5e-147	COG0488	ATPase components of ABC transporters with duplicated ATPase domains	R	General function prediction only ;
Unigene0058562	YFR009w	499	9e-141	COG0488	ATPase components of ABC transporters with duplicated ATPase domains	R	General function prediction only ;
Unigene0058562	BMEI1258	422	1e-117	COG0488	ATPase components of ABC transporters with duplicated ATPase domains	R	General function prediction only ;
Unigene0058562	mlr7932	421	3e-117	COG0488	ATPase components of ABC transporters with duplicated ATPase domains	R	General function prediction only ;
Unigene0058562	SMc00590	417	3e-116	COG0488	ATPase components of ABC transporters with duplicated ATPase domains	R	General function prediction only ;
Unigene0058562	AGc2070	415	2e-115	COG0488	ATPase components of ABC transporters with duplicated ATPase domains	R	General function prediction only ;
Unigene0058562	SPBC16H5.08c	391	3e-108	COG0488	ATPase components of ABC transporters with duplicated ATPase domains	R	General function prediction only ;
Unigene0058562	YER036c	390	6e-108	COG0488	ATPase components of ABC transporters with duplicated ATPase domains	R	General function prediction only ;
Unigene0058562	RSc1376	385	2e-106	COG0488	ATPase components of ABC transporters with duplicated ATPase domains	R	General function prediction only ;
Unigene0058562	VC2608	384	4e-106	COG0488	ATPase components of ABC transporters with duplicated ATPase domains	R	General function prediction only ;
Unigene0058562	STM3459	380	8e-105	COG0488	ATPase components of ABC transporters with duplicated ATPase domains	R	General function prediction only ;
Unigene0058562	yheS	379	2e-104	COG0488	ATPase components of ABC transporters with duplicated ATPase domains	R	General function prediction only ;
Unigene0058562	ZyheS	379	2e-104	COG0488	ATPase components of ABC transporters with duplicated ATPase domains	R	General function prediction only ;
Unigene0058562	ECs4203	379	2e-104	COG0488	ATPase components of ABC transporters with duplicated ATPase domains	R	General function prediction only ;
Unigene0058562	CC1698	379	2e-104	COG0488	ATPase components of ABC transporters with duplicated ATPase domains	R	General function prediction only ;
Unigene0058562	PA5252	377	5e-104	COG0488	ATPase components of ABC transporters with duplicated ATPase domains	R	General function prediction only ;
Unigene0058562	SPCC825.01	377	7e-104	COG0488	ATPase components of ABC transporters with duplicated ATPase domains	R	General function prediction only ;
Unigene0058562	HI0658	377	7e-104	COG0488	ATPase components of ABC transporters with duplicated ATPase domains	R	General function prediction only ;
Unigene0058562	PM1582	374	6e-103	COG0488	ATPase components of ABC transporters with duplicated ATPase domains	R	General function prediction only ;
Unigene0058562	NMB1226	371	3e-102	COG0488	ATPase components of ABC transporters with duplicated ATPase domains	R	General function prediction only ;
Unigene0058579	mll1354	93.6	3e-19	COG1008	NADH:ubiquinone oxidoreductase subunit 4 (chain M)	C	Energy production and conversion ;
Unigene0058579	SMc01926	88.6	9e-18	COG1008	NADH:ubiquinone oxidoreductase subunit 4 (chain M)	C	Energy production and conversion ;
Unigene0058579	BMEI1146	88.2	1e-17	COG1008	NADH:ubiquinone oxidoreductase subunit 4 (chain M)	C	Energy production and conversion ;
Unigene0058579	CC1938	84.3	2e-16	COG1008	NADH:ubiquinone oxidoreductase subunit 4 (chain M)	C	Energy production and conversion ;
Unigene0058579	Rv3157	83.6	3e-16	COG1008	NADH:ubiquinone oxidoreductase subunit 4 (chain M)	C	Energy production and conversion ;
Unigene0058579	MT3245	83.6	3e-16	COG1008	NADH:ubiquinone oxidoreductase subunit 4 (chain M)	C	Energy production and conversion ;
Unigene0058579	AGc2362	83.6	3e-16	COG1008	NADH:ubiquinone oxidoreductase subunit 4 (chain M)	C	Energy production and conversion ;
Unigene0058579	RP793	75.5	7e-14	COG1008	NADH:ubiquinone oxidoreductase subunit 4 (chain M)	C	Energy production and conversion ;
Unigene0058579	RC1227	75.1	1e-13	COG1008	NADH:ubiquinone oxidoreductase subunit 4 (chain M)	C	Energy production and conversion ;
Unigene0058579	NMA2229	72	8e-13	COG1008	NADH:ubiquinone oxidoreductase subunit 4 (chain M)	C	Energy production and conversion ;
Unigene0058579	RSc2050	71.2	1e-12	COG1008	NADH:ubiquinone oxidoreductase subunit 4 (chain M)	C	Energy production and conversion ;
Unigene0058579	NMB0258	70.5	2e-12	COG1008	NADH:ubiquinone oxidoreductase subunit 4 (chain M)	C	Energy production and conversion ;
Unigene0058579	MA1505	69.3	5e-12	COG1008	NADH:ubiquinone oxidoreductase subunit 4 (chain M)	C	Energy production and conversion ;
Unigene0058579	sll1733	65.5	8e-11	COG1008	NADH:ubiquinone oxidoreductase subunit 4 (chain M)	C	Energy production and conversion ;
Unigene0058579	XF0317	65.1	1e-10	COG1008	NADH:ubiquinone oxidoreductase subunit 4 (chain M)	C	Energy production and conversion ;
Unigene0058579	SMa1536	64.3	2e-10	COG1008	NADH:ubiquinone oxidoreductase subunit 4 (chain M)	C	Energy production and conversion ;
Unigene0058579	alr5050	60.8	2e-09	COG1008	NADH:ubiquinone oxidoreductase subunit 4 (chain M)	C	Energy production and conversion ;
Unigene0058579	alr3957	60.5	2e-09	COG1008	NADH:ubiquinone oxidoreductase subunit 4 (chain M)	C	Energy production and conversion ;
Unigene0058579	alr0870	60.5	2e-09	COG1008	NADH:ubiquinone oxidoreductase subunit 4 (chain M)	C	Energy production and conversion ;
Unigene0058579	slr0331	58.2	1e-08	COG1008	NADH:ubiquinone oxidoreductase subunit 4 (chain M)	C	Energy production and conversion ;
Unigene0058585	ECU06g0830	52	3e-06	COG5183	Protein involved in mRNA turnover and stability	A	RNA processing and modification ;
Unigene0058594	ECU09g0030	53.5	2e-07	COG4886	Leucine-rich repeat (LRR) protein	S	Function unknown ;
Unigene0058594	RSp0875	48.5	6e-06	COG4886	Leucine-rich repeat (LRR) protein	S	Function unknown ;
Unigene0058594	YJL005w_1	48.1	8e-06	COG4886	Leucine-rich repeat (LRR) protein	S	Function unknown ;
Unigene0058602	YOR057w	123	8e-28	COG5091	Suppressor of G2 allele of skp1 and related proteins	R	General function prediction only ;
Unigene0058602	SPBC36.12c	122	2e-27	COG5091	Suppressor of G2 allele of skp1 and related proteins	R	General function prediction only ;
Unigene0058602	SPAC2F3.02	55.8	2e-07	COG0457	FOG: TPR repeat	R	General function prediction only ;
Unigene0058602	ECU05g1160	55.1	4e-07	COG5091	Suppressor of G2 allele of skp1 and related proteins	R	General function prediction only ;
Unigene0058602	RC1366	52	3e-06	COG0457	FOG: TPR repeat	R	General function prediction only ;
Unigene0058602	FN1787	51.6	4e-06	COG0457	FOG: TPR repeat	R	General function prediction only ;
Unigene0058602	SPAC17G6.19c	50.8	7e-06	COG0457	FOG: TPR repeat	R	General function prediction only ;
Unigene0058603	YOR057w	127	4e-29	COG5091	Suppressor of G2 allele of skp1 and related proteins	R	General function prediction only ;
Unigene0058603	SPBC36.12c	125	2e-28	COG5091	Suppressor of G2 allele of skp1 and related proteins	R	General function prediction only ;
Unigene0058603	YBR155w	55.1	4e-07	COG0457	FOG: TPR repeat	R	General function prediction only ;
Unigene0058603	ECU05g1160	55.1	4e-07	COG5091	Suppressor of G2 allele of skp1 and related proteins	R	General function prediction only ;
Unigene0058603	FN1787	54.7	5e-07	COG0457	FOG: TPR repeat	R	General function prediction only ;
Unigene0058603	all0889	54.3	6e-07	COG0457	FOG: TPR repeat	R	General function prediction only ;
Unigene0058603	SPAC17G6.19c	53.9	8e-07	COG0457	FOG: TPR repeat	R	General function prediction only ;
Unigene0058603	SPAC2F3.02	53.5	1e-06	COG0457	FOG: TPR repeat	R	General function prediction only ;
Unigene0058603	MA1362	53.5	1e-06	COG0457	FOG: TPR repeat	R	General function prediction only ;
Unigene0058603	MA1613	52	3e-06	COG0457	FOG: TPR repeat	R	General function prediction only ;
Unigene0058603	mll2209	50.4	9e-06	COG0457	FOG: TPR repeat	R	General function prediction only ;
Unigene0058603	MA1364	50.4	9e-06	COG0457	FOG: TPR repeat	R	General function prediction only ;
Unigene0058604	YBL105c_2	112	2e-24	COG0515	Serine/threonine protein kinase	RTKL	General function prediction only ; Signal transduction mechanisms ; Transcription ; Replication, recombination and repair ;
Unigene0058604	SPAC17G8.14c_2	110	5e-24	COG0515	Serine/threonine protein kinase	RTKL	General function prediction only ; Signal transduction mechanisms ; Transcription ; Replication, recombination and repair ;
Unigene0058604	YBR028c	92.4	2e-18	COG0515	Serine/threonine protein kinase	RTKL	General function prediction only ; Signal transduction mechanisms ; Transcription ; Replication, recombination and repair ;
Unigene0058604	SPy1625_1	83.2	1e-15	COG0515	Serine/threonine protein kinase	RTKL	General function prediction only ; Signal transduction mechanisms ; Transcription ; Replication, recombination and repair ;
Unigene0058604	SP1732_1	81.3	4e-15	COG0515	Serine/threonine protein kinase	RTKL	General function prediction only ; Signal transduction mechanisms ; Transcription ; Replication, recombination and repair ;
Unigene0058604	ECU01g1320	80.5	8e-15	COG0515	Serine/threonine protein kinase	RTKL	General function prediction only ; Signal transduction mechanisms ; Transcription ; Replication, recombination and repair ;
Unigene0058604	PA0074_1	72	3e-12	COG0515	Serine/threonine protein kinase	RTKL	General function prediction only ; Signal transduction mechanisms ; Transcription ; Replication, recombination and repair ;
Unigene0058604	ML0897	70.1	1e-11	COG0515	Serine/threonine protein kinase	RTKL	General function prediction only ; Signal transduction mechanisms ; Transcription ; Replication, recombination and repair ;
Unigene0058604	BS_yloP_1	69.7	1e-11	COG0515	Serine/threonine protein kinase	RTKL	General function prediction only ; Signal transduction mechanisms ; Transcription ; Replication, recombination and repair ;
Unigene0058604	BS_ybdM	68.9	2e-11	COG0515	Serine/threonine protein kinase	RTKL	General function prediction only ; Signal transduction mechanisms ; Transcription ; Replication, recombination and repair ;
Unigene0058604	ECU01g0630	68.6	3e-11	COG0515	Serine/threonine protein kinase	RTKL	General function prediction only ; Signal transduction mechanisms ; Transcription ; Replication, recombination and repair ;
Unigene0058604	DR0058_1	68.6	3e-11	COG0515	Serine/threonine protein kinase	RTKL	General function prediction only ; Signal transduction mechanisms ; Transcription ; Replication, recombination and repair ;
Unigene0058604	BH2504_1	67.8	5e-11	COG0515	Serine/threonine protein kinase	RTKL	General function prediction only ; Signal transduction mechanisms ; Transcription ; Replication, recombination and repair ;
Unigene0058604	lin1934_1	66.6	1e-10	COG0515	Serine/threonine protein kinase	RTKL	General function prediction only ; Signal transduction mechanisms ; Transcription ; Replication, recombination and repair ;
Unigene0058604	slr0599	66.2	1e-10	COG0515	Serine/threonine protein kinase	RTKL	General function prediction only ; Signal transduction mechanisms ; Transcription ; Replication, recombination and repair ;
Unigene0058604	sll0776	65.9	2e-10	COG0515	Serine/threonine protein kinase	RTKL	General function prediction only ; Signal transduction mechanisms ; Transcription ; Replication, recombination and repair ;
Unigene0058604	all0438_1	65.9	2e-10	COG0515	Serine/threonine protein kinase	RTKL	General function prediction only ; Signal transduction mechanisms ; Transcription ; Replication, recombination and repair ;
Unigene0058604	L138452_1	65.5	3e-10	COG0515	Serine/threonine protein kinase	RTKL	General function prediction only ; Signal transduction mechanisms ; Transcription ; Replication, recombination and repair ;
Unigene0058604	CAC0404_1	65.1	3e-10	COG0515	Serine/threonine protein kinase	RTKL	General function prediction only ; Signal transduction mechanisms ; Transcription ; Replication, recombination and repair ;
Unigene0058604	YAR019c	64.3	6e-10	COG0515	Serine/threonine protein kinase	RTKL	General function prediction only ; Signal transduction mechanisms ; Transcription ; Replication, recombination and repair ;
Unigene0058605	SPAC17G8.14c_2	110	1e-23	COG0515	Serine/threonine protein kinase	RTKL	General function prediction only ; Signal transduction mechanisms ; Transcription ; Replication, recombination and repair ;
Unigene0058605	YBL105c_2	110	1e-23	COG0515	Serine/threonine protein kinase	RTKL	General function prediction only ; Signal transduction mechanisms ; Transcription ; Replication, recombination and repair ;
Unigene0058605	YBR028c	90.9	9e-18	COG0515	Serine/threonine protein kinase	RTKL	General function prediction only ; Signal transduction mechanisms ; Transcription ; Replication, recombination and repair ;
Unigene0058605	SPy1625_1	82.4	3e-15	COG0515	Serine/threonine protein kinase	RTKL	General function prediction only ; Signal transduction mechanisms ; Transcription ; Replication, recombination and repair ;
Unigene0058605	SP1732_1	80.1	2e-14	COG0515	Serine/threonine protein kinase	RTKL	General function prediction only ; Signal transduction mechanisms ; Transcription ; Replication, recombination and repair ;
Unigene0058605	ECU01g1320	79.7	2e-14	COG0515	Serine/threonine protein kinase	RTKL	General function prediction only ; Signal transduction mechanisms ; Transcription ; Replication, recombination and repair ;
Unigene0058605	PA0074_1	74.7	7e-13	COG0515	Serine/threonine protein kinase	RTKL	General function prediction only ; Signal transduction mechanisms ; Transcription ; Replication, recombination and repair ;
Unigene0058605	ML0897	69.7	2e-11	COG0515	Serine/threonine protein kinase	RTKL	General function prediction only ; Signal transduction mechanisms ; Transcription ; Replication, recombination and repair ;
Unigene0058605	BS_yloP_1	69.3	3e-11	COG0515	Serine/threonine protein kinase	RTKL	General function prediction only ; Signal transduction mechanisms ; Transcription ; Replication, recombination and repair ;
Unigene0058605	BS_ybdM	68.2	6e-11	COG0515	Serine/threonine protein kinase	RTKL	General function prediction only ; Signal transduction mechanisms ; Transcription ; Replication, recombination and repair ;
Unigene0058605	DR0058_1	68.2	6e-11	COG0515	Serine/threonine protein kinase	RTKL	General function prediction only ; Signal transduction mechanisms ; Transcription ; Replication, recombination and repair ;
Unigene0058605	ECU01g0630	67.8	8e-11	COG0515	Serine/threonine protein kinase	RTKL	General function prediction only ; Signal transduction mechanisms ; Transcription ; Replication, recombination and repair ;
Unigene0058605	lin1934_1	67.8	8e-11	COG0515	Serine/threonine protein kinase	RTKL	General function prediction only ; Signal transduction mechanisms ; Transcription ; Replication, recombination and repair ;
Unigene0058605	all0438_1	67.4	1e-10	COG0515	Serine/threonine protein kinase	RTKL	General function prediction only ; Signal transduction mechanisms ; Transcription ; Replication, recombination and repair ;
Unigene0058605	BH2504_1	66.6	2e-10	COG0515	Serine/threonine protein kinase	RTKL	General function prediction only ; Signal transduction mechanisms ; Transcription ; Replication, recombination and repair ;
Unigene0058605	Cgl2127_1	64.7	7e-10	COG0515	Serine/threonine protein kinase	RTKL	General function prediction only ; Signal transduction mechanisms ; Transcription ; Replication, recombination and repair ;
Unigene0058605	CAC0404_1	64.7	7e-10	COG0515	Serine/threonine protein kinase	RTKL	General function prediction only ; Signal transduction mechanisms ; Transcription ; Replication, recombination and repair ;
Unigene0058605	slr0599	64.3	9e-10	COG0515	Serine/threonine protein kinase	RTKL	General function prediction only ; Signal transduction mechanisms ; Transcription ; Replication, recombination and repair ;
Unigene0058605	sll0776	64.3	9e-10	COG0515	Serine/threonine protein kinase	RTKL	General function prediction only ; Signal transduction mechanisms ; Transcription ; Replication, recombination and repair ;
Unigene0058605	YAR019c	64.3	9e-10	COG0515	Serine/threonine protein kinase	RTKL	General function prediction only ; Signal transduction mechanisms ; Transcription ; Replication, recombination and repair ;
Unigene0058607	VNG0479G	114	4e-25	COG1028	Dehydrogenases with different specificities (related to short-chain alcohol dehydrogenases)	IQR	Lipid transport and metabolism ; Secondary metabolites biosynthesis, transport and catabolism ; General function prediction only ;
Unigene0058607	CC0398	104	4e-22	COG1028	Dehydrogenases with different specificities (related to short-chain alcohol dehydrogenases)	IQR	Lipid transport and metabolism ; Secondary metabolites biosynthesis, transport and catabolism ; General function prediction only ;
Unigene0058607	Rv0439c	102	1e-21	COG1028	Dehydrogenases with different specificities (related to short-chain alcohol dehydrogenases)	IQR	Lipid transport and metabolism ; Secondary metabolites biosynthesis, transport and catabolism ; General function prediction only ;
Unigene0058607	MT0455	102	1e-21	COG1028	Dehydrogenases with different specificities (related to short-chain alcohol dehydrogenases)	IQR	Lipid transport and metabolism ; Secondary metabolites biosynthesis, transport and catabolism ; General function prediction only ;
Unigene0058607	ML0315	100	4e-21	COG1028	Dehydrogenases with different specificities (related to short-chain alcohol dehydrogenases)	IQR	Lipid transport and metabolism ; Secondary metabolites biosynthesis, transport and catabolism ; General function prediction only ;
Unigene0058607	Rv0068	100	5e-21	COG1028	Dehydrogenases with different specificities (related to short-chain alcohol dehydrogenases)	IQR	Lipid transport and metabolism ; Secondary metabolites biosynthesis, transport and catabolism ; General function prediction only ;
Unigene0058607	MT0074	100	5e-21	COG1028	Dehydrogenases with different specificities (related to short-chain alcohol dehydrogenases)	IQR	Lipid transport and metabolism ; Secondary metabolites biosynthesis, transport and catabolism ; General function prediction only ;
Unigene0058607	L121175	98.2	3e-20	COG1028	Dehydrogenases with different specificities (related to short-chain alcohol dehydrogenases)	IQR	Lipid transport and metabolism ; Secondary metabolites biosynthesis, transport and catabolism ; General function prediction only ;
Unigene0058607	TM1724	80.5	6e-15	COG1028	Dehydrogenases with different specificities (related to short-chain alcohol dehydrogenases)	IQR	Lipid transport and metabolism ; Secondary metabolites biosynthesis, transport and catabolism ; General function prediction only ;
Unigene0058607	BH0316	80.5	6e-15	COG1028	Dehydrogenases with different specificities (related to short-chain alcohol dehydrogenases)	IQR	Lipid transport and metabolism ; Secondary metabolites biosynthesis, transport and catabolism ; General function prediction only ;
Unigene0058607	all1743	76.3	1e-13	COG1028	Dehydrogenases with different specificities (related to short-chain alcohol dehydrogenases)	IQR	Lipid transport and metabolism ; Secondary metabolites biosynthesis, transport and catabolism ; General function prediction only ;
Unigene0058607	FN0494	75.1	2e-13	COG1028	Dehydrogenases with different specificities (related to short-chain alcohol dehydrogenases)	IQR	Lipid transport and metabolism ; Secondary metabolites biosynthesis, transport and catabolism ; General function prediction only ;
Unigene0058607	all0352	72	2e-12	COG1028	Dehydrogenases with different specificities (related to short-chain alcohol dehydrogenases)	IQR	Lipid transport and metabolism ; Secondary metabolites biosynthesis, transport and catabolism ; General function prediction only ;
Unigene0058607	slr0506	71.2	3e-12	COG1028	Dehydrogenases with different specificities (related to short-chain alcohol dehydrogenases)	IQR	Lipid transport and metabolism ; Secondary metabolites biosynthesis, transport and catabolism ; General function prediction only ;
Unigene0058607	MA2091	71.2	3e-12	COG0300	Short-chain dehydrogenases of various substrate specificities	R	General function prediction only ;
Unigene0058607	SA2365	69.3	1e-11	COG1028	Dehydrogenases with different specificities (related to short-chain alcohol dehydrogenases)	IQR	Lipid transport and metabolism ; Secondary metabolites biosynthesis, transport and catabolism ; General function prediction only ;
Unigene0058607	Rv0484c	69.3	1e-11	COG4221	Short-chain alcohol dehydrogenase of unknown specificity	R	General function prediction only ;
Unigene0058607	MT0502	69.3	1e-11	COG4221	Short-chain alcohol dehydrogenase of unknown specificity	R	General function prediction only ;
Unigene0058607	Rv0303	68.6	2e-11	COG1028	Dehydrogenases with different specificities (related to short-chain alcohol dehydrogenases)	IQR	Lipid transport and metabolism ; Secondary metabolites biosynthesis, transport and catabolism ; General function prediction only ;
Unigene0058607	MT0316	68.6	2e-11	COG1028	Dehydrogenases with different specificities (related to short-chain alcohol dehydrogenases)	IQR	Lipid transport and metabolism ; Secondary metabolites biosynthesis, transport and catabolism ; General function prediction only ;
Unigene0058611	SPAC13G7.12c	140	3e-33	COG0510	Predicted choline kinase involved in LPS biosynthesis	M	Cell wall/membrane/envelope biogenesis ;
Unigene0058611	YLR133w	108	1e-23	COG0510	Predicted choline kinase involved in LPS biosynthesis	M	Cell wall/membrane/envelope biogenesis ;
Unigene0058611	YDR147w	106	6e-23	COG0510	Predicted choline kinase involved in LPS biosynthesis	M	Cell wall/membrane/envelope biogenesis ;
Unigene0058611	mll5370	55.8	1e-07	COG0510	Predicted choline kinase involved in LPS biosynthesis	M	Cell wall/membrane/envelope biogenesis ;
Unigene0058615	SPAC227.07c	304	3e-82	COG5170	Serine/threonine protein phosphatase 2A, regulatory subunit	T	Signal transduction mechanisms ;
Unigene0058615	YGL190c	291	2e-78	COG5170	Serine/threonine protein phosphatase 2A, regulatory subunit	T	Signal transduction mechanisms ;
Unigene0058615	ECU05g0810	72	3e-12	COG5170	Serine/threonine protein phosphatase 2A, regulatory subunit	T	Signal transduction mechanisms ;
Unigene0058616	SPAC227.07c	284	4e-76	COG5170	Serine/threonine protein phosphatase 2A, regulatory subunit	T	Signal transduction mechanisms ;
Unigene0058616	YGL190c	246	9e-65	COG5170	Serine/threonine protein phosphatase 2A, regulatory subunit	T	Signal transduction mechanisms ;
Unigene0058616	ECU05g0810	82.4	2e-15	COG5170	Serine/threonine protein phosphatase 2A, regulatory subunit	T	Signal transduction mechanisms ;
Unigene0058617	SPAC227.07c	395	2e-109	COG5170	Serine/threonine protein phosphatase 2A, regulatory subunit	T	Signal transduction mechanisms ;
Unigene0058617	YGL190c	363	1e-99	COG5170	Serine/threonine protein phosphatase 2A, regulatory subunit	T	Signal transduction mechanisms ;
Unigene0058617	ECU05g0810	82.4	3e-15	COG5170	Serine/threonine protein phosphatase 2A, regulatory subunit	T	Signal transduction mechanisms ;
Unigene0058618	SPAC227.07c	145	9e-35	COG5170	Serine/threonine protein phosphatase 2A, regulatory subunit	T	Signal transduction mechanisms ;
Unigene0058618	YGL190c	144	3e-34	COG5170	Serine/threonine protein phosphatase 2A, regulatory subunit	T	Signal transduction mechanisms ;
Unigene0058618	ECU05g0810	67.4	4e-11	COG5170	Serine/threonine protein phosphatase 2A, regulatory subunit	T	Signal transduction mechanisms ;
Unigene0058619	SPAC227.07c	345	3e-94	COG5170	Serine/threonine protein phosphatase 2A, regulatory subunit	T	Signal transduction mechanisms ;
Unigene0058619	YGL190c	321	5e-87	COG5170	Serine/threonine protein phosphatase 2A, regulatory subunit	T	Signal transduction mechanisms ;
Unigene0058619	ECU05g0810	82.4	4e-15	COG5170	Serine/threonine protein phosphatase 2A, regulatory subunit	T	Signal transduction mechanisms ;
Unigene0058620	SPAC227.07c	362	9e-100	COG5170	Serine/threonine protein phosphatase 2A, regulatory subunit	T	Signal transduction mechanisms ;
Unigene0058620	YGL190c	326	9e-89	COG5170	Serine/threonine protein phosphatase 2A, regulatory subunit	T	Signal transduction mechanisms ;
Unigene0058620	ECU05g0810	82.4	2e-15	COG5170	Serine/threonine protein phosphatase 2A, regulatory subunit	T	Signal transduction mechanisms ;
Unigene0058621	SPAC227.07c	145	2e-34	COG5170	Serine/threonine protein phosphatase 2A, regulatory subunit	T	Signal transduction mechanisms ;
Unigene0058621	YGL190c	144	6e-34	COG5170	Serine/threonine protein phosphatase 2A, regulatory subunit	T	Signal transduction mechanisms ;
Unigene0058621	ECU05g0810	67.4	9e-11	COG5170	Serine/threonine protein phosphatase 2A, regulatory subunit	T	Signal transduction mechanisms ;
Unigene0058622	SPAC227.07c	225	1e-58	COG5170	Serine/threonine protein phosphatase 2A, regulatory subunit	T	Signal transduction mechanisms ;
Unigene0058622	YGL190c	211	2e-54	COG5170	Serine/threonine protein phosphatase 2A, regulatory subunit	T	Signal transduction mechanisms ;
Unigene0058622	ECU05g0810	72	2e-12	COG5170	Serine/threonine protein phosphatase 2A, regulatory subunit	T	Signal transduction mechanisms ;
Unigene0058623	SPAC227.07c	54.3	5e-08	COG5170	Serine/threonine protein phosphatase 2A, regulatory subunit	T	Signal transduction mechanisms ;
Unigene0058624	SPAC227.07c	95.5	2e-20	COG5170	Serine/threonine protein phosphatase 2A, regulatory subunit	T	Signal transduction mechanisms ;
Unigene0058624	YGL190c	89.4	1e-18	COG5170	Serine/threonine protein phosphatase 2A, regulatory subunit	T	Signal transduction mechanisms ;
Unigene0058625	SPAC227.07c	354	2e-97	COG5170	Serine/threonine protein phosphatase 2A, regulatory subunit	T	Signal transduction mechanisms ;
Unigene0058625	YGL190c	333	4e-91	COG5170	Serine/threonine protein phosphatase 2A, regulatory subunit	T	Signal transduction mechanisms ;
Unigene0058625	ECU05g0810	72	2e-12	COG5170	Serine/threonine protein phosphatase 2A, regulatory subunit	T	Signal transduction mechanisms ;
Unigene0058626	SPAC227.07c	266	1e-70	COG5170	Serine/threonine protein phosphatase 2A, regulatory subunit	T	Signal transduction mechanisms ;
Unigene0058626	YGL190c	241	5e-63	COG5170	Serine/threonine protein phosphatase 2A, regulatory subunit	T	Signal transduction mechanisms ;
Unigene0058626	ECU05g0810	82.4	3e-15	COG5170	Serine/threonine protein phosphatase 2A, regulatory subunit	T	Signal transduction mechanisms ;
Unigene0058627	SPAC227.07c	412	7e-115	COG5170	Serine/threonine protein phosphatase 2A, regulatory subunit	T	Signal transduction mechanisms ;
Unigene0058627	YGL190c	368	2e-101	COG5170	Serine/threonine protein phosphatase 2A, regulatory subunit	T	Signal transduction mechanisms ;
Unigene0058627	ECU05g0810	82.4	2e-15	COG5170	Serine/threonine protein phosphatase 2A, regulatory subunit	T	Signal transduction mechanisms ;
Unigene0058628	SPAC227.07c	71.6	3e-13	COG5170	Serine/threonine protein phosphatase 2A, regulatory subunit	T	Signal transduction mechanisms ;
Unigene0058628	YGL190c	59.7	1e-09	COG5170	Serine/threonine protein phosphatase 2A, regulatory subunit	T	Signal transduction mechanisms ;
Unigene0058629	SPAC227.07c	145	6e-35	COG5170	Serine/threonine protein phosphatase 2A, regulatory subunit	T	Signal transduction mechanisms ;
Unigene0058629	YGL190c	144	2e-34	COG5170	Serine/threonine protein phosphatase 2A, regulatory subunit	T	Signal transduction mechanisms ;
Unigene0058629	ECU05g0810	67.4	3e-11	COG5170	Serine/threonine protein phosphatase 2A, regulatory subunit	T	Signal transduction mechanisms ;
Unigene0058632	SPBP8B7.19	628	3e-179	COG5406	Nucleosome binding factor SPN, SPT16 subunit	KLB	Transcription ; Replication, recombination and repair ; Chromatin structure and dynamics ;
Unigene0058632	YGL207w	531	5e-150	COG5406	Nucleosome binding factor SPN, SPT16 subunit	KLB	Transcription ; Replication, recombination and repair ; Chromatin structure and dynamics ;
Unigene0058632	ECU03g0420	258	6e-68	COG5406	Nucleosome binding factor SPN, SPT16 subunit	KLB	Transcription ; Replication, recombination and repair ; Chromatin structure and dynamics ;
Unigene0058632	SSO0363	78.2	1e-13	COG0006	Xaa-Pro aminopeptidase	E	Amino acid transport and metabolism ;
Unigene0058632	MJ0806	61.2	1e-08	COG0006	Xaa-Pro aminopeptidase	E	Amino acid transport and metabolism ;
Unigene0058632	SA1360	60.8	2e-08	COG0006	Xaa-Pro aminopeptidase	E	Amino acid transport and metabolism ;
Unigene0058632	PAB1637	60.1	3e-08	COG0006	Xaa-Pro aminopeptidase	E	Amino acid transport and metabolism ;
Unigene0058632	sll0136	59.7	4e-08	COG0006	Xaa-Pro aminopeptidase	E	Amino acid transport and metabolism ;
Unigene0058632	CAC2788	58.2	1e-07	COG0006	Xaa-Pro aminopeptidase	E	Amino acid transport and metabolism ;
Unigene0058632	BS_ykvY	57	3e-07	COG0006	Xaa-Pro aminopeptidase	E	Amino acid transport and metabolism ;
Unigene0058632	PA5224	53.5	3e-06	COG0006	Xaa-Pro aminopeptidase	E	Amino acid transport and metabolism ;
Unigene0058632	MG324	53.1	4e-06	COG0006	Xaa-Pro aminopeptidase	E	Amino acid transport and metabolism ;
Unigene0058632	CAC2095	52.8	5e-06	COG0006	Xaa-Pro aminopeptidase	E	Amino acid transport and metabolism ;
Unigene0058632	BS_yqhT	52.8	5e-06	COG0006	Xaa-Pro aminopeptidase	E	Amino acid transport and metabolism ;
Unigene0058639	slr1641	107	8e-33	COG0542	ATPases with chaperone activity, ATP-binding subunit	O	Posttranslational modification, protein turnover, chaperones ;
Unigene0058639	alr5084	110	4e-32	COG0542	ATPases with chaperone activity, ATP-binding subunit	O	Posttranslational modification, protein turnover, chaperones ;
Unigene0058639	alr2322	102	3e-29	COG0542	ATPases with chaperone activity, ATP-binding subunit	O	Posttranslational modification, protein turnover, chaperones ;
Unigene0058639	slr0156	100	7e-29	COG0542	ATPases with chaperone activity, ATP-binding subunit	O	Posttranslational modification, protein turnover, chaperones ;
Unigene0058639	Cgl2721	96.7	7e-24	COG0542	ATPases with chaperone activity, ATP-binding subunit	O	Posttranslational modification, protein turnover, chaperones ;
Unigene0058639	FN1941	92.4	3e-23	COG0542	ATPases with chaperone activity, ATP-binding subunit	O	Posttranslational modification, protein turnover, chaperones ;
Unigene0058639	TP0071	94	1e-22	COG0542	ATPases with chaperone activity, ATP-binding subunit	O	Posttranslational modification, protein turnover, chaperones ;
Unigene0058639	SA0835	92.4	4e-22	COG0542	ATPases with chaperone activity, ATP-binding subunit	O	Posttranslational modification, protein turnover, chaperones ;
Unigene0058639	CAC0959	88.2	1e-21	COG0542	ATPases with chaperone activity, ATP-binding subunit	O	Posttranslational modification, protein turnover, chaperones ;
Unigene0058639	CPn0144	84.3	1e-21	COG0542	ATPases with chaperone activity, ATP-binding subunit	O	Posttranslational modification, protein turnover, chaperones ;
Unigene0058639	lin2309	81.6	2e-21	COG0542	ATPases with chaperone activity, ATP-binding subunit	O	Posttranslational modification, protein turnover, chaperones ;
Unigene0058639	Rv0384c	90.5	2e-21	COG0542	ATPases with chaperone activity, ATP-binding subunit	O	Posttranslational modification, protein turnover, chaperones ;
Unigene0058639	MT0397	90.5	2e-21	COG0542	ATPases with chaperone activity, ATP-binding subunit	O	Posttranslational modification, protein turnover, chaperones ;
Unigene0058639	mll3429	84.7	3e-21	COG0542	ATPases with chaperone activity, ATP-binding subunit	O	Posttranslational modification, protein turnover, chaperones ;
Unigene0058639	DR1046	88.6	4e-21	COG0542	ATPases with chaperone activity, ATP-binding subunit	O	Posttranslational modification, protein turnover, chaperones ;
Unigene0058639	AGl1346	86.3	5e-21	COG0542	ATPases with chaperone activity, ATP-binding subunit	O	Posttranslational modification, protein turnover, chaperones ;
Unigene0058639	CT113	84	1e-20	COG0542	ATPases with chaperone activity, ATP-binding subunit	O	Posttranslational modification, protein turnover, chaperones ;
Unigene0058639	BMEI0195	86.3	1e-20	COG0542	ATPases with chaperone activity, ATP-binding subunit	O	Posttranslational modification, protein turnover, chaperones ;
Unigene0058639	CC0878	83.6	1e-20	COG0542	ATPases with chaperone activity, ATP-binding subunit	O	Posttranslational modification, protein turnover, chaperones ;
Unigene0058639	HI0859	85.9	1e-20	COG0542	ATPases with chaperone activity, ATP-binding subunit	O	Posttranslational modification, protein turnover, chaperones ;
Unigene0058640	slr1641	40	4e-09	COG0542	ATPases with chaperone activity, ATP-binding subunit	O	Posttranslational modification, protein turnover, chaperones ;
Unigene0058640	alr5084	41.6	5e-09	COG0542	ATPases with chaperone activity, ATP-binding subunit	O	Posttranslational modification, protein turnover, chaperones ;
Unigene0058640	CC0878	40.4	2e-08	COG0542	ATPases with chaperone activity, ATP-binding subunit	O	Posttranslational modification, protein turnover, chaperones ;
Unigene0058640	slr0156	38.9	3e-08	COG0542	ATPases with chaperone activity, ATP-binding subunit	O	Posttranslational modification, protein turnover, chaperones ;
Unigene0058640	alr2322	38.5	4e-08	COG0542	ATPases with chaperone activity, ATP-binding subunit	O	Posttranslational modification, protein turnover, chaperones ;
Unigene0058640	lin2309	38.9	5e-08	COG0542	ATPases with chaperone activity, ATP-binding subunit	O	Posttranslational modification, protein turnover, chaperones ;
Unigene0058640	CAC0959	40	5e-08	COG0542	ATPases with chaperone activity, ATP-binding subunit	O	Posttranslational modification, protein turnover, chaperones ;
Unigene0058640	mll3429	37.7	7e-08	COG0542	ATPases with chaperone activity, ATP-binding subunit	O	Posttranslational modification, protein turnover, chaperones ;
Unigene0058640	Cgl2721	40.8	7e-08	COG0542	ATPases with chaperone activity, ATP-binding subunit	O	Posttranslational modification, protein turnover, chaperones ;
Unigene0058640	L166407	37.7	1e-07	COG0542	ATPases with chaperone activity, ATP-binding subunit	O	Posttranslational modification, protein turnover, chaperones ;
Unigene0058640	DR1046	40	3e-07	COG0542	ATPases with chaperone activity, ATP-binding subunit	O	Posttranslational modification, protein turnover, chaperones ;
Unigene0058640	AGl1346	37.7	3e-07	COG0542	ATPases with chaperone activity, ATP-binding subunit	O	Posttranslational modification, protein turnover, chaperones ;
Unigene0058640	SMc02433	38.9	5e-07	COG0542	ATPases with chaperone activity, ATP-binding subunit	O	Posttranslational modification, protein turnover, chaperones ;
Unigene0058640	HI0859	38.1	5e-07	COG0542	ATPases with chaperone activity, ATP-binding subunit	O	Posttranslational modification, protein turnover, chaperones ;
Unigene0058640	PM1704	38.1	5e-07	COG0542	ATPases with chaperone activity, ATP-binding subunit	O	Posttranslational modification, protein turnover, chaperones ;
Unigene0058640	FN1941	35.4	7e-07	COG0542	ATPases with chaperone activity, ATP-binding subunit	O	Posttranslational modification, protein turnover, chaperones ;
Unigene0058640	BMEI0195	37.7	9e-07	COG0542	ATPases with chaperone activity, ATP-binding subunit	O	Posttranslational modification, protein turnover, chaperones ;
Unigene0058640	TP0071	41.2	9e-07	COG0542	ATPases with chaperone activity, ATP-binding subunit	O	Posttranslational modification, protein turnover, chaperones ;
Unigene0058640	VC0711	37.4	3e-06	COG0542	ATPases with chaperone activity, ATP-binding subunit	O	Posttranslational modification, protein turnover, chaperones ;
Unigene0058640	Rv0384c	37.4	3e-06	COG0542	ATPases with chaperone activity, ATP-binding subunit	O	Posttranslational modification, protein turnover, chaperones ;
Unigene0058641	slr1641	61.6	1e-09	COG0542	ATPases with chaperone activity, ATP-binding subunit	O	Posttranslational modification, protein turnover, chaperones ;
Unigene0058641	slr0156	61.6	1e-09	COG0542	ATPases with chaperone activity, ATP-binding subunit	O	Posttranslational modification, protein turnover, chaperones ;
Unigene0058641	alr2322	52.4	6e-07	COG0542	ATPases with chaperone activity, ATP-binding subunit	O	Posttranslational modification, protein turnover, chaperones ;
Unigene0058643	alr5084	323	4e-88	COG0542	ATPases with chaperone activity, ATP-binding subunit	O	Posttranslational modification, protein turnover, chaperones ;
Unigene0058643	slr1641	312	5e-85	COG0542	ATPases with chaperone activity, ATP-binding subunit	O	Posttranslational modification, protein turnover, chaperones ;
Unigene0058643	PM1704	306	5e-83	COG0542	ATPases with chaperone activity, ATP-binding subunit	O	Posttranslational modification, protein turnover, chaperones ;
Unigene0058643	CAC3189	306	5e-83	COG0542	ATPases with chaperone activity, ATP-binding subunit	O	Posttranslational modification, protein turnover, chaperones ;
Unigene0058643	XF0381	302	5e-82	COG0542	ATPases with chaperone activity, ATP-binding subunit	O	Posttranslational modification, protein turnover, chaperones ;
Unigene0058643	slr0156	301	9e-82	COG0542	ATPases with chaperone activity, ATP-binding subunit	O	Posttranslational modification, protein turnover, chaperones ;
Unigene0058643	STM2660	301	1e-81	COG0542	ATPases with chaperone activity, ATP-binding subunit	O	Posttranslational modification, protein turnover, chaperones ;
Unigene0058643	TM0198	300	2e-81	COG0542	ATPases with chaperone activity, ATP-binding subunit	O	Posttranslational modification, protein turnover, chaperones ;
Unigene0058643	VC0711	299	4e-81	COG0542	ATPases with chaperone activity, ATP-binding subunit	O	Posttranslational modification, protein turnover, chaperones ;
Unigene0058643	DR1046	298	1e-80	COG0542	ATPases with chaperone activity, ATP-binding subunit	O	Posttranslational modification, protein turnover, chaperones ;
Unigene0058643	clpB	297	2e-80	COG0542	ATPases with chaperone activity, ATP-binding subunit	O	Posttranslational modification, protein turnover, chaperones ;
Unigene0058643	ZclpB	297	2e-80	COG0542	ATPases with chaperone activity, ATP-binding subunit	O	Posttranslational modification, protein turnover, chaperones ;
Unigene0058643	ECs3455	297	2e-80	COG0542	ATPases with chaperone activity, ATP-binding subunit	O	Posttranslational modification, protein turnover, chaperones ;
Unigene0058643	HI0859	295	6e-80	COG0542	ATPases with chaperone activity, ATP-binding subunit	O	Posttranslational modification, protein turnover, chaperones ;
Unigene0058643	alr2322	294	1e-79	COG0542	ATPases with chaperone activity, ATP-binding subunit	O	Posttranslational modification, protein turnover, chaperones ;
Unigene0058643	YPO3275	294	1e-79	COG0542	ATPases with chaperone activity, ATP-binding subunit	O	Posttranslational modification, protein turnover, chaperones ;
Unigene0058643	RSc1335	294	1e-79	COG0542	ATPases with chaperone activity, ATP-binding subunit	O	Posttranslational modification, protein turnover, chaperones ;
Unigene0058643	TM1391	291	1e-78	COG0542	ATPases with chaperone activity, ATP-binding subunit	O	Posttranslational modification, protein turnover, chaperones ;
Unigene0058643	NMB1472	290	3e-78	COG0542	ATPases with chaperone activity, ATP-binding subunit	O	Posttranslational modification, protein turnover, chaperones ;
Unigene0058643	NMA1683	290	4e-78	COG0542	ATPases with chaperone activity, ATP-binding subunit	O	Posttranslational modification, protein turnover, chaperones ;
Unigene0058644	YGR258c	102	2e-21	COG0258	5'-3' exonuclease (including N-terminal domain of PolI)	L	Replication, recombination and repair ;
Unigene0058644	SPBC3E7.08c	83.6	1e-15	COG0258	5'-3' exonuclease (including N-terminal domain of PolI)	L	Replication, recombination and repair ;
Unigene0058644	SSO0179	80.5	1e-14	COG0258	5'-3' exonuclease (including N-terminal domain of PolI)	L	Replication, recombination and repair ;
Unigene0058644	MA4004	80.5	1e-14	COG0258	5'-3' exonuclease (including N-terminal domain of PolI)	L	Replication, recombination and repair ;
Unigene0058644	ECU03g1080	80.5	1e-14	COG0258	5'-3' exonuclease (including N-terminal domain of PolI)	L	Replication, recombination and repair ;
Unigene0058644	APE0115	79.7	2e-14	COG0258	5'-3' exonuclease (including N-terminal domain of PolI)	L	Replication, recombination and repair ;
Unigene0058644	PAE0698	77.8	7e-14	COG0258	5'-3' exonuclease (including N-terminal domain of PolI)	L	Replication, recombination and repair ;
Unigene0058644	ECU09g1620	77.4	9e-14	COG0258	5'-3' exonuclease (including N-terminal domain of PolI)	L	Replication, recombination and repair ;
Unigene0058644	AF0264	74.3	7e-13	COG0258	5'-3' exonuclease (including N-terminal domain of PolI)	L	Replication, recombination and repair ;
Unigene0058644	MK0566	72	4e-12	COG0258	5'-3' exonuclease (including N-terminal domain of PolI)	L	Replication, recombination and repair ;
Unigene0058644	PAB1877	71.2	6e-12	COG0258	5'-3' exonuclease (including N-terminal domain of PolI)	L	Replication, recombination and repair ;
Unigene0058644	TVN0560	70.9	8e-12	COG0258	5'-3' exonuclease (including N-terminal domain of PolI)	L	Replication, recombination and repair ;
Unigene0058644	PH1415	70.5	1e-11	COG0258	5'-3' exonuclease (including N-terminal domain of PolI)	L	Replication, recombination and repair ;
Unigene0058644	MTH1633	68.9	3e-11	COG0258	5'-3' exonuclease (including N-terminal domain of PolI)	L	Replication, recombination and repair ;
Unigene0058644	SPAC3G6.06c	65.1	4e-10	COG0258	5'-3' exonuclease (including N-terminal domain of PolI)	L	Replication, recombination and repair ;
Unigene0058644	SPBC29A10.05	63.5	1e-09	COG0258	5'-3' exonuclease (including N-terminal domain of PolI)	L	Replication, recombination and repair ;
Unigene0058644	Ta1035	62.4	3e-09	COG0258	5'-3' exonuclease (including N-terminal domain of PolI)	L	Replication, recombination and repair ;
Unigene0058644	YER041w_1	60.8	8e-09	COG0258	5'-3' exonuclease (including N-terminal domain of PolI)	L	Replication, recombination and repair ;
Unigene0058644	YKL113c	60.1	1e-08	COG0258	5'-3' exonuclease (including N-terminal domain of PolI)	L	Replication, recombination and repair ;
Unigene0058644	MJ1444	59.7	2e-08	COG0258	5'-3' exonuclease (including N-terminal domain of PolI)	L	Replication, recombination and repair ;
Unigene0058646	YGR258c	58.2	2e-18	COG0258	5'-3' exonuclease (including N-terminal domain of PolI)	L	Replication, recombination and repair ;
Unigene0058646	SPBC3E7.08c	53.1	6e-13	COG0258	5'-3' exonuclease (including N-terminal domain of PolI)	L	Replication, recombination and repair ;
Unigene0058646	PAE0698	55.5	1e-11	COG0258	5'-3' exonuclease (including N-terminal domain of PolI)	L	Replication, recombination and repair ;
Unigene0058646	ECU03g1080	60.5	1e-08	COG0258	5'-3' exonuclease (including N-terminal domain of PolI)	L	Replication, recombination and repair ;
Unigene0058646	YER041w_1	40	2e-07	COG0258	5'-3' exonuclease (including N-terminal domain of PolI)	L	Replication, recombination and repair ;
Unigene0058646	SSO0179	55.8	3e-07	COG0258	5'-3' exonuclease (including N-terminal domain of PolI)	L	Replication, recombination and repair ;
Unigene0058646	SPBC29A10.05	53.9	1e-06	COG0258	5'-3' exonuclease (including N-terminal domain of PolI)	L	Replication, recombination and repair ;
Unigene0058646	MA4004	53.5	1e-06	COG0258	5'-3' exonuclease (including N-terminal domain of PolI)	L	Replication, recombination and repair ;
Unigene0058647	SPAC144.09c	102	2e-21	COG5048	FOG: Zn-finger	R	General function prediction only ;
Unigene0058647	ECU03g0790	65.1	3e-10	COG5048	FOG: Zn-finger	R	General function prediction only ;
Unigene0058647	ECU08g0560	55.8	2e-07	COG5048	FOG: Zn-finger	R	General function prediction only ;
Unigene0058648	SPAC144.09c	126	8e-29	COG5048	FOG: Zn-finger	R	General function prediction only ;
Unigene0058648	ECU03g0790	65.1	3e-10	COG5048	FOG: Zn-finger	R	General function prediction only ;
Unigene0058648	ECU08g0560	58.2	3e-08	COG5048	FOG: Zn-finger	R	General function prediction only ;
Unigene0058648	SPAC4G8.13c	53.1	1e-06	COG5048	FOG: Zn-finger	R	General function prediction only ;
Unigene0058648	ECU03g0940	50.1	9e-06	COG5189	Putative transcriptional repressor regulating G2/M transition	KD	Transcription ; Cell cycle control, cell division, chromosome partitioning ;
Unigene0058666	SPAC31G5.16c	156	4e-52	COG0463	Glycosyltransferases involved in cell wall biogenesis	M	Cell wall/membrane/envelope biogenesis ;
Unigene0058666	ECU04g1060	119	6e-27	COG0463	Glycosyltransferases involved in cell wall biogenesis	M	Cell wall/membrane/envelope biogenesis ;
Unigene0058666	ML1440	94.7	4e-21	COG0463	Glycosyltransferases involved in cell wall biogenesis	M	Cell wall/membrane/envelope biogenesis ;
Unigene0058666	PH0051_1	78.2	3e-20	COG0463	Glycosyltransferases involved in cell wall biogenesis	M	Cell wall/membrane/envelope biogenesis ;
Unigene0058666	Cgl1444	95.5	1e-19	COG0463	Glycosyltransferases involved in cell wall biogenesis	M	Cell wall/membrane/envelope biogenesis ;
Unigene0058666	Cgl2411	92	1e-18	COG0463	Glycosyltransferases involved in cell wall biogenesis	M	Cell wall/membrane/envelope biogenesis ;
Unigene0058666	MK0880	67.4	4e-16	COG0463	Glycosyltransferases involved in cell wall biogenesis	M	Cell wall/membrane/envelope biogenesis ;
Unigene0058666	PAE1555_1	60.8	3e-15	COG0463	Glycosyltransferases involved in cell wall biogenesis	M	Cell wall/membrane/envelope biogenesis ;
Unigene0058666	APE0426_1	62	4e-14	COG0463	Glycosyltransferases involved in cell wall biogenesis	M	Cell wall/membrane/envelope biogenesis ;
Unigene0058666	sll1540_1	63.5	5e-14	COG0463	Glycosyltransferases involved in cell wall biogenesis	M	Cell wall/membrane/envelope biogenesis ;
Unigene0058666	Ta0760	50.8	4e-10	COG0463	Glycosyltransferases involved in cell wall biogenesis	M	Cell wall/membrane/envelope biogenesis ;
Unigene0058666	PAB1981	43.5	6e-10	COG0463	Glycosyltransferases involved in cell wall biogenesis	M	Cell wall/membrane/envelope biogenesis ;
Unigene0058666	PAB1411	45.4	7e-10	COG0463	Glycosyltransferases involved in cell wall biogenesis	M	Cell wall/membrane/envelope biogenesis ;
Unigene0058666	CAC1653	48.5	3e-09	COG0463	Glycosyltransferases involved in cell wall biogenesis	M	Cell wall/membrane/envelope biogenesis ;
Unigene0058666	AF0039	42	1e-07	COG0463	Glycosyltransferases involved in cell wall biogenesis	M	Cell wall/membrane/envelope biogenesis ;
Unigene0058666	AF0581_1	48.9	3e-07	COG0463	Glycosyltransferases involved in cell wall biogenesis	M	Cell wall/membrane/envelope biogenesis ;
Unigene0058666	VNG0318G_1	49.7	7e-06	COG0463	Glycosyltransferases involved in cell wall biogenesis	M	Cell wall/membrane/envelope biogenesis ;
Unigene0058667	SPAC31G5.16c	302	7e-82	COG0463	Glycosyltransferases involved in cell wall biogenesis	M	Cell wall/membrane/envelope biogenesis ;
Unigene0058667	ECU04g1060	194	3e-49	COG0463	Glycosyltransferases involved in cell wall biogenesis	M	Cell wall/membrane/envelope biogenesis ;
Unigene0058667	PH0051_1	153	5e-37	COG0463	Glycosyltransferases involved in cell wall biogenesis	M	Cell wall/membrane/envelope biogenesis ;
Unigene0058667	MK0880	145	1e-34	COG0463	Glycosyltransferases involved in cell wall biogenesis	M	Cell wall/membrane/envelope biogenesis ;
Unigene0058667	ML1440	141	2e-33	COG0463	Glycosyltransferases involved in cell wall biogenesis	M	Cell wall/membrane/envelope biogenesis ;
Unigene0058667	Cgl1444	140	3e-33	COG0463	Glycosyltransferases involved in cell wall biogenesis	M	Cell wall/membrane/envelope biogenesis ;
Unigene0058667	PAE1555_1	137	4e-32	COG0463	Glycosyltransferases involved in cell wall biogenesis	M	Cell wall/membrane/envelope biogenesis ;
Unigene0058667	APE0426_1	127	4e-29	COG0463	Glycosyltransferases involved in cell wall biogenesis	M	Cell wall/membrane/envelope biogenesis ;
Unigene0058667	sll1540_1	124	4e-28	COG0463	Glycosyltransferases involved in cell wall biogenesis	M	Cell wall/membrane/envelope biogenesis ;
Unigene0058667	CAC1653	107	4e-23	COG0463	Glycosyltransferases involved in cell wall biogenesis	M	Cell wall/membrane/envelope biogenesis ;
Unigene0058667	Ta0760	106	7e-23	COG0463	Glycosyltransferases involved in cell wall biogenesis	M	Cell wall/membrane/envelope biogenesis ;
Unigene0058667	PAB1981	104	4e-22	COG0463	Glycosyltransferases involved in cell wall biogenesis	M	Cell wall/membrane/envelope biogenesis ;
Unigene0058667	YPR183w	103	8e-22	COG0463	Glycosyltransferases involved in cell wall biogenesis	M	Cell wall/membrane/envelope biogenesis ;
Unigene0058667	Cgl2411	102	1e-21	COG0463	Glycosyltransferases involved in cell wall biogenesis	M	Cell wall/membrane/envelope biogenesis ;
Unigene0058667	AF0581_1	100	5e-21	COG0463	Glycosyltransferases involved in cell wall biogenesis	M	Cell wall/membrane/envelope biogenesis ;
Unigene0058667	MA1184	93.6	6e-19	COG0463	Glycosyltransferases involved in cell wall biogenesis	M	Cell wall/membrane/envelope biogenesis ;
Unigene0058667	AF0328	93.2	8e-19	COG0463	Glycosyltransferases involved in cell wall biogenesis	M	Cell wall/membrane/envelope biogenesis ;
Unigene0058667	PAB1411	92.8	1e-18	COG0463	Glycosyltransferases involved in cell wall biogenesis	M	Cell wall/membrane/envelope biogenesis ;
Unigene0058667	PH1596	90.9	4e-18	COG0463	Glycosyltransferases involved in cell wall biogenesis	M	Cell wall/membrane/envelope biogenesis ;
Unigene0058667	aq_1899	90.1	7e-18	COG0463	Glycosyltransferases involved in cell wall biogenesis	M	Cell wall/membrane/envelope biogenesis ;
Unigene0058668	SPAC31G5.16c	299	6e-81	COG0463	Glycosyltransferases involved in cell wall biogenesis	M	Cell wall/membrane/envelope biogenesis ;
Unigene0058668	ECU04g1060	188	2e-47	COG0463	Glycosyltransferases involved in cell wall biogenesis	M	Cell wall/membrane/envelope biogenesis ;
Unigene0058668	PH0051_1	156	6e-38	COG0463	Glycosyltransferases involved in cell wall biogenesis	M	Cell wall/membrane/envelope biogenesis ;
Unigene0058668	MK0880	144	3e-34	COG0463	Glycosyltransferases involved in cell wall biogenesis	M	Cell wall/membrane/envelope biogenesis ;
Unigene0058668	Cgl1444	139	1e-32	COG0463	Glycosyltransferases involved in cell wall biogenesis	M	Cell wall/membrane/envelope biogenesis ;
Unigene0058668	PAE1555_1	138	2e-32	COG0463	Glycosyltransferases involved in cell wall biogenesis	M	Cell wall/membrane/envelope biogenesis ;
Unigene0058668	ML1440	137	4e-32	COG0463	Glycosyltransferases involved in cell wall biogenesis	M	Cell wall/membrane/envelope biogenesis ;
Unigene0058668	sll1540_1	123	5e-28	COG0463	Glycosyltransferases involved in cell wall biogenesis	M	Cell wall/membrane/envelope biogenesis ;
Unigene0058668	APE0426_1	122	8e-28	COG0463	Glycosyltransferases involved in cell wall biogenesis	M	Cell wall/membrane/envelope biogenesis ;
Unigene0058668	PAB1981	106	6e-23	COG0463	Glycosyltransferases involved in cell wall biogenesis	M	Cell wall/membrane/envelope biogenesis ;
Unigene0058668	CAC1653	105	2e-22	COG0463	Glycosyltransferases involved in cell wall biogenesis	M	Cell wall/membrane/envelope biogenesis ;
Unigene0058668	Ta0760	104	2e-22	COG0463	Glycosyltransferases involved in cell wall biogenesis	M	Cell wall/membrane/envelope biogenesis ;
Unigene0058668	Cgl2411	103	6e-22	COG0463	Glycosyltransferases involved in cell wall biogenesis	M	Cell wall/membrane/envelope biogenesis ;
Unigene0058668	YPR183w	100	5e-21	COG0463	Glycosyltransferases involved in cell wall biogenesis	M	Cell wall/membrane/envelope biogenesis ;
Unigene0058668	AF0581_1	97.8	3e-20	COG0463	Glycosyltransferases involved in cell wall biogenesis	M	Cell wall/membrane/envelope biogenesis ;
Unigene0058668	AF0328	93.6	5e-19	COG0463	Glycosyltransferases involved in cell wall biogenesis	M	Cell wall/membrane/envelope biogenesis ;
Unigene0058668	PH1596	92.8	9e-19	COG0463	Glycosyltransferases involved in cell wall biogenesis	M	Cell wall/membrane/envelope biogenesis ;
Unigene0058668	TVN0854	92.4	1e-18	COG0463	Glycosyltransferases involved in cell wall biogenesis	M	Cell wall/membrane/envelope biogenesis ;
Unigene0058668	MA1184	92.4	1e-18	COG0463	Glycosyltransferases involved in cell wall biogenesis	M	Cell wall/membrane/envelope biogenesis ;
Unigene0058668	MA3868	89.4	1e-17	COG0463	Glycosyltransferases involved in cell wall biogenesis	M	Cell wall/membrane/envelope biogenesis ;
Unigene0058669	SPAC31G5.16c	87	2e-48	COG0463	Glycosyltransferases involved in cell wall biogenesis	M	Cell wall/membrane/envelope biogenesis ;
Unigene0058669	ML1440	60.1	2e-17	COG0463	Glycosyltransferases involved in cell wall biogenesis	M	Cell wall/membrane/envelope biogenesis ;
Unigene0058669	PH0051_1	43.5	3e-16	COG0463	Glycosyltransferases involved in cell wall biogenesis	M	Cell wall/membrane/envelope biogenesis ;
Unigene0058669	Cgl1444	54.3	8e-16	COG0463	Glycosyltransferases involved in cell wall biogenesis	M	Cell wall/membrane/envelope biogenesis ;
Unigene0058669	Cgl2411	52.4	9e-15	COG0463	Glycosyltransferases involved in cell wall biogenesis	M	Cell wall/membrane/envelope biogenesis ;
Unigene0058669	MK0880	42	3e-13	COG0463	Glycosyltransferases involved in cell wall biogenesis	M	Cell wall/membrane/envelope biogenesis ;
Unigene0058669	ECU04g1060	66.2	8e-11	COG0463	Glycosyltransferases involved in cell wall biogenesis	M	Cell wall/membrane/envelope biogenesis ;
Unigene0058669	PAE1555_1	42.7	6e-10	COG0463	Glycosyltransferases involved in cell wall biogenesis	M	Cell wall/membrane/envelope biogenesis ;
Unigene0058669	sll1540_1	44.7	2e-08	COG0463	Glycosyltransferases involved in cell wall biogenesis	M	Cell wall/membrane/envelope biogenesis ;
Unigene0058669	APE0426_1	42	3e-08	COG0463	Glycosyltransferases involved in cell wall biogenesis	M	Cell wall/membrane/envelope biogenesis ;
Unigene0058669	Ta0760	38.9	2e-06	COG0463	Glycosyltransferases involved in cell wall biogenesis	M	Cell wall/membrane/envelope biogenesis ;
Unigene0058670	SPAC31G5.16c	87	3e-48	COG0463	Glycosyltransferases involved in cell wall biogenesis	M	Cell wall/membrane/envelope biogenesis ;
Unigene0058670	ML1440	60.1	3e-17	COG0463	Glycosyltransferases involved in cell wall biogenesis	M	Cell wall/membrane/envelope biogenesis ;
Unigene0058670	PH0051_1	43.5	4e-16	COG0463	Glycosyltransferases involved in cell wall biogenesis	M	Cell wall/membrane/envelope biogenesis ;
Unigene0058670	Cgl1444	54.3	1e-15	COG0463	Glycosyltransferases involved in cell wall biogenesis	M	Cell wall/membrane/envelope biogenesis ;
Unigene0058670	Cgl2411	53.9	5e-15	COG0463	Glycosyltransferases involved in cell wall biogenesis	M	Cell wall/membrane/envelope biogenesis ;
Unigene0058670	MK0880	42	4e-13	COG0463	Glycosyltransferases involved in cell wall biogenesis	M	Cell wall/membrane/envelope biogenesis ;
Unigene0058670	ECU04g1060	66.2	1e-10	COG0463	Glycosyltransferases involved in cell wall biogenesis	M	Cell wall/membrane/envelope biogenesis ;
Unigene0058670	PAE1555_1	42.7	1e-09	COG0463	Glycosyltransferases involved in cell wall biogenesis	M	Cell wall/membrane/envelope biogenesis ;
Unigene0058670	sll1540_1	44.7	3e-08	COG0463	Glycosyltransferases involved in cell wall biogenesis	M	Cell wall/membrane/envelope biogenesis ;
Unigene0058670	APE0426_1	42	5e-08	COG0463	Glycosyltransferases involved in cell wall biogenesis	M	Cell wall/membrane/envelope biogenesis ;
Unigene0058670	Ta0760	38.9	2e-06	COG0463	Glycosyltransferases involved in cell wall biogenesis	M	Cell wall/membrane/envelope biogenesis ;
Unigene0058672	SPAC31G5.16c	224	8e-78	COG0463	Glycosyltransferases involved in cell wall biogenesis	M	Cell wall/membrane/envelope biogenesis ;
Unigene0058672	PH0051_1	119	1e-32	COG0463	Glycosyltransferases involved in cell wall biogenesis	M	Cell wall/membrane/envelope biogenesis ;
Unigene0058672	ECU04g1060	138	2e-32	COG0463	Glycosyltransferases involved in cell wall biogenesis	M	Cell wall/membrane/envelope biogenesis ;
Unigene0058672	MK0880	114	3e-31	COG0463	Glycosyltransferases involved in cell wall biogenesis	M	Cell wall/membrane/envelope biogenesis ;
Unigene0058672	ML1440	89	3e-29	COG0463	Glycosyltransferases involved in cell wall biogenesis	M	Cell wall/membrane/envelope biogenesis ;
Unigene0058672	Cgl1444	94.4	4e-29	COG0463	Glycosyltransferases involved in cell wall biogenesis	M	Cell wall/membrane/envelope biogenesis ;
Unigene0058672	PAE1555_1	119	1e-26	COG0463	Glycosyltransferases involved in cell wall biogenesis	M	Cell wall/membrane/envelope biogenesis ;
Unigene0058672	APE0426_1	107	5e-23	COG0463	Glycosyltransferases involved in cell wall biogenesis	M	Cell wall/membrane/envelope biogenesis ;
Unigene0058672	sll1540_1	105	2e-22	COG0463	Glycosyltransferases involved in cell wall biogenesis	M	Cell wall/membrane/envelope biogenesis ;
Unigene0058672	Ta0760	94.7	3e-19	COG0463	Glycosyltransferases involved in cell wall biogenesis	M	Cell wall/membrane/envelope biogenesis ;
Unigene0058672	PAB1981	83.6	2e-18	COG0463	Glycosyltransferases involved in cell wall biogenesis	M	Cell wall/membrane/envelope biogenesis ;
Unigene0058672	CAC1653	91.7	3e-18	COG0463	Glycosyltransferases involved in cell wall biogenesis	M	Cell wall/membrane/envelope biogenesis ;
Unigene0058672	Cgl2411	58.2	8e-18	COG0463	Glycosyltransferases involved in cell wall biogenesis	M	Cell wall/membrane/envelope biogenesis ;
Unigene0058672	TVN0854	89.7	1e-17	COG0463	Glycosyltransferases involved in cell wall biogenesis	M	Cell wall/membrane/envelope biogenesis ;
Unigene0058672	AF0581_1	72.4	5e-17	COG0463	Glycosyltransferases involved in cell wall biogenesis	M	Cell wall/membrane/envelope biogenesis ;
Unigene0058672	YPR183w	80.1	8e-15	COG0463	Glycosyltransferases involved in cell wall biogenesis	M	Cell wall/membrane/envelope biogenesis ;
Unigene0058672	aq_1899	78.2	3e-14	COG0463	Glycosyltransferases involved in cell wall biogenesis	M	Cell wall/membrane/envelope biogenesis ;
Unigene0058672	PH1596	75.9	2e-13	COG0463	Glycosyltransferases involved in cell wall biogenesis	M	Cell wall/membrane/envelope biogenesis ;
Unigene0058672	MA1184	73.6	7e-13	COG0463	Glycosyltransferases involved in cell wall biogenesis	M	Cell wall/membrane/envelope biogenesis ;
Unigene0058672	MA3868	70.1	8e-12	COG0463	Glycosyltransferases involved in cell wall biogenesis	M	Cell wall/membrane/envelope biogenesis ;
Unigene0058675	SPAC31G5.16c	216	4e-56	COG0463	Glycosyltransferases involved in cell wall biogenesis	M	Cell wall/membrane/envelope biogenesis ;
Unigene0058675	ECU04g1060	147	2e-35	COG0463	Glycosyltransferases involved in cell wall biogenesis	M	Cell wall/membrane/envelope biogenesis ;
Unigene0058675	ML1440	110	4e-24	COG0463	Glycosyltransferases involved in cell wall biogenesis	M	Cell wall/membrane/envelope biogenesis ;
Unigene0058675	PH0051_1	107	2e-23	COG0463	Glycosyltransferases involved in cell wall biogenesis	M	Cell wall/membrane/envelope biogenesis ;
Unigene0058675	Cgl1444	104	2e-22	COG0463	Glycosyltransferases involved in cell wall biogenesis	M	Cell wall/membrane/envelope biogenesis ;
Unigene0058675	Cgl2411	101	1e-21	COG0463	Glycosyltransferases involved in cell wall biogenesis	M	Cell wall/membrane/envelope biogenesis ;
Unigene0058675	MK0880	98.2	1e-20	COG0463	Glycosyltransferases involved in cell wall biogenesis	M	Cell wall/membrane/envelope biogenesis ;
Unigene0058675	APE0426_1	91.3	2e-18	COG0463	Glycosyltransferases involved in cell wall biogenesis	M	Cell wall/membrane/envelope biogenesis ;
Unigene0058675	PAE1555_1	91.3	2e-18	COG0463	Glycosyltransferases involved in cell wall biogenesis	M	Cell wall/membrane/envelope biogenesis ;
Unigene0058675	sll1540_1	87.4	3e-17	COG0463	Glycosyltransferases involved in cell wall biogenesis	M	Cell wall/membrane/envelope biogenesis ;
Unigene0058675	AF0328	80.9	2e-15	COG0463	Glycosyltransferases involved in cell wall biogenesis	M	Cell wall/membrane/envelope biogenesis ;
Unigene0058675	PAB1981	76.6	5e-14	COG0463	Glycosyltransferases involved in cell wall biogenesis	M	Cell wall/membrane/envelope biogenesis ;
Unigene0058675	PAB1411	75.5	1e-13	COG0463	Glycosyltransferases involved in cell wall biogenesis	M	Cell wall/membrane/envelope biogenesis ;
Unigene0058675	Ta0760	75.1	1e-13	COG0463	Glycosyltransferases involved in cell wall biogenesis	M	Cell wall/membrane/envelope biogenesis ;
Unigene0058675	CAC1653	70.1	4e-12	COG0463	Glycosyltransferases involved in cell wall biogenesis	M	Cell wall/membrane/envelope biogenesis ;
Unigene0058675	YPR183w	69.3	7e-12	COG0463	Glycosyltransferases involved in cell wall biogenesis	M	Cell wall/membrane/envelope biogenesis ;
Unigene0058675	AF0039	68.6	1e-11	COG0463	Glycosyltransferases involved in cell wall biogenesis	M	Cell wall/membrane/envelope biogenesis ;
Unigene0058675	AF0581_1	67	4e-11	COG0463	Glycosyltransferases involved in cell wall biogenesis	M	Cell wall/membrane/envelope biogenesis ;
Unigene0058675	MA1184	65.1	1e-10	COG0463	Glycosyltransferases involved in cell wall biogenesis	M	Cell wall/membrane/envelope biogenesis ;
Unigene0058675	MA1187	60.5	3e-09	COG0463	Glycosyltransferases involved in cell wall biogenesis	M	Cell wall/membrane/envelope biogenesis ;
Unigene0058677	SPAC31G5.16c	156	7e-52	COG0463	Glycosyltransferases involved in cell wall biogenesis	M	Cell wall/membrane/envelope biogenesis ;
Unigene0058677	ECU04g1060	119	9e-27	COG0463	Glycosyltransferases involved in cell wall biogenesis	M	Cell wall/membrane/envelope biogenesis ;
Unigene0058677	ML1440	94.7	6e-21	COG0463	Glycosyltransferases involved in cell wall biogenesis	M	Cell wall/membrane/envelope biogenesis ;
Unigene0058677	PH0051_1	78.2	5e-20	COG0463	Glycosyltransferases involved in cell wall biogenesis	M	Cell wall/membrane/envelope biogenesis ;
Unigene0058677	Cgl1444	95.5	2e-19	COG0463	Glycosyltransferases involved in cell wall biogenesis	M	Cell wall/membrane/envelope biogenesis ;
Unigene0058677	Cgl2411	93.6	7e-19	COG0463	Glycosyltransferases involved in cell wall biogenesis	M	Cell wall/membrane/envelope biogenesis ;
Unigene0058677	MK0880	67.4	7e-16	COG0463	Glycosyltransferases involved in cell wall biogenesis	M	Cell wall/membrane/envelope biogenesis ;
Unigene0058677	PAE1555_1	60.8	4e-15	COG0463	Glycosyltransferases involved in cell wall biogenesis	M	Cell wall/membrane/envelope biogenesis ;
Unigene0058677	APE0426_1	62	6e-14	COG0463	Glycosyltransferases involved in cell wall biogenesis	M	Cell wall/membrane/envelope biogenesis ;
Unigene0058677	sll1540_1	63.5	7e-14	COG0463	Glycosyltransferases involved in cell wall biogenesis	M	Cell wall/membrane/envelope biogenesis ;
Unigene0058677	Ta0760	50.8	7e-10	COG0463	Glycosyltransferases involved in cell wall biogenesis	M	Cell wall/membrane/envelope biogenesis ;
Unigene0058677	PAB1981	43.5	9e-10	COG0463	Glycosyltransferases involved in cell wall biogenesis	M	Cell wall/membrane/envelope biogenesis ;
Unigene0058677	PAB1411	45.4	1e-09	COG0463	Glycosyltransferases involved in cell wall biogenesis	M	Cell wall/membrane/envelope biogenesis ;
Unigene0058677	CAC1653	49.3	3e-09	COG0463	Glycosyltransferases involved in cell wall biogenesis	M	Cell wall/membrane/envelope biogenesis ;
Unigene0058677	AF0039	42	2e-07	COG0463	Glycosyltransferases involved in cell wall biogenesis	M	Cell wall/membrane/envelope biogenesis ;
Unigene0058677	AF0581_1	48.9	4e-07	COG0463	Glycosyltransferases involved in cell wall biogenesis	M	Cell wall/membrane/envelope biogenesis ;
Unigene0058678	SPAC31G5.16c	138	3e-52	COG0463	Glycosyltransferases involved in cell wall biogenesis	M	Cell wall/membrane/envelope biogenesis ;
Unigene0058678	ML1440	60.1	4e-20	COG0463	Glycosyltransferases involved in cell wall biogenesis	M	Cell wall/membrane/envelope biogenesis ;
Unigene0058678	PH0051_1	73.2	4e-19	COG0463	Glycosyltransferases involved in cell wall biogenesis	M	Cell wall/membrane/envelope biogenesis ;
Unigene0058678	Cgl1444	58.2	1e-18	COG0463	Glycosyltransferases involved in cell wall biogenesis	M	Cell wall/membrane/envelope biogenesis ;
Unigene0058678	ECU04g1060	91.7	2e-18	COG0463	Glycosyltransferases involved in cell wall biogenesis	M	Cell wall/membrane/envelope biogenesis ;
Unigene0058678	Cgl2411	57	1e-17	COG0463	Glycosyltransferases involved in cell wall biogenesis	M	Cell wall/membrane/envelope biogenesis ;
Unigene0058678	MK0880	66.2	2e-17	COG0463	Glycosyltransferases involved in cell wall biogenesis	M	Cell wall/membrane/envelope biogenesis ;
Unigene0058678	PAE1555_1	73.2	6e-13	COG0463	Glycosyltransferases involved in cell wall biogenesis	M	Cell wall/membrane/envelope biogenesis ;
Unigene0058678	APE0426_1	71.2	2e-12	COG0463	Glycosyltransferases involved in cell wall biogenesis	M	Cell wall/membrane/envelope biogenesis ;
Unigene0058678	sll1540_1	68.6	1e-11	COG0463	Glycosyltransferases involved in cell wall biogenesis	M	Cell wall/membrane/envelope biogenesis ;
Unigene0058678	PAB1981	55.8	2e-10	COG0463	Glycosyltransferases involved in cell wall biogenesis	M	Cell wall/membrane/envelope biogenesis ;
Unigene0058678	Ta0760	63.2	6e-10	COG0463	Glycosyltransferases involved in cell wall biogenesis	M	Cell wall/membrane/envelope biogenesis ;
Unigene0058678	TVN0854	58.9	1e-08	COG0463	Glycosyltransferases involved in cell wall biogenesis	M	Cell wall/membrane/envelope biogenesis ;
Unigene0058678	AF0328	57.4	3e-08	COG0463	Glycosyltransferases involved in cell wall biogenesis	M	Cell wall/membrane/envelope biogenesis ;
Unigene0058678	AF0581_1	38.9	2e-07	COG0463	Glycosyltransferases involved in cell wall biogenesis	M	Cell wall/membrane/envelope biogenesis ;
Unigene0058678	CAC1653	54.3	3e-07	COG0463	Glycosyltransferases involved in cell wall biogenesis	M	Cell wall/membrane/envelope biogenesis ;
Unigene0058679	YEL011w	672	0	COG0296	1,4-alpha-glucan branching enzyme	G	Carbohydrate transport and metabolism ;
Unigene0058679	VCA0016	197	1e-49	COG0296	1,4-alpha-glucan branching enzyme	G	Carbohydrate transport and metabolism ;
Unigene0058679	DR1848	194	6e-49	COG0296	1,4-alpha-glucan branching enzyme	G	Carbohydrate transport and metabolism ;
Unigene0058679	FN0856	191	5e-48	COG0296	1,4-alpha-glucan branching enzyme	G	Carbohydrate transport and metabolism ;
Unigene0058679	sll0158	188	4e-47	COG0296	1,4-alpha-glucan branching enzyme	G	Carbohydrate transport and metabolism ;
Unigene0058679	aq_722	182	4e-45	COG0296	1,4-alpha-glucan branching enzyme	G	Carbohydrate transport and metabolism ;
Unigene0058679	BS_glgB	181	5e-45	COG0296	1,4-alpha-glucan branching enzyme	G	Carbohydrate transport and metabolism ;
Unigene0058679	mlr7587	177	1e-43	COG0296	1,4-alpha-glucan branching enzyme	G	Carbohydrate transport and metabolism ;
Unigene0058679	all0713	176	2e-43	COG0296	1,4-alpha-glucan branching enzyme	G	Carbohydrate transport and metabolism ;
Unigene0058679	glgB	172	2e-42	COG0296	1,4-alpha-glucan branching enzyme	G	Carbohydrate transport and metabolism ;
Unigene0058679	ZglgB	171	5e-42	COG0296	1,4-alpha-glucan branching enzyme	G	Carbohydrate transport and metabolism ;
Unigene0058679	ECs4277	171	5e-42	COG0296	1,4-alpha-glucan branching enzyme	G	Carbohydrate transport and metabolism ;
Unigene0058679	STM3538	171	9e-42	COG0296	1,4-alpha-glucan branching enzyme	G	Carbohydrate transport and metabolism ;
Unigene0058679	Cgl1196	170	1e-41	COG0296	1,4-alpha-glucan branching enzyme	G	Carbohydrate transport and metabolism ;
Unigene0058679	YPO3942	169	2e-41	COG0296	1,4-alpha-glucan branching enzyme	G	Carbohydrate transport and metabolism ;
Unigene0058679	MT1368	168	4e-41	COG0296	1,4-alpha-glucan branching enzyme	G	Carbohydrate transport and metabolism ;
Unigene0058679	Rv1326c	167	1e-40	COG0296	1,4-alpha-glucan branching enzyme	G	Carbohydrate transport and metabolism ;
Unigene0058679	RSp0239	167	1e-40	COG0296	1,4-alpha-glucan branching enzyme	G	Carbohydrate transport and metabolism ;
Unigene0058679	PA2153	167	1e-40	COG0296	1,4-alpha-glucan branching enzyme	G	Carbohydrate transport and metabolism ;
Unigene0058679	PM0541	166	3e-40	COG0296	1,4-alpha-glucan branching enzyme	G	Carbohydrate transport and metabolism ;
Unigene0058680	CAC0778	113	7e-25	COG0513	Superfamily II DNA and RNA helicases	LKJ	Replication, recombination and repair ; Transcription ; Translation, ribosomal structure and biogenesis ;
Unigene0058680	SMc03877	50.4	3e-09	COG0513	Superfamily II DNA and RNA helicases	LKJ	Replication, recombination and repair ; Transcription ; Translation, ribosomal structure and biogenesis ;
Unigene0058680	mlr3852	57.4	5e-08	COG0513	Superfamily II DNA and RNA helicases	LKJ	Replication, recombination and repair ; Transcription ; Translation, ribosomal structure and biogenesis ;
Unigene0058680	BMEI0275	55.5	2e-07	COG0513	Superfamily II DNA and RNA helicases	LKJ	Replication, recombination and repair ; Transcription ; Translation, ribosomal structure and biogenesis ;
Unigene0058680	AGc4993	54.3	4e-07	COG0513	Superfamily II DNA and RNA helicases	LKJ	Replication, recombination and repair ; Transcription ; Translation, ribosomal structure and biogenesis ;
Unigene0058681	CAC0778	144	3e-34	COG0513	Superfamily II DNA and RNA helicases	LKJ	Replication, recombination and repair ; Transcription ; Translation, ribosomal structure and biogenesis ;
Unigene0058681	BMEI0275	77.8	3e-14	COG0513	Superfamily II DNA and RNA helicases	LKJ	Replication, recombination and repair ; Transcription ; Translation, ribosomal structure and biogenesis ;
Unigene0058681	AGc4993	77	5e-14	COG0513	Superfamily II DNA and RNA helicases	LKJ	Replication, recombination and repair ; Transcription ; Translation, ribosomal structure and biogenesis ;
Unigene0058681	SMc03877	72.8	9e-13	COG0513	Superfamily II DNA and RNA helicases	LKJ	Replication, recombination and repair ; Transcription ; Translation, ribosomal structure and biogenesis ;
Unigene0058681	mlr3852	59.3	1e-08	COG0513	Superfamily II DNA and RNA helicases	LKJ	Replication, recombination and repair ; Transcription ; Translation, ribosomal structure and biogenesis ;
Unigene0058682	all0283_3	74.7	7e-13	COG2319	FOG: WD40 repeat	R	General function prediction only ;
Unigene0058682	all0664	60.5	1e-08	COG2319	FOG: WD40 repeat	R	General function prediction only ;
Unigene0058685	CC0013	60.8	8e-09	COG2844	UTP:GlnB (protein PII) uridylyltransferase	O	Posttranslational modification, protein turnover, chaperones ;
Unigene0058685	SMc01124	55.1	4e-07	COG2844	UTP:GlnB (protein PII) uridylyltransferase	O	Posttranslational modification, protein turnover, chaperones ;
Unigene0058685	AGc606	52	4e-06	COG2844	UTP:GlnB (protein PII) uridylyltransferase	O	Posttranslational modification, protein turnover, chaperones ;
Unigene0058685	mll5321	51.6	5e-06	COG2844	UTP:GlnB (protein PII) uridylyltransferase	O	Posttranslational modification, protein turnover, chaperones ;
Unigene0058685	PA3658	50.8	8e-06	COG2844	UTP:GlnB (protein PII) uridylyltransferase	O	Posttranslational modification, protein turnover, chaperones ;
Unigene0058686	YML018c	149	1e-35	COG0697	Permeases of the drug/metabolite transporter (DMT) superfamily	GER	Carbohydrate transport and metabolism ; Amino acid transport and metabolism ; General function prediction only ;
Unigene0058686	YDR438w	142	2e-33	COG0697	Permeases of the drug/metabolite transporter (DMT) superfamily	GER	Carbohydrate transport and metabolism ; Amino acid transport and metabolism ; General function prediction only ;
Unigene0058686	SPBC405.03c	120	5e-27	COG0697	Permeases of the drug/metabolite transporter (DMT) superfamily	GER	Carbohydrate transport and metabolism ; Amino acid transport and metabolism ; General function prediction only ;
Unigene0058687	YML018c	127	3e-29	COG0697	Permeases of the drug/metabolite transporter (DMT) superfamily	GER	Carbohydrate transport and metabolism ; Amino acid transport and metabolism ; General function prediction only ;
Unigene0058687	YDR438w	118	3e-26	COG0697	Permeases of the drug/metabolite transporter (DMT) superfamily	GER	Carbohydrate transport and metabolism ; Amino acid transport and metabolism ; General function prediction only ;
Unigene0058687	SPBC405.03c	106	1e-22	COG0697	Permeases of the drug/metabolite transporter (DMT) superfamily	GER	Carbohydrate transport and metabolism ; Amino acid transport and metabolism ; General function prediction only ;
Unigene0058688	YML018c	127	4e-29	COG0697	Permeases of the drug/metabolite transporter (DMT) superfamily	GER	Carbohydrate transport and metabolism ; Amino acid transport and metabolism ; General function prediction only ;
Unigene0058688	YDR438w	118	3e-26	COG0697	Permeases of the drug/metabolite transporter (DMT) superfamily	GER	Carbohydrate transport and metabolism ; Amino acid transport and metabolism ; General function prediction only ;
Unigene0058688	SPBC405.03c	106	1e-22	COG0697	Permeases of the drug/metabolite transporter (DMT) superfamily	GER	Carbohydrate transport and metabolism ; Amino acid transport and metabolism ; General function prediction only ;
Unigene0058689	YML018c	126	9e-29	COG0697	Permeases of the drug/metabolite transporter (DMT) superfamily	GER	Carbohydrate transport and metabolism ; Amino acid transport and metabolism ; General function prediction only ;
Unigene0058689	YDR438w	117	7e-26	COG0697	Permeases of the drug/metabolite transporter (DMT) superfamily	GER	Carbohydrate transport and metabolism ; Amino acid transport and metabolism ; General function prediction only ;
Unigene0058689	SPBC405.03c	110	5e-24	COG0697	Permeases of the drug/metabolite transporter (DMT) superfamily	GER	Carbohydrate transport and metabolism ; Amino acid transport and metabolism ; General function prediction only ;
Unigene0058690	YPL063w	155	1e-37	COG5190	TFIIF-interacting CTD phosphatases, including NLI-interacting factor	K	Transcription ;
Unigene0058690	SPAC2F7.02c	103	8e-22	COG5190	TFIIF-interacting CTD phosphatases, including NLI-interacting factor	K	Transcription ;
Unigene0058690	YLL010c	99	2e-20	COG5190	TFIIF-interacting CTD phosphatases, including NLI-interacting factor	K	Transcription ;
Unigene0058690	YLR019w	96.7	1e-19	COG5190	TFIIF-interacting CTD phosphatases, including NLI-interacting factor	K	Transcription ;
Unigene0058690	ECU10g1270	77.8	5e-14	COG5190	TFIIF-interacting CTD phosphatases, including NLI-interacting factor	K	Transcription ;
Unigene0058690	SPBC17A3.01c	73.6	9e-13	COG5190	TFIIF-interacting CTD phosphatases, including NLI-interacting factor	K	Transcription ;
Unigene0058690	YHR004c	63.2	1e-09	COG5190	TFIIF-interacting CTD phosphatases, including NLI-interacting factor	K	Transcription ;
Unigene0058690	SPBC3B8.10c	63.2	1e-09	COG5190	TFIIF-interacting CTD phosphatases, including NLI-interacting factor	K	Transcription ;
Unigene0058691	YPL063w	155	1e-37	COG5190	TFIIF-interacting CTD phosphatases, including NLI-interacting factor	K	Transcription ;
Unigene0058691	SPAC2F7.02c	103	8e-22	COG5190	TFIIF-interacting CTD phosphatases, including NLI-interacting factor	K	Transcription ;
Unigene0058691	YLL010c	99	2e-20	COG5190	TFIIF-interacting CTD phosphatases, including NLI-interacting factor	K	Transcription ;
Unigene0058691	YLR019w	96.7	9e-20	COG5190	TFIIF-interacting CTD phosphatases, including NLI-interacting factor	K	Transcription ;
Unigene0058691	ECU10g1270	77.8	4e-14	COG5190	TFIIF-interacting CTD phosphatases, including NLI-interacting factor	K	Transcription ;
Unigene0058691	SPBC17A3.01c	73.6	8e-13	COG5190	TFIIF-interacting CTD phosphatases, including NLI-interacting factor	K	Transcription ;
Unigene0058691	YHR004c	63.2	1e-09	COG5190	TFIIF-interacting CTD phosphatases, including NLI-interacting factor	K	Transcription ;
Unigene0058691	SPBC3B8.10c	63.2	1e-09	COG5190	TFIIF-interacting CTD phosphatases, including NLI-interacting factor	K	Transcription ;
Unigene0058692	YPL063w	160	8e-39	COG5190	TFIIF-interacting CTD phosphatases, including NLI-interacting factor	K	Transcription ;
Unigene0058692	SPAC2F7.02c	95.5	2e-19	COG5190	TFIIF-interacting CTD phosphatases, including NLI-interacting factor	K	Transcription ;
Unigene0058692	YLL010c	94.7	4e-19	COG5190	TFIIF-interacting CTD phosphatases, including NLI-interacting factor	K	Transcription ;
Unigene0058692	YLR019w	92.8	2e-18	COG5190	TFIIF-interacting CTD phosphatases, including NLI-interacting factor	K	Transcription ;
Unigene0058692	SPBC17A3.01c	74.7	4e-13	COG5190	TFIIF-interacting CTD phosphatases, including NLI-interacting factor	K	Transcription ;
Unigene0058692	ECU10g1270	69.3	2e-11	COG5190	TFIIF-interacting CTD phosphatases, including NLI-interacting factor	K	Transcription ;
Unigene0058692	SPBC3B8.10c	67.8	5e-11	COG5190	TFIIF-interacting CTD phosphatases, including NLI-interacting factor	K	Transcription ;
Unigene0058692	YHR004c	62.8	2e-09	COG5190	TFIIF-interacting CTD phosphatases, including NLI-interacting factor	K	Transcription ;
Unigene0058699	YGL097w	71.2	4e-12	COG5184	Alpha-tubulin suppressor and related RCC1 domain-containing proteins	DZ	Cell cycle control, cell division, chromosome partitioning ; Cytoskeleton ;
Unigene0058699	SPBC557.03c	70.5	7e-12	COG5184	Alpha-tubulin suppressor and related RCC1 domain-containing proteins	DZ	Cell cycle control, cell division, chromosome partitioning ; Cytoskeleton ;
Unigene0058699	SPCC330.11_2	68.6	3e-11	COG5184	Alpha-tubulin suppressor and related RCC1 domain-containing proteins	DZ	Cell cycle control, cell division, chromosome partitioning ; Cytoskeleton ;
Unigene0058699	ECU04g1500	60.1	5e-11	COG5184	Alpha-tubulin suppressor and related RCC1 domain-containing proteins	DZ	Cell cycle control, cell division, chromosome partitioning ; Cytoskeleton ;
Unigene0058699	CAC2722	61.6	3e-09	COG5184	Alpha-tubulin suppressor and related RCC1 domain-containing proteins	DZ	Cell cycle control, cell division, chromosome partitioning ; Cytoskeleton ;
Unigene0058700	YGL097w	83.2	1e-15	COG5184	Alpha-tubulin suppressor and related RCC1 domain-containing proteins	DZ	Cell cycle control, cell division, chromosome partitioning ; Cytoskeleton ;
Unigene0058700	SPBC557.03c	81.3	4e-15	COG5184	Alpha-tubulin suppressor and related RCC1 domain-containing proteins	DZ	Cell cycle control, cell division, chromosome partitioning ; Cytoskeleton ;
Unigene0058700	ECU04g1500	81.3	4e-15	COG5184	Alpha-tubulin suppressor and related RCC1 domain-containing proteins	DZ	Cell cycle control, cell division, chromosome partitioning ; Cytoskeleton ;
Unigene0058700	SPCC330.11_2	76.6	9e-14	COG5184	Alpha-tubulin suppressor and related RCC1 domain-containing proteins	DZ	Cell cycle control, cell division, chromosome partitioning ; Cytoskeleton ;
Unigene0058700	CAC2722	67.4	6e-11	COG5184	Alpha-tubulin suppressor and related RCC1 domain-containing proteins	DZ	Cell cycle control, cell division, chromosome partitioning ; Cytoskeleton ;
Unigene0058700	SPAC10F6.04	54.3	5e-07	COG5184	Alpha-tubulin suppressor and related RCC1 domain-containing proteins	DZ	Cell cycle control, cell division, chromosome partitioning ; Cytoskeleton ;
Unigene0058701	alr0237	434	3e-121	COG0260	Leucyl aminopeptidase	E	Amino acid transport and metabolism ;
Unigene0058701	sll2001	414	5e-115	COG0260	Leucyl aminopeptidase	E	Amino acid transport and metabolism ;
Unigene0058701	aq_2099	336	9e-92	COG0260	Leucyl aminopeptidase	E	Amino acid transport and metabolism ;
Unigene0058701	PM0195	281	5e-75	COG0260	Leucyl aminopeptidase	E	Amino acid transport and metabolism ;
Unigene0058701	DR0717	270	6e-72	COG0260	Leucyl aminopeptidase	E	Amino acid transport and metabolism ;
Unigene0058701	HI1705	267	5e-71	COG0260	Leucyl aminopeptidase	E	Amino acid transport and metabolism ;
Unigene0058701	XF0138	265	3e-70	COG0260	Leucyl aminopeptidase	E	Amino acid transport and metabolism ;
Unigene0058701	BMEI1261	263	1e-69	COG0260	Leucyl aminopeptidase	E	Amino acid transport and metabolism ;
Unigene0058701	AGc2055	261	5e-69	COG0260	Leucyl aminopeptidase	E	Amino acid transport and metabolism ;
Unigene0058701	pepA	260	9e-69	COG0260	Leucyl aminopeptidase	E	Amino acid transport and metabolism ;
Unigene0058701	ZpepA	260	9e-69	COG0260	Leucyl aminopeptidase	E	Amino acid transport and metabolism ;
Unigene0058701	ECs5237	260	9e-69	COG0260	Leucyl aminopeptidase	E	Amino acid transport and metabolism ;
Unigene0058701	SMc00585	259	1e-68	COG0260	Leucyl aminopeptidase	E	Amino acid transport and metabolism ;
Unigene0058701	PA3831	259	2e-68	COG0260	Leucyl aminopeptidase	E	Amino acid transport and metabolism ;
Unigene0058701	RSc2415	258	3e-68	COG0260	Leucyl aminopeptidase	E	Amino acid transport and metabolism ;
Unigene0058701	jhp0517	258	4e-68	COG0260	Leucyl aminopeptidase	E	Amino acid transport and metabolism ;
Unigene0058701	HP0570	258	4e-68	COG0260	Leucyl aminopeptidase	E	Amino acid transport and metabolism ;
Unigene0058701	VC2501	256	1e-67	COG0260	Leucyl aminopeptidase	E	Amino acid transport and metabolism ;
Unigene0058701	YPO3441	255	3e-67	COG0260	Leucyl aminopeptidase	E	Amino acid transport and metabolism ;
Unigene0058701	STM4477	255	3e-67	COG0260	Leucyl aminopeptidase	E	Amino acid transport and metabolism ;
Unigene0058702	alr0237	431	2e-120	COG0260	Leucyl aminopeptidase	E	Amino acid transport and metabolism ;
Unigene0058702	sll2001	417	3e-116	COG0260	Leucyl aminopeptidase	E	Amino acid transport and metabolism ;
Unigene0058702	aq_2099	340	6e-93	COG0260	Leucyl aminopeptidase	E	Amino acid transport and metabolism ;
Unigene0058702	PM0195	286	8e-77	COG0260	Leucyl aminopeptidase	E	Amino acid transport and metabolism ;
Unigene0058702	pepA	269	2e-71	COG0260	Leucyl aminopeptidase	E	Amino acid transport and metabolism ;
Unigene0058702	ZpepA	269	2e-71	COG0260	Leucyl aminopeptidase	E	Amino acid transport and metabolism ;
Unigene0058702	ECs5237	269	2e-71	COG0260	Leucyl aminopeptidase	E	Amino acid transport and metabolism ;
Unigene0058702	XF0138	267	7e-71	COG0260	Leucyl aminopeptidase	E	Amino acid transport and metabolism ;
Unigene0058702	DR0717	267	7e-71	COG0260	Leucyl aminopeptidase	E	Amino acid transport and metabolism ;
Unigene0058702	HI1705	266	1e-70	COG0260	Leucyl aminopeptidase	E	Amino acid transport and metabolism ;
Unigene0058702	YPO3441	263	7e-70	COG0260	Leucyl aminopeptidase	E	Amino acid transport and metabolism ;
Unigene0058702	STM4477	263	1e-69	COG0260	Leucyl aminopeptidase	E	Amino acid transport and metabolism ;
Unigene0058702	PA3831	261	4e-69	COG0260	Leucyl aminopeptidase	E	Amino acid transport and metabolism ;
Unigene0058702	RSc2415	260	6e-69	COG0260	Leucyl aminopeptidase	E	Amino acid transport and metabolism ;
Unigene0058702	SMc00585	259	1e-68	COG0260	Leucyl aminopeptidase	E	Amino acid transport and metabolism ;
Unigene0058702	AGc2055	259	1e-68	COG0260	Leucyl aminopeptidase	E	Amino acid transport and metabolism ;
Unigene0058702	VC2501	259	1e-68	COG0260	Leucyl aminopeptidase	E	Amino acid transport and metabolism ;
Unigene0058702	BMEI1261	258	4e-68	COG0260	Leucyl aminopeptidase	E	Amino acid transport and metabolism ;
Unigene0058702	jhp0517	257	5e-68	COG0260	Leucyl aminopeptidase	E	Amino acid transport and metabolism ;
Unigene0058702	HP0570	255	2e-67	COG0260	Leucyl aminopeptidase	E	Amino acid transport and metabolism ;
Unigene0058703	alr4683	67	3e-10	COG0724	RNA-binding proteins (RRM domain)	R	General function prediction only ;
Unigene0058703	TP0356	61.6	1e-08	COG0724	RNA-binding proteins (RRM domain)	R	General function prediction only ;
Unigene0058703	alr2311	59.3	6e-08	COG0724	RNA-binding proteins (RRM domain)	R	General function prediction only ;
Unigene0058703	all2928	58.9	8e-08	COG0724	RNA-binding proteins (RRM domain)	R	General function prediction only ;
Unigene0058703	alr0741	57.8	2e-07	COG0724	RNA-binding proteins (RRM domain)	R	General function prediction only ;
Unigene0058703	YBR212w	57	3e-07	COG0724	RNA-binding proteins (RRM domain)	R	General function prediction only ;
Unigene0058703	ssr1480	55.5	8e-07	COG0724	RNA-binding proteins (RRM domain)	R	General function prediction only ;
Unigene0058703	alr2087	55.5	8e-07	COG0724	RNA-binding proteins (RRM domain)	R	General function prediction only ;
Unigene0058703	all2777	54.3	2e-06	COG0724	RNA-binding proteins (RRM domain)	R	General function prediction only ;
Unigene0058703	ECU03g0730	53.1	4e-06	COG0724	RNA-binding proteins (RRM domain)	R	General function prediction only ;
Unigene0058703	SPAC140.02	52	9e-06	COG0724	RNA-binding proteins (RRM domain)	R	General function prediction only ;
Unigene0058705	alr4683	67	1e-10	COG0724	RNA-binding proteins (RRM domain)	R	General function prediction only ;
Unigene0058705	TP0356	61.6	5e-09	COG0724	RNA-binding proteins (RRM domain)	R	General function prediction only ;
Unigene0058705	alr2311	59.3	3e-08	COG0724	RNA-binding proteins (RRM domain)	R	General function prediction only ;
Unigene0058705	all2928	58.9	3e-08	COG0724	RNA-binding proteins (RRM domain)	R	General function prediction only ;
Unigene0058705	alr0741	57.8	8e-08	COG0724	RNA-binding proteins (RRM domain)	R	General function prediction only ;
Unigene0058705	YBR212w	57	1e-07	COG0724	RNA-binding proteins (RRM domain)	R	General function prediction only ;
Unigene0058705	ssr1480	55.5	4e-07	COG0724	RNA-binding proteins (RRM domain)	R	General function prediction only ;
Unigene0058705	alr2087	55.5	4e-07	COG0724	RNA-binding proteins (RRM domain)	R	General function prediction only ;
Unigene0058705	all2777	54.3	9e-07	COG0724	RNA-binding proteins (RRM domain)	R	General function prediction only ;
Unigene0058705	ECU03g0730	53.1	2e-06	COG0724	RNA-binding proteins (RRM domain)	R	General function prediction only ;
Unigene0058705	SPAC140.02	52	4e-06	COG0724	RNA-binding proteins (RRM domain)	R	General function prediction only ;
Unigene0058705	sll0517	51.2	7e-06	COG0724	RNA-binding proteins (RRM domain)	R	General function prediction only ;
Unigene0058706	alr4683	67	3e-10	COG0724	RNA-binding proteins (RRM domain)	R	General function prediction only ;
Unigene0058706	TP0356	61.6	1e-08	COG0724	RNA-binding proteins (RRM domain)	R	General function prediction only ;
Unigene0058706	alr2311	59.3	6e-08	COG0724	RNA-binding proteins (RRM domain)	R	General function prediction only ;
Unigene0058706	all2928	58.9	8e-08	COG0724	RNA-binding proteins (RRM domain)	R	General function prediction only ;
Unigene0058706	alr0741	57.8	2e-07	COG0724	RNA-binding proteins (RRM domain)	R	General function prediction only ;
Unigene0058706	YBR212w	57	3e-07	COG0724	RNA-binding proteins (RRM domain)	R	General function prediction only ;
Unigene0058706	ssr1480	55.5	8e-07	COG0724	RNA-binding proteins (RRM domain)	R	General function prediction only ;
Unigene0058706	alr2087	55.5	8e-07	COG0724	RNA-binding proteins (RRM domain)	R	General function prediction only ;
Unigene0058706	all2777	54.3	2e-06	COG0724	RNA-binding proteins (RRM domain)	R	General function prediction only ;
Unigene0058706	ECU03g0730	53.1	4e-06	COG0724	RNA-binding proteins (RRM domain)	R	General function prediction only ;
Unigene0058706	SPAC140.02	52	9e-06	COG0724	RNA-binding proteins (RRM domain)	R	General function prediction only ;
Unigene0058708	alr4683	67	4e-11	COG0724	RNA-binding proteins (RRM domain)	R	General function prediction only ;
Unigene0058708	TP0356	61.6	1e-09	COG0724	RNA-binding proteins (RRM domain)	R	General function prediction only ;
Unigene0058708	alr2311	59.3	7e-09	COG0724	RNA-binding proteins (RRM domain)	R	General function prediction only ;
Unigene0058708	all2928	58.9	1e-08	COG0724	RNA-binding proteins (RRM domain)	R	General function prediction only ;
Unigene0058708	alr0741	57.8	2e-08	COG0724	RNA-binding proteins (RRM domain)	R	General function prediction only ;
Unigene0058708	YBR212w	57	4e-08	COG0724	RNA-binding proteins (RRM domain)	R	General function prediction only ;
Unigene0058708	ssr1480	55.5	1e-07	COG0724	RNA-binding proteins (RRM domain)	R	General function prediction only ;
Unigene0058708	alr2087	55.5	1e-07	COG0724	RNA-binding proteins (RRM domain)	R	General function prediction only ;
Unigene0058708	all2777	54.3	2e-07	COG0724	RNA-binding proteins (RRM domain)	R	General function prediction only ;
Unigene0058708	ECU03g0730	53.1	5e-07	COG0724	RNA-binding proteins (RRM domain)	R	General function prediction only ;
Unigene0058708	SPAC140.02	52	1e-06	COG0724	RNA-binding proteins (RRM domain)	R	General function prediction only ;
Unigene0058708	sll0517	51.2	2e-06	COG0724	RNA-binding proteins (RRM domain)	R	General function prediction only ;
Unigene0058708	SPAC19A8.13	48.9	1e-05	COG0724	RNA-binding proteins (RRM domain)	R	General function prediction only ;
Unigene0058709	alr4683	67	5e-11	COG0724	RNA-binding proteins (RRM domain)	R	General function prediction only ;
Unigene0058709	TP0356	61.6	2e-09	COG0724	RNA-binding proteins (RRM domain)	R	General function prediction only ;
Unigene0058709	alr2311	59.3	9e-09	COG0724	RNA-binding proteins (RRM domain)	R	General function prediction only ;
Unigene0058709	all2928	58.9	1e-08	COG0724	RNA-binding proteins (RRM domain)	R	General function prediction only ;
Unigene0058709	alr0741	57.8	3e-08	COG0724	RNA-binding proteins (RRM domain)	R	General function prediction only ;
Unigene0058709	ssr1480	55.5	1e-07	COG0724	RNA-binding proteins (RRM domain)	R	General function prediction only ;
Unigene0058709	alr2087	55.5	1e-07	COG0724	RNA-binding proteins (RRM domain)	R	General function prediction only ;
Unigene0058709	all2777	54.3	3e-07	COG0724	RNA-binding proteins (RRM domain)	R	General function prediction only ;
Unigene0058709	YBR212w	53.5	5e-07	COG0724	RNA-binding proteins (RRM domain)	R	General function prediction only ;
Unigene0058709	ECU03g0730	53.1	7e-07	COG0724	RNA-binding proteins (RRM domain)	R	General function prediction only ;
Unigene0058709	SPAC140.02	52	2e-06	COG0724	RNA-binding proteins (RRM domain)	R	General function prediction only ;
Unigene0058709	sll0517	51.2	3e-06	COG0724	RNA-binding proteins (RRM domain)	R	General function prediction only ;
Unigene0058711	SPBC409.05	139	3e-33	COG5201	SCF ubiquitin ligase, SKP1 component	O	Posttranslational modification, protein turnover, chaperones ;
Unigene0058711	YDR328c	112	3e-25	COG5201	SCF ubiquitin ligase, SKP1 component	O	Posttranslational modification, protein turnover, chaperones ;
Unigene0058711	ECU03g0300	53.9	1e-07	COG5201	SCF ubiquitin ligase, SKP1 component	O	Posttranslational modification, protein turnover, chaperones ;
Unigene0058712	SPBC409.05	130	2e-30	COG5201	SCF ubiquitin ligase, SKP1 component	O	Posttranslational modification, protein turnover, chaperones ;
Unigene0058712	YDR328c	114	1e-25	COG5201	SCF ubiquitin ligase, SKP1 component	O	Posttranslational modification, protein turnover, chaperones ;
Unigene0058713	SPBC409.05	148	6e-36	COG5201	SCF ubiquitin ligase, SKP1 component	O	Posttranslational modification, protein turnover, chaperones ;
Unigene0058713	YDR328c	126	2e-29	COG5201	SCF ubiquitin ligase, SKP1 component	O	Posttranslational modification, protein turnover, chaperones ;
Unigene0058713	ECU03g0300	55.1	6e-08	COG5201	SCF ubiquitin ligase, SKP1 component	O	Posttranslational modification, protein turnover, chaperones ;
Unigene0058714	SPBC409.05	141	3e-33	COG5201	SCF ubiquitin ligase, SKP1 component	O	Posttranslational modification, protein turnover, chaperones ;
Unigene0058714	YDR328c	125	2e-28	COG5201	SCF ubiquitin ligase, SKP1 component	O	Posttranslational modification, protein turnover, chaperones ;
Unigene0058714	ECU03g0300	58.9	2e-08	COG5201	SCF ubiquitin ligase, SKP1 component	O	Posttranslational modification, protein turnover, chaperones ;
Unigene0058716	YAR019c	95.9	2e-19	COG0515	Serine/threonine protein kinase	RTKL	General function prediction only ; Signal transduction mechanisms ; Transcription ; Replication, recombination and repair ;
Unigene0058716	ML0897	89.4	2e-17	COG0515	Serine/threonine protein kinase	RTKL	General function prediction only ; Signal transduction mechanisms ; Transcription ; Replication, recombination and repair ;
Unigene0058716	BH2504_1	88.6	3e-17	COG0515	Serine/threonine protein kinase	RTKL	General function prediction only ; Signal transduction mechanisms ; Transcription ; Replication, recombination and repair ;
Unigene0058716	SA1063_1	87.4	7e-17	COG0515	Serine/threonine protein kinase	RTKL	General function prediction only ; Signal transduction mechanisms ; Transcription ; Replication, recombination and repair ;
Unigene0058716	L138452_1	86.3	2e-16	COG0515	Serine/threonine protein kinase	RTKL	General function prediction only ; Signal transduction mechanisms ; Transcription ; Replication, recombination and repair ;
Unigene0058716	ML0016_1	85.1	3e-16	COG0515	Serine/threonine protein kinase	RTKL	General function prediction only ; Signal transduction mechanisms ; Transcription ; Replication, recombination and repair ;
Unigene0058716	BS_yloP_1	83.6	1e-15	COG0515	Serine/threonine protein kinase	RTKL	General function prediction only ; Signal transduction mechanisms ; Transcription ; Replication, recombination and repair ;
Unigene0058716	Cgl2127_1	83.2	1e-15	COG0515	Serine/threonine protein kinase	RTKL	General function prediction only ; Signal transduction mechanisms ; Transcription ; Replication, recombination and repair ;
Unigene0058716	aq_576	82.8	2e-15	COG0515	Serine/threonine protein kinase	RTKL	General function prediction only ; Signal transduction mechanisms ; Transcription ; Replication, recombination and repair ;
Unigene0058716	SP1732_1	82.8	2e-15	COG0515	Serine/threonine protein kinase	RTKL	General function prediction only ; Signal transduction mechanisms ; Transcription ; Replication, recombination and repair ;
Unigene0058716	SPy1625_1	82.4	2e-15	COG0515	Serine/threonine protein kinase	RTKL	General function prediction only ; Signal transduction mechanisms ; Transcription ; Replication, recombination and repair ;
Unigene0058716	MYPU_6850	81.6	4e-15	COG0515	Serine/threonine protein kinase	RTKL	General function prediction only ; Signal transduction mechanisms ; Transcription ; Replication, recombination and repair ;
Unigene0058716	MT0017_1	81.6	4e-15	COG0515	Serine/threonine protein kinase	RTKL	General function prediction only ; Signal transduction mechanisms ; Transcription ; Replication, recombination and repair ;
Unigene0058716	Rv0014c_1	81.6	4e-15	COG0515	Serine/threonine protein kinase	RTKL	General function prediction only ; Signal transduction mechanisms ; Transcription ; Replication, recombination and repair ;
Unigene0058716	lin1934_1	80.9	7e-15	COG0515	Serine/threonine protein kinase	RTKL	General function prediction only ; Signal transduction mechanisms ; Transcription ; Replication, recombination and repair ;
Unigene0058716	CAC1728_1	79	2e-14	COG0515	Serine/threonine protein kinase	RTKL	General function prediction only ; Signal transduction mechanisms ; Transcription ; Replication, recombination and repair ;
Unigene0058716	PA0074_1	77.4	7e-14	COG0515	Serine/threonine protein kinase	RTKL	General function prediction only ; Signal transduction mechanisms ; Transcription ; Replication, recombination and repair ;
Unigene0058716	Rv1266c	77	9e-14	COG0515	Serine/threonine protein kinase	RTKL	General function prediction only ; Signal transduction mechanisms ; Transcription ; Replication, recombination and repair ;
Unigene0058716	MT1304	77	9e-14	COG0515	Serine/threonine protein kinase	RTKL	General function prediction only ; Signal transduction mechanisms ; Transcription ; Replication, recombination and repair ;
Unigene0058716	Cgl0042	76.6	1e-13	COG0515	Serine/threonine protein kinase	RTKL	General function prediction only ; Signal transduction mechanisms ; Transcription ; Replication, recombination and repair ;
Unigene0058721	slr1485	119	7e-27	COG4642	Uncharacterized protein conserved in bacteria	S	Function unknown ;
Unigene0058721	PA4016_1	95.9	1e-19	COG4642	Uncharacterized protein conserved in bacteria	S	Function unknown ;
Unigene0058721	mll3305	70.1	6e-12	COG4642	Uncharacterized protein conserved in bacteria	S	Function unknown ;
Unigene0058721	SP2027	57	5e-08	COG4642	Uncharacterized protein conserved in bacteria	S	Function unknown ;
Unigene0058721	SPy0040	54.3	3e-07	COG4642	Uncharacterized protein conserved in bacteria	S	Function unknown ;
Unigene0058722	slr1485	131	7e-31	COG4642	Uncharacterized protein conserved in bacteria	S	Function unknown ;
Unigene0058722	PA4016_1	95.9	4e-20	COG4642	Uncharacterized protein conserved in bacteria	S	Function unknown ;
Unigene0058722	mll3305	74.7	1e-13	COG4642	Uncharacterized protein conserved in bacteria	S	Function unknown ;
Unigene0058722	SP2027	56.6	3e-08	COG4642	Uncharacterized protein conserved in bacteria	S	Function unknown ;
Unigene0058722	SPy0040	52.8	4e-07	COG4642	Uncharacterized protein conserved in bacteria	S	Function unknown ;
Unigene0058735	Rv2577	60.8	5e-09	COG1409	Predicted phosphohydrolases	R	General function prediction only ;
Unigene0058735	MT2654	60.8	5e-09	COG1409	Predicted phosphohydrolases	R	General function prediction only ;
Unigene0058749	YJL093c	64.7	4e-10	COG1226	Kef-type K+ transport systems, predicted NAD-binding component	P	Inorganic ion transport and metabolism ;
Unigene0058749	MTH1520	53.5	8e-07	COG1226	Kef-type K+ transport systems, predicted NAD-binding component	P	Inorganic ion transport and metabolism ;
Unigene0058749	lin2165	53.1	1e-06	COG1226	Kef-type K+ transport systems, predicted NAD-binding component	P	Inorganic ion transport and metabolism ;
Unigene0058749	MA2218	53.1	1e-06	COG1226	Kef-type K+ transport systems, predicted NAD-binding component	P	Inorganic ion transport and metabolism ;
Unigene0058749	VCA0194	51.2	4e-06	COG1226	Kef-type K+ transport systems, predicted NAD-binding component	P	Inorganic ion transport and metabolism ;
Unigene0058749	MYPU_4210	51.2	4e-06	COG1226	Kef-type K+ transport systems, predicted NAD-binding component	P	Inorganic ion transport and metabolism ;
Unigene0058749	aq_1863	50.1	9e-06	COG1226	Kef-type K+ transport systems, predicted NAD-binding component	P	Inorganic ion transport and metabolism ;
Unigene0058751	YJL093c	65.9	9e-11	COG1226	Kef-type K+ transport systems, predicted NAD-binding component	P	Inorganic ion transport and metabolism ;
Unigene0058751	lin2165	54.3	3e-07	COG1226	Kef-type K+ transport systems, predicted NAD-binding component	P	Inorganic ion transport and metabolism ;
Unigene0058751	MTH1520	54.3	3e-07	COG1226	Kef-type K+ transport systems, predicted NAD-binding component	P	Inorganic ion transport and metabolism ;
Unigene0058751	MA2218	53.1	6e-07	COG1226	Kef-type K+ transport systems, predicted NAD-binding component	P	Inorganic ion transport and metabolism ;
Unigene0058751	MYPU_4210	52.4	1e-06	COG1226	Kef-type K+ transport systems, predicted NAD-binding component	P	Inorganic ion transport and metabolism ;
Unigene0058751	aq_1863	52	1e-06	COG1226	Kef-type K+ transport systems, predicted NAD-binding component	P	Inorganic ion transport and metabolism ;
Unigene0058751	CAC1317	50.8	3e-06	COG1226	Kef-type K+ transport systems, predicted NAD-binding component	P	Inorganic ion transport and metabolism ;
Unigene0058751	AF0715	50.4	4e-06	COG1226	Kef-type K+ transport systems, predicted NAD-binding component	P	Inorganic ion transport and metabolism ;
Unigene0058751	MK0606_1	50.4	4e-06	COG1226	Kef-type K+ transport systems, predicted NAD-binding component	P	Inorganic ion transport and metabolism ;
Unigene0058751	L136943	50.1	5e-06	COG1226	Kef-type K+ transport systems, predicted NAD-binding component	P	Inorganic ion transport and metabolism ;
Unigene0058751	DR2336	49.7	6e-06	COG1226	Kef-type K+ transport systems, predicted NAD-binding component	P	Inorganic ion transport and metabolism ;
Unigene0058752	YJL093c	64.7	2e-10	COG1226	Kef-type K+ transport systems, predicted NAD-binding component	P	Inorganic ion transport and metabolism ;
Unigene0058752	MTH1520	53.5	5e-07	COG1226	Kef-type K+ transport systems, predicted NAD-binding component	P	Inorganic ion transport and metabolism ;
Unigene0058752	lin2165	53.1	7e-07	COG1226	Kef-type K+ transport systems, predicted NAD-binding component	P	Inorganic ion transport and metabolism ;
Unigene0058752	MA2218	53.1	7e-07	COG1226	Kef-type K+ transport systems, predicted NAD-binding component	P	Inorganic ion transport and metabolism ;
Unigene0058752	VCA0194	51.2	3e-06	COG1226	Kef-type K+ transport systems, predicted NAD-binding component	P	Inorganic ion transport and metabolism ;
Unigene0058752	MYPU_4210	51.2	3e-06	COG1226	Kef-type K+ transport systems, predicted NAD-binding component	P	Inorganic ion transport and metabolism ;
Unigene0058752	aq_1863	50.1	6e-06	COG1226	Kef-type K+ transport systems, predicted NAD-binding component	P	Inorganic ion transport and metabolism ;
Unigene0058752	CAC1317	49.7	7e-06	COG1226	Kef-type K+ transport systems, predicted NAD-binding component	P	Inorganic ion transport and metabolism ;
Unigene0058752	DR2336	49.3	1e-05	COG1226	Kef-type K+ transport systems, predicted NAD-binding component	P	Inorganic ion transport and metabolism ;
Unigene0058752	MK0606_1	49.3	1e-05	COG1226	Kef-type K+ transport systems, predicted NAD-binding component	P	Inorganic ion transport and metabolism ;
Unigene0058754	CAC3591	102	2e-21	COG3884	Acyl-ACP thioesterase	I	Lipid transport and metabolism ;
Unigene0058754	SPy1042	60.5	7e-09	COG3884	Acyl-ACP thioesterase	I	Lipid transport and metabolism ;
Unigene0058754	SP1408	58.2	4e-08	COG3884	Acyl-ACP thioesterase	I	Lipid transport and metabolism ;
Unigene0058755	CAC3591	100	5e-21	COG3884	Acyl-ACP thioesterase	I	Lipid transport and metabolism ;
Unigene0058755	SPy1042	57.8	5e-08	COG3884	Acyl-ACP thioesterase	I	Lipid transport and metabolism ;
Unigene0058755	SP1408	57	8e-08	COG3884	Acyl-ACP thioesterase	I	Lipid transport and metabolism ;
Unigene0058757	CAC3591	100	5e-21	COG3884	Acyl-ACP thioesterase	I	Lipid transport and metabolism ;
Unigene0058757	SPy1042	56.6	9e-08	COG3884	Acyl-ACP thioesterase	I	Lipid transport and metabolism ;
Unigene0058757	SP1408	56.2	1e-07	COG3884	Acyl-ACP thioesterase	I	Lipid transport and metabolism ;
Unigene0058758	CAC3591	100	8e-21	COG3884	Acyl-ACP thioesterase	I	Lipid transport and metabolism ;
Unigene0058758	SP1408	55.1	3e-07	COG3884	Acyl-ACP thioesterase	I	Lipid transport and metabolism ;
Unigene0058758	SPy1042	53.9	6e-07	COG3884	Acyl-ACP thioesterase	I	Lipid transport and metabolism ;
Unigene0058761	CAC1728_1	87.8	3e-17	COG0515	Serine/threonine protein kinase	RTKL	General function prediction only ; Signal transduction mechanisms ; Transcription ; Replication, recombination and repair ;
Unigene0058761	Cgl2127_1	84.3	3e-16	COG0515	Serine/threonine protein kinase	RTKL	General function prediction only ; Signal transduction mechanisms ; Transcription ; Replication, recombination and repair ;
Unigene0058761	lin1934_1	83.2	8e-16	COG0515	Serine/threonine protein kinase	RTKL	General function prediction only ; Signal transduction mechanisms ; Transcription ; Replication, recombination and repair ;
Unigene0058761	BS_yloP_1	82.4	1e-15	COG0515	Serine/threonine protein kinase	RTKL	General function prediction only ; Signal transduction mechanisms ; Transcription ; Replication, recombination and repair ;
Unigene0058761	MYPU_6850	82	2e-15	COG0515	Serine/threonine protein kinase	RTKL	General function prediction only ; Signal transduction mechanisms ; Transcription ; Replication, recombination and repair ;
Unigene0058761	BH2504_1	80.5	5e-15	COG0515	Serine/threonine protein kinase	RTKL	General function prediction only ; Signal transduction mechanisms ; Transcription ; Replication, recombination and repair ;
Unigene0058761	SP1732_1	80.5	5e-15	COG0515	Serine/threonine protein kinase	RTKL	General function prediction only ; Signal transduction mechanisms ; Transcription ; Replication, recombination and repair ;
Unigene0058761	CAC0404_1	79.3	1e-14	COG0515	Serine/threonine protein kinase	RTKL	General function prediction only ; Signal transduction mechanisms ; Transcription ; Replication, recombination and repair ;
Unigene0058761	SPy1625_1	77.8	3e-14	COG0515	Serine/threonine protein kinase	RTKL	General function prediction only ; Signal transduction mechanisms ; Transcription ; Replication, recombination and repair ;
Unigene0058761	ML0897	77	5e-14	COG0515	Serine/threonine protein kinase	RTKL	General function prediction only ; Signal transduction mechanisms ; Transcription ; Replication, recombination and repair ;
Unigene0058761	SA1063_1	75.9	1e-13	COG0515	Serine/threonine protein kinase	RTKL	General function prediction only ; Signal transduction mechanisms ; Transcription ; Replication, recombination and repair ;
Unigene0058761	L138452_1	75.9	1e-13	COG0515	Serine/threonine protein kinase	RTKL	General function prediction only ; Signal transduction mechanisms ; Transcription ; Replication, recombination and repair ;
Unigene0058761	DR0058_1	75.1	2e-13	COG0515	Serine/threonine protein kinase	RTKL	General function prediction only ; Signal transduction mechanisms ; Transcription ; Replication, recombination and repair ;
Unigene0058761	PA0074_1	74.3	4e-13	COG0515	Serine/threonine protein kinase	RTKL	General function prediction only ; Signal transduction mechanisms ; Transcription ; Replication, recombination and repair ;
Unigene0058761	ECU01g0630	73.9	5e-13	COG0515	Serine/threonine protein kinase	RTKL	General function prediction only ; Signal transduction mechanisms ; Transcription ; Replication, recombination and repair ;
Unigene0058761	mlr2363	73.6	6e-13	COG0515	Serine/threonine protein kinase	RTKL	General function prediction only ; Signal transduction mechanisms ; Transcription ; Replication, recombination and repair ;
Unigene0058761	YAR019c	72.8	1e-12	COG0515	Serine/threonine protein kinase	RTKL	General function prediction only ; Signal transduction mechanisms ; Transcription ; Replication, recombination and repair ;
Unigene0058761	ECU02g0550	71.2	3e-12	COG0515	Serine/threonine protein kinase	RTKL	General function prediction only ; Signal transduction mechanisms ; Transcription ; Replication, recombination and repair ;
Unigene0058761	YBR059c	66.2	1e-10	COG0515	Serine/threonine protein kinase	RTKL	General function prediction only ; Signal transduction mechanisms ; Transcription ; Replication, recombination and repair ;
Unigene0058761	all0323_1	66.2	1e-10	COG0515	Serine/threonine protein kinase	RTKL	General function prediction only ; Signal transduction mechanisms ; Transcription ; Replication, recombination and repair ;
Unigene0058762	lin1934_1	65.1	6e-11	COG0515	Serine/threonine protein kinase	RTKL	General function prediction only ; Signal transduction mechanisms ; Transcription ; Replication, recombination and repair ;
Unigene0058762	CAC1728_1	64.7	8e-11	COG0515	Serine/threonine protein kinase	RTKL	General function prediction only ; Signal transduction mechanisms ; Transcription ; Replication, recombination and repair ;
Unigene0058762	Cgl2127_1	64.3	1e-10	COG0515	Serine/threonine protein kinase	RTKL	General function prediction only ; Signal transduction mechanisms ; Transcription ; Replication, recombination and repair ;
Unigene0058762	ML0897	63.9	1e-10	COG0515	Serine/threonine protein kinase	RTKL	General function prediction only ; Signal transduction mechanisms ; Transcription ; Replication, recombination and repair ;
Unigene0058762	BS_yloP_1	63.5	2e-10	COG0515	Serine/threonine protein kinase	RTKL	General function prediction only ; Signal transduction mechanisms ; Transcription ; Replication, recombination and repair ;
Unigene0058762	BH2504_1	62.8	3e-10	COG0515	Serine/threonine protein kinase	RTKL	General function prediction only ; Signal transduction mechanisms ; Transcription ; Replication, recombination and repair ;
Unigene0058762	lin0627	60.5	1e-09	COG0515	Serine/threonine protein kinase	RTKL	General function prediction only ; Signal transduction mechanisms ; Transcription ; Replication, recombination and repair ;
Unigene0058762	L138452_1	58.9	4e-09	COG0515	Serine/threonine protein kinase	RTKL	General function prediction only ; Signal transduction mechanisms ; Transcription ; Replication, recombination and repair ;
Unigene0058762	SP1732_1	58.5	6e-09	COG0515	Serine/threonine protein kinase	RTKL	General function prediction only ; Signal transduction mechanisms ; Transcription ; Replication, recombination and repair ;
Unigene0058762	SA1063_1	58.2	7e-09	COG0515	Serine/threonine protein kinase	RTKL	General function prediction only ; Signal transduction mechanisms ; Transcription ; Replication, recombination and repair ;
Unigene0058762	ML0017	57.4	1e-08	COG0515	Serine/threonine protein kinase	RTKL	General function prediction only ; Signal transduction mechanisms ; Transcription ; Replication, recombination and repair ;
Unigene0058762	DR2518_1	57.4	1e-08	COG0515	Serine/threonine protein kinase	RTKL	General function prediction only ; Signal transduction mechanisms ; Transcription ; Replication, recombination and repair ;
Unigene0058762	SPy1625_1	57	2e-08	COG0515	Serine/threonine protein kinase	RTKL	General function prediction only ; Signal transduction mechanisms ; Transcription ; Replication, recombination and repair ;
Unigene0058762	Rv0015c	56.2	3e-08	COG0515	Serine/threonine protein kinase	RTKL	General function prediction only ; Signal transduction mechanisms ; Transcription ; Replication, recombination and repair ;
Unigene0058762	MT0018	56.2	3e-08	COG0515	Serine/threonine protein kinase	RTKL	General function prediction only ; Signal transduction mechanisms ; Transcription ; Replication, recombination and repair ;
Unigene0058762	ML0016_1	56.2	3e-08	COG0515	Serine/threonine protein kinase	RTKL	General function prediction only ; Signal transduction mechanisms ; Transcription ; Replication, recombination and repair ;
Unigene0058762	sll1575	55.8	4e-08	COG0515	Serine/threonine protein kinase	RTKL	General function prediction only ; Signal transduction mechanisms ; Transcription ; Replication, recombination and repair ;
Unigene0058762	MYPU_6850	55.1	6e-08	COG0515	Serine/threonine protein kinase	RTKL	General function prediction only ; Signal transduction mechanisms ; Transcription ; Replication, recombination and repair ;
Unigene0058762	Cgl0042	55.1	6e-08	COG0515	Serine/threonine protein kinase	RTKL	General function prediction only ; Signal transduction mechanisms ; Transcription ; Replication, recombination and repair ;
Unigene0058762	PA0074_1	54.3	1e-07	COG0515	Serine/threonine protein kinase	RTKL	General function prediction only ; Signal transduction mechanisms ; Transcription ; Replication, recombination and repair ;
Unigene0058766	sll0170	902	0	COG0443	Molecular chaperone	O	Posttranslational modification, protein turnover, chaperones ;
Unigene0058766	alr1742	897	0	COG0443	Molecular chaperone	O	Posttranslational modification, protein turnover, chaperones ;
Unigene0058766	alr2990	739	0	COG0443	Molecular chaperone	O	Posttranslational modification, protein turnover, chaperones ;
Unigene0058766	CAC1282	733	0	COG0443	Molecular chaperone	O	Posttranslational modification, protein turnover, chaperones ;
Unigene0058766	sll1932	726	0	COG0443	Molecular chaperone	O	Posttranslational modification, protein turnover, chaperones ;
Unigene0058766	BB0518	713	0	COG0443	Molecular chaperone	O	Posttranslational modification, protein turnover, chaperones ;
Unigene0058766	mll4757	707	0	COG0443	Molecular chaperone	O	Posttranslational modification, protein turnover, chaperones ;
Unigene0058766	BH1346	696	0	COG0443	Molecular chaperone	O	Posttranslational modification, protein turnover, chaperones ;
Unigene0058766	BMEI2002	693	0	COG0443	Molecular chaperone	O	Posttranslational modification, protein turnover, chaperones ;
Unigene0058766	AGc195	692	0	COG0443	Molecular chaperone	O	Posttranslational modification, protein turnover, chaperones ;
Unigene0058766	SMc02857	691	0	COG0443	Molecular chaperone	O	Posttranslational modification, protein turnover, chaperones ;
Unigene0058766	TP0216	687	0	COG0443	Molecular chaperone	O	Posttranslational modification, protein turnover, chaperones ;
Unigene0058766	CT396	686	0	COG0443	Molecular chaperone	O	Posttranslational modification, protein turnover, chaperones ;
Unigene0058766	MA1478	676	0	COG0443	Molecular chaperone	O	Posttranslational modification, protein turnover, chaperones ;
Unigene0058766	lin1510	673	0	COG0443	Molecular chaperone	O	Posttranslational modification, protein turnover, chaperones ;
Unigene0058766	CPn0503	673	0	COG0443	Molecular chaperone	O	Posttranslational modification, protein turnover, chaperones ;
Unigene0058766	aq_996	672	0	COG0443	Molecular chaperone	O	Posttranslational modification, protein turnover, chaperones ;
Unigene0058766	alr2446	669	0	COG0443	Molecular chaperone	O	Posttranslational modification, protein turnover, chaperones ;
Unigene0058766	DR0129	668	0	COG0443	Molecular chaperone	O	Posttranslational modification, protein turnover, chaperones ;
Unigene0058766	CC0010	667	0	COG0443	Molecular chaperone	O	Posttranslational modification, protein turnover, chaperones ;
Unigene0058767	sll0170	902	0	COG0443	Molecular chaperone	O	Posttranslational modification, protein turnover, chaperones ;
Unigene0058767	alr1742	897	0	COG0443	Molecular chaperone	O	Posttranslational modification, protein turnover, chaperones ;
Unigene0058767	alr2990	739	0	COG0443	Molecular chaperone	O	Posttranslational modification, protein turnover, chaperones ;
Unigene0058767	CAC1282	733	0	COG0443	Molecular chaperone	O	Posttranslational modification, protein turnover, chaperones ;
Unigene0058767	sll1932	726	0	COG0443	Molecular chaperone	O	Posttranslational modification, protein turnover, chaperones ;
Unigene0058767	BB0518	713	0	COG0443	Molecular chaperone	O	Posttranslational modification, protein turnover, chaperones ;
Unigene0058767	mll4757	707	0	COG0443	Molecular chaperone	O	Posttranslational modification, protein turnover, chaperones ;
Unigene0058767	BH1346	696	0	COG0443	Molecular chaperone	O	Posttranslational modification, protein turnover, chaperones ;
Unigene0058767	BMEI2002	693	0	COG0443	Molecular chaperone	O	Posttranslational modification, protein turnover, chaperones ;
Unigene0058767	AGc195	692	0	COG0443	Molecular chaperone	O	Posttranslational modification, protein turnover, chaperones ;
Unigene0058767	SMc02857	691	0	COG0443	Molecular chaperone	O	Posttranslational modification, protein turnover, chaperones ;
Unigene0058767	TP0216	687	0	COG0443	Molecular chaperone	O	Posttranslational modification, protein turnover, chaperones ;
Unigene0058767	CT396	686	0	COG0443	Molecular chaperone	O	Posttranslational modification, protein turnover, chaperones ;
Unigene0058767	MA1478	676	0	COG0443	Molecular chaperone	O	Posttranslational modification, protein turnover, chaperones ;
Unigene0058767	lin1510	673	0	COG0443	Molecular chaperone	O	Posttranslational modification, protein turnover, chaperones ;
Unigene0058767	CPn0503	673	0	COG0443	Molecular chaperone	O	Posttranslational modification, protein turnover, chaperones ;
Unigene0058767	aq_996	672	0	COG0443	Molecular chaperone	O	Posttranslational modification, protein turnover, chaperones ;
Unigene0058767	alr2446	669	0	COG0443	Molecular chaperone	O	Posttranslational modification, protein turnover, chaperones ;
Unigene0058767	DR0129	668	0	COG0443	Molecular chaperone	O	Posttranslational modification, protein turnover, chaperones ;
Unigene0058767	CC0010	667	0	COG0443	Molecular chaperone	O	Posttranslational modification, protein turnover, chaperones ;
Unigene0058768	sll0170	911	0	COG0443	Molecular chaperone	O	Posttranslational modification, protein turnover, chaperones ;
Unigene0058768	alr1742	910	0	COG0443	Molecular chaperone	O	Posttranslational modification, protein turnover, chaperones ;
Unigene0058768	CAC1282	740	0	COG0443	Molecular chaperone	O	Posttranslational modification, protein turnover, chaperones ;
Unigene0058768	alr2990	739	0	COG0443	Molecular chaperone	O	Posttranslational modification, protein turnover, chaperones ;
Unigene0058768	sll1932	719	0	COG0443	Molecular chaperone	O	Posttranslational modification, protein turnover, chaperones ;
Unigene0058768	BB0518	719	0	COG0443	Molecular chaperone	O	Posttranslational modification, protein turnover, chaperones ;
Unigene0058768	mll4757	708	0	COG0443	Molecular chaperone	O	Posttranslational modification, protein turnover, chaperones ;
Unigene0058768	BH1346	699	0	COG0443	Molecular chaperone	O	Posttranslational modification, protein turnover, chaperones ;
Unigene0058768	BMEI2002	694	0	COG0443	Molecular chaperone	O	Posttranslational modification, protein turnover, chaperones ;
Unigene0058768	AGc195	692	0	COG0443	Molecular chaperone	O	Posttranslational modification, protein turnover, chaperones ;
Unigene0058768	SMc02857	691	0	COG0443	Molecular chaperone	O	Posttranslational modification, protein turnover, chaperones ;
Unigene0058768	TP0216	688	0	COG0443	Molecular chaperone	O	Posttranslational modification, protein turnover, chaperones ;
Unigene0058768	CT396	688	0	COG0443	Molecular chaperone	O	Posttranslational modification, protein turnover, chaperones ;
Unigene0058768	MA1478	684	0	COG0443	Molecular chaperone	O	Posttranslational modification, protein turnover, chaperones ;
Unigene0058768	CPn0503	680	0	COG0443	Molecular chaperone	O	Posttranslational modification, protein turnover, chaperones ;
Unigene0058768	lin1510	676	0	COG0443	Molecular chaperone	O	Posttranslational modification, protein turnover, chaperones ;
Unigene0058768	STM0012	675	0	COG0443	Molecular chaperone	O	Posttranslational modification, protein turnover, chaperones ;
Unigene0058768	dnaK	674	0	COG0443	Molecular chaperone	O	Posttranslational modification, protein turnover, chaperones ;
Unigene0058768	aq_996	674	0	COG0443	Molecular chaperone	O	Posttranslational modification, protein turnover, chaperones ;
Unigene0058768	ZdnaK	674	0	COG0443	Molecular chaperone	O	Posttranslational modification, protein turnover, chaperones ;
Unigene0058769	SPAC2H10.02c	95.5	1e-19	COG0265	Trypsin-like serine proteases, typically periplasmic, contain C-terminal PDZ domain	O	Posttranslational modification, protein turnover, chaperones ;
Unigene0058769	YIL007c	88.2	2e-17	COG0265	Trypsin-like serine proteases, typically periplasmic, contain C-terminal PDZ domain	O	Posttranslational modification, protein turnover, chaperones ;
Unigene0058770	SPAC2H10.02c	95.5	2e-19	COG0265	Trypsin-like serine proteases, typically periplasmic, contain C-terminal PDZ domain	O	Posttranslational modification, protein turnover, chaperones ;
Unigene0058770	YIL007c	88.2	3e-17	COG0265	Trypsin-like serine proteases, typically periplasmic, contain C-terminal PDZ domain	O	Posttranslational modification, protein turnover, chaperones ;
Unigene0058771	SPAC2H10.02c	108	2e-23	COG0265	Trypsin-like serine proteases, typically periplasmic, contain C-terminal PDZ domain	O	Posttranslational modification, protein turnover, chaperones ;
Unigene0058771	YIL007c	93.2	8e-19	COG0265	Trypsin-like serine proteases, typically periplasmic, contain C-terminal PDZ domain	O	Posttranslational modification, protein turnover, chaperones ;
Unigene0058772	SPAC2H10.02c	107	4e-23	COG0265	Trypsin-like serine proteases, typically periplasmic, contain C-terminal PDZ domain	O	Posttranslational modification, protein turnover, chaperones ;
Unigene0058772	YIL007c	96.7	6e-20	COG0265	Trypsin-like serine proteases, typically periplasmic, contain C-terminal PDZ domain	O	Posttranslational modification, protein turnover, chaperones ;
Unigene0058773	SPAC2H10.02c	100	4e-21	COG0265	Trypsin-like serine proteases, typically periplasmic, contain C-terminal PDZ domain	O	Posttranslational modification, protein turnover, chaperones ;
Unigene0058773	YIL007c	85.1	2e-16	COG0265	Trypsin-like serine proteases, typically periplasmic, contain C-terminal PDZ domain	O	Posttranslational modification, protein turnover, chaperones ;
Unigene0058774	SPAC2H10.02c	100	6e-21	COG0265	Trypsin-like serine proteases, typically periplasmic, contain C-terminal PDZ domain	O	Posttranslational modification, protein turnover, chaperones ;
Unigene0058774	YIL007c	88.6	2e-17	COG0265	Trypsin-like serine proteases, typically periplasmic, contain C-terminal PDZ domain	O	Posttranslational modification, protein turnover, chaperones ;
Unigene0058775	yliJ	88.6	1e-17	COG0625	Glutathione S-transferase	O	Posttranslational modification, protein turnover, chaperones ;
Unigene0058775	ECs0918	88.6	1e-17	COG0625	Glutathione S-transferase	O	Posttranslational modification, protein turnover, chaperones ;
Unigene0058775	STM0862	82.8	6e-16	COG0625	Glutathione S-transferase	O	Posttranslational modification, protein turnover, chaperones ;
Unigene0058775	YPO1314	82.4	8e-16	COG0625	Glutathione S-transferase	O	Posttranslational modification, protein turnover, chaperones ;
Unigene0058775	RSc0984	77.4	3e-14	COG0625	Glutathione S-transferase	O	Posttranslational modification, protein turnover, chaperones ;
Unigene0058775	SMc00097	73.9	3e-13	COG0625	Glutathione S-transferase	O	Posttranslational modification, protein turnover, chaperones ;
Unigene0058775	SMb20420	73.9	3e-13	COG0625	Glutathione S-transferase	O	Posttranslational modification, protein turnover, chaperones ;
Unigene0058775	alr4570	72.8	6e-13	COG0625	Glutathione S-transferase	O	Posttranslational modification, protein turnover, chaperones ;
Unigene0058775	VCA0584	72.8	6e-13	COG0625	Glutathione S-transferase	O	Posttranslational modification, protein turnover, chaperones ;
Unigene0058775	alr4661	71.6	1e-12	COG0625	Glutathione S-transferase	O	Posttranslational modification, protein turnover, chaperones ;
Unigene0058775	mll0034	68.9	9e-12	COG0625	Glutathione S-transferase	O	Posttranslational modification, protein turnover, chaperones ;
Unigene0058775	sll0067	68.6	1e-11	COG0625	Glutathione S-transferase	O	Posttranslational modification, protein turnover, chaperones ;
Unigene0058775	RSc0992_2	68.2	2e-11	COG0625	Glutathione S-transferase	O	Posttranslational modification, protein turnover, chaperones ;
Unigene0058775	STM2349	67	3e-11	COG0625	Glutathione S-transferase	O	Posttranslational modification, protein turnover, chaperones ;
Unigene0058775	PA1185	64.3	2e-10	COG0625	Glutathione S-transferase	O	Posttranslational modification, protein turnover, chaperones ;
Unigene0058775	PA1655	63.9	3e-10	COG0625	Glutathione S-transferase	O	Posttranslational modification, protein turnover, chaperones ;
Unigene0058775	PA1623	62	1e-09	COG0625	Glutathione S-transferase	O	Posttranslational modification, protein turnover, chaperones ;
Unigene0058775	CC2085	61.2	2e-09	COG0625	Glutathione S-transferase	O	Posttranslational modification, protein turnover, chaperones ;
Unigene0058775	all1745	60.8	2e-09	COG0625	Glutathione S-transferase	O	Posttranslational modification, protein turnover, chaperones ;
Unigene0058775	BMEI0517	59.7	6e-09	COG0625	Glutathione S-transferase	O	Posttranslational modification, protein turnover, chaperones ;
Unigene0058776	yliJ	63.9	4e-10	COG0625	Glutathione S-transferase	O	Posttranslational modification, protein turnover, chaperones ;
Unigene0058776	ECs0918	63.9	4e-10	COG0625	Glutathione S-transferase	O	Posttranslational modification, protein turnover, chaperones ;
Unigene0058776	STM0862	61.6	2e-09	COG0625	Glutathione S-transferase	O	Posttranslational modification, protein turnover, chaperones ;
Unigene0058776	RSc0984	55.8	1e-07	COG0625	Glutathione S-transferase	O	Posttranslational modification, protein turnover, chaperones ;
Unigene0058776	SMc00097	53.5	5e-07	COG0625	Glutathione S-transferase	O	Posttranslational modification, protein turnover, chaperones ;
Unigene0058776	alr4661	52	1e-06	COG0625	Glutathione S-transferase	O	Posttranslational modification, protein turnover, chaperones ;
Unigene0058776	YPO1314	52	1e-06	COG0625	Glutathione S-transferase	O	Posttranslational modification, protein turnover, chaperones ;
Unigene0058776	VCA0584	50.4	4e-06	COG0625	Glutathione S-transferase	O	Posttranslational modification, protein turnover, chaperones ;
Unigene0058777	YJL153c	483	5e-136	COG1260	Myo-inositol-1-phosphate synthase	I	Lipid transport and metabolism ;
Unigene0058777	AF1794	95.5	2e-19	COG1260	Myo-inositol-1-phosphate synthase	I	Lipid transport and metabolism ;
Unigene0058777	PH1605	67.8	5e-11	COG1260	Myo-inositol-1-phosphate synthase	I	Lipid transport and metabolism ;
Unigene0058777	PAB1989	66.6	1e-10	COG1260	Myo-inositol-1-phosphate synthase	I	Lipid transport and metabolism ;
Unigene0058777	aq_1763	63.5	1e-09	COG1260	Myo-inositol-1-phosphate synthase	I	Lipid transport and metabolism ;
Unigene0058777	MA2253	52.4	2e-06	COG1260	Myo-inositol-1-phosphate synthase	I	Lipid transport and metabolism ;
Unigene0058777	SSO0886	51.6	4e-06	COG1260	Myo-inositol-1-phosphate synthase	I	Lipid transport and metabolism ;
Unigene0058780	YJL153c	64.7	1e-10	COG1260	Myo-inositol-1-phosphate synthase	I	Lipid transport and metabolism ;
Unigene0058781	YJL153c	64.7	1e-10	COG1260	Myo-inositol-1-phosphate synthase	I	Lipid transport and metabolism ;
Unigene0058783	PAB0462	96.3	2e-19	COG0053	Predicted Co/Zn/Cd cation transporters	P	Inorganic ion transport and metabolism ;
Unigene0058783	VNG1862G	85.5	3e-16	COG0053	Predicted Co/Zn/Cd cation transporters	P	Inorganic ion transport and metabolism ;
Unigene0058783	RC1286	85.1	4e-16	COG0053	Predicted Co/Zn/Cd cation transporters	P	Inorganic ion transport and metabolism ;
Unigene0058783	RP832	83.2	1e-15	COG0053	Predicted Co/Zn/Cd cation transporters	P	Inorganic ion transport and metabolism ;
Unigene0058783	MJ0449	80.1	1e-14	COG0053	Predicted Co/Zn/Cd cation transporters	P	Inorganic ion transport and metabolism ;
Unigene0058783	PM0068	71.2	6e-12	COG0053	Predicted Co/Zn/Cd cation transporters	P	Inorganic ion transport and metabolism ;
Unigene0058783	MTH1893	71.2	6e-12	COG0053	Predicted Co/Zn/Cd cation transporters	P	Inorganic ion transport and metabolism ;
Unigene0058783	AGc4131	68.6	4e-11	COG0053	Predicted Co/Zn/Cd cation transporters	P	Inorganic ion transport and metabolism ;
Unigene0058783	BS_yeaB	67.4	8e-11	COG0053	Predicted Co/Zn/Cd cation transporters	P	Inorganic ion transport and metabolism ;
Unigene0058783	lin2517	66.6	1e-10	COG0053	Predicted Co/Zn/Cd cation transporters	P	Inorganic ion transport and metabolism ;
Unigene0058783	BS_ydfM	65.9	2e-10	COG0053	Predicted Co/Zn/Cd cation transporters	P	Inorganic ion transport and metabolism ;
Unigene0058783	SP1552	64.3	7e-10	COG0053	Predicted Co/Zn/Cd cation transporters	P	Inorganic ion transport and metabolism ;
Unigene0058783	L106965	63.5	1e-09	COG0053	Predicted Co/Zn/Cd cation transporters	P	Inorganic ion transport and metabolism ;
Unigene0058783	TM0876	63.2	2e-09	COG0053	Predicted Co/Zn/Cd cation transporters	P	Inorganic ion transport and metabolism ;
Unigene0058783	sll1263	62.4	3e-09	COG0053	Predicted Co/Zn/Cd cation transporters	P	Inorganic ion transport and metabolism ;
Unigene0058783	VC2690	62.4	3e-09	COG0053	Predicted Co/Zn/Cd cation transporters	P	Inorganic ion transport and metabolism ;
Unigene0058783	SPy1272	61.6	5e-09	COG0053	Predicted Co/Zn/Cd cation transporters	P	Inorganic ion transport and metabolism ;
Unigene0058783	Cj0948c	59.7	2e-08	COG0053	Predicted Co/Zn/Cd cation transporters	P	Inorganic ion transport and metabolism ;
Unigene0058783	all2900	58.9	3e-08	COG0053	Predicted Co/Zn/Cd cation transporters	P	Inorganic ion transport and metabolism ;
Unigene0058783	DR1236	58.9	3e-08	COG0053	Predicted Co/Zn/Cd cation transporters	P	Inorganic ion transport and metabolism ;
Unigene0058784	PAB0462	94.7	5e-19	COG0053	Predicted Co/Zn/Cd cation transporters	P	Inorganic ion transport and metabolism ;
Unigene0058784	VNG1862G	84	9e-16	COG0053	Predicted Co/Zn/Cd cation transporters	P	Inorganic ion transport and metabolism ;
Unigene0058784	RC1286	80.1	1e-14	COG0053	Predicted Co/Zn/Cd cation transporters	P	Inorganic ion transport and metabolism ;
Unigene0058784	MJ0449	79	3e-14	COG0053	Predicted Co/Zn/Cd cation transporters	P	Inorganic ion transport and metabolism ;
Unigene0058784	RP832	77.8	7e-14	COG0053	Predicted Co/Zn/Cd cation transporters	P	Inorganic ion transport and metabolism ;
Unigene0058784	AGc4131	68.9	3e-11	COG0053	Predicted Co/Zn/Cd cation transporters	P	Inorganic ion transport and metabolism ;
Unigene0058784	PM0068	68.2	5e-11	COG0053	Predicted Co/Zn/Cd cation transporters	P	Inorganic ion transport and metabolism ;
Unigene0058784	MTH1893	66.2	2e-10	COG0053	Predicted Co/Zn/Cd cation transporters	P	Inorganic ion transport and metabolism ;
Unigene0058784	lin2517	64.7	6e-10	COG0053	Predicted Co/Zn/Cd cation transporters	P	Inorganic ion transport and metabolism ;
Unigene0058784	TM0876	62.4	3e-09	COG0053	Predicted Co/Zn/Cd cation transporters	P	Inorganic ion transport and metabolism ;
Unigene0058784	L106965	62.4	3e-09	COG0053	Predicted Co/Zn/Cd cation transporters	P	Inorganic ion transport and metabolism ;
Unigene0058784	BS_yeaB	62.4	3e-09	COG0053	Predicted Co/Zn/Cd cation transporters	P	Inorganic ion transport and metabolism ;
Unigene0058784	BS_ydfM	62	4e-09	COG0053	Predicted Co/Zn/Cd cation transporters	P	Inorganic ion transport and metabolism ;
Unigene0058784	PA3963	60.1	1e-08	COG0053	Predicted Co/Zn/Cd cation transporters	P	Inorganic ion transport and metabolism ;
Unigene0058784	BH0712	59.7	2e-08	COG0053	Predicted Co/Zn/Cd cation transporters	P	Inorganic ion transport and metabolism ;
Unigene0058784	Cj0948c	58.9	3e-08	COG0053	Predicted Co/Zn/Cd cation transporters	P	Inorganic ion transport and metabolism ;
Unigene0058784	SP1552	58.2	5e-08	COG0053	Predicted Co/Zn/Cd cation transporters	P	Inorganic ion transport and metabolism ;
Unigene0058784	sll1263	57.8	7e-08	COG0053	Predicted Co/Zn/Cd cation transporters	P	Inorganic ion transport and metabolism ;
Unigene0058784	YPO0077	57.8	7e-08	COG0053	Predicted Co/Zn/Cd cation transporters	P	Inorganic ion transport and metabolism ;
Unigene0058784	SPy1272	57.8	7e-08	COG0053	Predicted Co/Zn/Cd cation transporters	P	Inorganic ion transport and metabolism ;
Unigene0058785	SPAC17C9.01c	138	2e-32	COG0457	FOG: TPR repeat	R	General function prediction only ;
Unigene0058785	YBL084c	137	3e-32	COG0457	FOG: TPR repeat	R	General function prediction only ;
Unigene0058785	MTH72	91.3	3e-18	COG0457	FOG: TPR repeat	R	General function prediction only ;
Unigene0058785	ECU06g1430	87	5e-17	COG0457	FOG: TPR repeat	R	General function prediction only ;
Unigene0058785	MTH68	78.6	2e-14	COG0457	FOG: TPR repeat	R	General function prediction only ;
Unigene0058785	FN1787	76.3	1e-13	COG0457	FOG: TPR repeat	R	General function prediction only ;
Unigene0058785	MA1613	75.1	2e-13	COG0457	FOG: TPR repeat	R	General function prediction only ;
Unigene0058785	MA1364	73.2	8e-13	COG0457	FOG: TPR repeat	R	General function prediction only ;
Unigene0058785	MA1362	72	2e-12	COG0457	FOG: TPR repeat	R	General function prediction only ;
Unigene0058785	TVN0044	71.6	2e-12	COG0457	FOG: TPR repeat	R	General function prediction only ;
Unigene0058785	BH1262	69.7	9e-12	COG0457	FOG: TPR repeat	R	General function prediction only ;
Unigene0058785	all1322_2	67.8	3e-11	COG0457	FOG: TPR repeat	R	General function prediction only ;
Unigene0058785	CT683	65.1	2e-10	COG0457	FOG: TPR repeat	R	General function prediction only ;
Unigene0058785	CPn0693	60.1	7e-09	COG0457	FOG: TPR repeat	R	General function prediction only ;
Unigene0058785	MTH1585	59.7	9e-09	COG0457	FOG: TPR repeat	R	General function prediction only ;
Unigene0058785	lin1545	58.5	2e-08	COG0457	FOG: TPR repeat	R	General function prediction only ;
Unigene0058785	CAC0415	57.8	4e-08	COG0457	FOG: TPR repeat	R	General function prediction only ;
Unigene0058785	Ta0038	57.4	5e-08	COG0457	FOG: TPR repeat	R	General function prediction only ;
Unigene0058785	RSc3163	57	6e-08	COG0457	FOG: TPR repeat	R	General function prediction only ;
Unigene0058785	CAC0416	55.1	2e-07	COG0457	FOG: TPR repeat	R	General function prediction only ;
Unigene0058788	SPAC17C9.01c	86.7	7e-17	COG0457	FOG: TPR repeat	R	General function prediction only ;
Unigene0058789	SPBC16H5.07c	521	2e-147	COG0639	Diadenosine tetraphosphatase and related serine/threonine protein phosphatases	T	Signal transduction mechanisms ;
Unigene0058789	YDL188c	507	3e-143	COG0639	Diadenosine tetraphosphatase and related serine/threonine protein phosphatases	T	Signal transduction mechanisms ;
Unigene0058789	YDL134c	503	6e-142	COG0639	Diadenosine tetraphosphatase and related serine/threonine protein phosphatases	T	Signal transduction mechanisms ;
Unigene0058789	SPAC823.15	494	3e-139	COG0639	Diadenosine tetraphosphatase and related serine/threonine protein phosphatases	T	Signal transduction mechanisms ;
Unigene0058789	ECU04g0700	429	7e-120	COG0639	Diadenosine tetraphosphatase and related serine/threonine protein phosphatases	T	Signal transduction mechanisms ;
Unigene0058789	SPBC26H8.05c	373	7e-103	COG0639	Diadenosine tetraphosphatase and related serine/threonine protein phosphatases	T	Signal transduction mechanisms ;
Unigene0058789	YDL047w	372	1e-102	COG0639	Diadenosine tetraphosphatase and related serine/threonine protein phosphatases	T	Signal transduction mechanisms ;
Unigene0058789	SPAC22H10.04	367	3e-101	COG0639	Diadenosine tetraphosphatase and related serine/threonine protein phosphatases	T	Signal transduction mechanisms ;
Unigene0058789	YDR075w	343	6e-94	COG0639	Diadenosine tetraphosphatase and related serine/threonine protein phosphatases	T	Signal transduction mechanisms ;
Unigene0058789	YER133w	281	3e-75	COG0639	Diadenosine tetraphosphatase and related serine/threonine protein phosphatases	T	Signal transduction mechanisms ;
Unigene0058789	ECU11g0660	280	5e-75	COG0639	Diadenosine tetraphosphatase and related serine/threonine protein phosphatases	T	Signal transduction mechanisms ;
Unigene0058789	ECU09g0980	271	2e-72	COG0639	Diadenosine tetraphosphatase and related serine/threonine protein phosphatases	T	Signal transduction mechanisms ;
Unigene0058789	SPAC57A7.08	234	5e-61	COG0639	Diadenosine tetraphosphatase and related serine/threonine protein phosphatases	T	Signal transduction mechanisms ;
Unigene0058789	YDR436w	228	4e-59	COG0639	Diadenosine tetraphosphatase and related serine/threonine protein phosphatases	T	Signal transduction mechanisms ;
Unigene0058789	ECU10g1280	226	1e-58	COG0639	Diadenosine tetraphosphatase and related serine/threonine protein phosphatases	T	Signal transduction mechanisms ;
Unigene0058789	SPBC1346.01c	210	8e-54	COG0639	Diadenosine tetraphosphatase and related serine/threonine protein phosphatases	T	Signal transduction mechanisms ;
Unigene0058789	YGR123c_2	197	4e-50	COG0639	Diadenosine tetraphosphatase and related serine/threonine protein phosphatases	T	Signal transduction mechanisms ;
Unigene0058789	SPBC3F6.01c_2	195	2e-49	COG0639	Diadenosine tetraphosphatase and related serine/threonine protein phosphatases	T	Signal transduction mechanisms ;
Unigene0058789	ECU05g0440	171	4e-42	COG0639	Diadenosine tetraphosphatase and related serine/threonine protein phosphatases	T	Signal transduction mechanisms ;
Unigene0058789	MA3259	130	6e-30	COG0639	Diadenosine tetraphosphatase and related serine/threonine protein phosphatases	T	Signal transduction mechanisms ;
Unigene0058790	SPBC16H5.07c	524	1e-148	COG0639	Diadenosine tetraphosphatase and related serine/threonine protein phosphatases	T	Signal transduction mechanisms ;
Unigene0058790	YDL188c	510	2e-144	COG0639	Diadenosine tetraphosphatase and related serine/threonine protein phosphatases	T	Signal transduction mechanisms ;
Unigene0058790	YDL134c	506	4e-143	COG0639	Diadenosine tetraphosphatase and related serine/threonine protein phosphatases	T	Signal transduction mechanisms ;
Unigene0058790	SPAC823.15	497	2e-140	COG0639	Diadenosine tetraphosphatase and related serine/threonine protein phosphatases	T	Signal transduction mechanisms ;
Unigene0058790	ECU04g0700	433	4e-121	COG0639	Diadenosine tetraphosphatase and related serine/threonine protein phosphatases	T	Signal transduction mechanisms ;
Unigene0058790	SPBC26H8.05c	376	5e-104	COG0639	Diadenosine tetraphosphatase and related serine/threonine protein phosphatases	T	Signal transduction mechanisms ;
Unigene0058790	YDL047w	376	6e-104	COG0639	Diadenosine tetraphosphatase and related serine/threonine protein phosphatases	T	Signal transduction mechanisms ;
Unigene0058790	SPAC22H10.04	371	2e-102	COG0639	Diadenosine tetraphosphatase and related serine/threonine protein phosphatases	T	Signal transduction mechanisms ;
Unigene0058790	YDR075w	347	4e-95	COG0639	Diadenosine tetraphosphatase and related serine/threonine protein phosphatases	T	Signal transduction mechanisms ;
Unigene0058790	YER133w	285	2e-76	COG0639	Diadenosine tetraphosphatase and related serine/threonine protein phosphatases	T	Signal transduction mechanisms ;
Unigene0058790	ECU11g0660	284	3e-76	COG0639	Diadenosine tetraphosphatase and related serine/threonine protein phosphatases	T	Signal transduction mechanisms ;
Unigene0058790	ECU09g0980	275	1e-73	COG0639	Diadenosine tetraphosphatase and related serine/threonine protein phosphatases	T	Signal transduction mechanisms ;
Unigene0058790	SPAC57A7.08	237	3e-62	COG0639	Diadenosine tetraphosphatase and related serine/threonine protein phosphatases	T	Signal transduction mechanisms ;
Unigene0058790	YDR436w	231	2e-60	COG0639	Diadenosine tetraphosphatase and related serine/threonine protein phosphatases	T	Signal transduction mechanisms ;
Unigene0058790	ECU10g1280	225	2e-58	COG0639	Diadenosine tetraphosphatase and related serine/threonine protein phosphatases	T	Signal transduction mechanisms ;
Unigene0058790	SPBC1346.01c	213	5e-55	COG0639	Diadenosine tetraphosphatase and related serine/threonine protein phosphatases	T	Signal transduction mechanisms ;
Unigene0058790	YGR123c_2	201	3e-51	COG0639	Diadenosine tetraphosphatase and related serine/threonine protein phosphatases	T	Signal transduction mechanisms ;
Unigene0058790	SPBC3F6.01c_2	199	1e-50	COG0639	Diadenosine tetraphosphatase and related serine/threonine protein phosphatases	T	Signal transduction mechanisms ;
Unigene0058790	ECU05g0440	174	3e-43	COG0639	Diadenosine tetraphosphatase and related serine/threonine protein phosphatases	T	Signal transduction mechanisms ;
Unigene0058790	MA3259	134	4e-31	COG0639	Diadenosine tetraphosphatase and related serine/threonine protein phosphatases	T	Signal transduction mechanisms ;
Unigene0058791	SPBC16H5.07c	524	1e-148	COG0639	Diadenosine tetraphosphatase and related serine/threonine protein phosphatases	T	Signal transduction mechanisms ;
Unigene0058791	YDL188c	510	2e-144	COG0639	Diadenosine tetraphosphatase and related serine/threonine protein phosphatases	T	Signal transduction mechanisms ;
Unigene0058791	YDL134c	506	4e-143	COG0639	Diadenosine tetraphosphatase and related serine/threonine protein phosphatases	T	Signal transduction mechanisms ;
Unigene0058791	SPAC823.15	497	2e-140	COG0639	Diadenosine tetraphosphatase and related serine/threonine protein phosphatases	T	Signal transduction mechanisms ;
Unigene0058791	ECU04g0700	433	4e-121	COG0639	Diadenosine tetraphosphatase and related serine/threonine protein phosphatases	T	Signal transduction mechanisms ;
Unigene0058791	SPBC26H8.05c	376	5e-104	COG0639	Diadenosine tetraphosphatase and related serine/threonine protein phosphatases	T	Signal transduction mechanisms ;
Unigene0058791	YDL047w	376	6e-104	COG0639	Diadenosine tetraphosphatase and related serine/threonine protein phosphatases	T	Signal transduction mechanisms ;
Unigene0058791	SPAC22H10.04	371	2e-102	COG0639	Diadenosine tetraphosphatase and related serine/threonine protein phosphatases	T	Signal transduction mechanisms ;
Unigene0058791	YDR075w	347	4e-95	COG0639	Diadenosine tetraphosphatase and related serine/threonine protein phosphatases	T	Signal transduction mechanisms ;
Unigene0058791	YER133w	285	2e-76	COG0639	Diadenosine tetraphosphatase and related serine/threonine protein phosphatases	T	Signal transduction mechanisms ;
Unigene0058791	ECU11g0660	284	3e-76	COG0639	Diadenosine tetraphosphatase and related serine/threonine protein phosphatases	T	Signal transduction mechanisms ;
Unigene0058791	ECU09g0980	275	2e-73	COG0639	Diadenosine tetraphosphatase and related serine/threonine protein phosphatases	T	Signal transduction mechanisms ;
Unigene0058791	SPAC57A7.08	237	4e-62	COG0639	Diadenosine tetraphosphatase and related serine/threonine protein phosphatases	T	Signal transduction mechanisms ;
Unigene0058791	YDR436w	231	3e-60	COG0639	Diadenosine tetraphosphatase and related serine/threonine protein phosphatases	T	Signal transduction mechanisms ;
Unigene0058791	ECU10g1280	225	2e-58	COG0639	Diadenosine tetraphosphatase and related serine/threonine protein phosphatases	T	Signal transduction mechanisms ;
Unigene0058791	SPBC1346.01c	213	6e-55	COG0639	Diadenosine tetraphosphatase and related serine/threonine protein phosphatases	T	Signal transduction mechanisms ;
Unigene0058791	YGR123c_2	201	3e-51	COG0639	Diadenosine tetraphosphatase and related serine/threonine protein phosphatases	T	Signal transduction mechanisms ;
Unigene0058791	SPBC3F6.01c_2	199	1e-50	COG0639	Diadenosine tetraphosphatase and related serine/threonine protein phosphatases	T	Signal transduction mechanisms ;
Unigene0058791	ECU05g0440	174	3e-43	COG0639	Diadenosine tetraphosphatase and related serine/threonine protein phosphatases	T	Signal transduction mechanisms ;
Unigene0058791	MA3259	134	4e-31	COG0639	Diadenosine tetraphosphatase and related serine/threonine protein phosphatases	T	Signal transduction mechanisms ;
Unigene0058792	SPBC16H5.07c	521	1e-147	COG0639	Diadenosine tetraphosphatase and related serine/threonine protein phosphatases	T	Signal transduction mechanisms ;
Unigene0058792	YDL188c	506	3e-143	COG0639	Diadenosine tetraphosphatase and related serine/threonine protein phosphatases	T	Signal transduction mechanisms ;
Unigene0058792	YDL134c	503	4e-142	COG0639	Diadenosine tetraphosphatase and related serine/threonine protein phosphatases	T	Signal transduction mechanisms ;
Unigene0058792	SPAC823.15	494	2e-139	COG0639	Diadenosine tetraphosphatase and related serine/threonine protein phosphatases	T	Signal transduction mechanisms ;
Unigene0058792	ECU04g0700	429	4e-120	COG0639	Diadenosine tetraphosphatase and related serine/threonine protein phosphatases	T	Signal transduction mechanisms ;
Unigene0058792	SPBC26H8.05c	373	4e-103	COG0639	Diadenosine tetraphosphatase and related serine/threonine protein phosphatases	T	Signal transduction mechanisms ;
Unigene0058792	YDL047w	372	6e-103	COG0639	Diadenosine tetraphosphatase and related serine/threonine protein phosphatases	T	Signal transduction mechanisms ;
Unigene0058792	SPAC22H10.04	367	2e-101	COG0639	Diadenosine tetraphosphatase and related serine/threonine protein phosphatases	T	Signal transduction mechanisms ;
Unigene0058792	YDR075w	343	4e-94	COG0639	Diadenosine tetraphosphatase and related serine/threonine protein phosphatases	T	Signal transduction mechanisms ;
Unigene0058792	YER133w	281	2e-75	COG0639	Diadenosine tetraphosphatase and related serine/threonine protein phosphatases	T	Signal transduction mechanisms ;
Unigene0058792	ECU11g0660	280	3e-75	COG0639	Diadenosine tetraphosphatase and related serine/threonine protein phosphatases	T	Signal transduction mechanisms ;
Unigene0058792	ECU09g0980	271	1e-72	COG0639	Diadenosine tetraphosphatase and related serine/threonine protein phosphatases	T	Signal transduction mechanisms ;
Unigene0058792	SPAC57A7.08	234	3e-61	COG0639	Diadenosine tetraphosphatase and related serine/threonine protein phosphatases	T	Signal transduction mechanisms ;
Unigene0058792	YDR436w	228	2e-59	COG0639	Diadenosine tetraphosphatase and related serine/threonine protein phosphatases	T	Signal transduction mechanisms ;
Unigene0058792	ECU10g1280	226	9e-59	COG0639	Diadenosine tetraphosphatase and related serine/threonine protein phosphatases	T	Signal transduction mechanisms ;
Unigene0058792	SPBC1346.01c	210	5e-54	COG0639	Diadenosine tetraphosphatase and related serine/threonine protein phosphatases	T	Signal transduction mechanisms ;
Unigene0058792	YGR123c_2	197	3e-50	COG0639	Diadenosine tetraphosphatase and related serine/threonine protein phosphatases	T	Signal transduction mechanisms ;
Unigene0058792	SPBC3F6.01c_2	195	1e-49	COG0639	Diadenosine tetraphosphatase and related serine/threonine protein phosphatases	T	Signal transduction mechanisms ;
Unigene0058792	ECU05g0440	171	3e-42	COG0639	Diadenosine tetraphosphatase and related serine/threonine protein phosphatases	T	Signal transduction mechanisms ;
Unigene0058792	MA3259	130	4e-30	COG0639	Diadenosine tetraphosphatase and related serine/threonine protein phosphatases	T	Signal transduction mechanisms ;
Unigene0058795	lin1680	155	4e-37	COG2818	3-methyladenine DNA glycosylase	L	Replication, recombination and repair ;
Unigene0058795	SPy2118	151	4e-36	COG2818	3-methyladenine DNA glycosylase	L	Replication, recombination and repair ;
Unigene0058795	RSp0666	151	4e-36	COG2818	3-methyladenine DNA glycosylase	L	Replication, recombination and repair ;
Unigene0058795	SP0180	146	1e-34	COG2818	3-methyladenine DNA glycosylase	L	Replication, recombination and repair ;
Unigene0058795	CC0382	146	1e-34	COG2818	3-methyladenine DNA glycosylase	L	Replication, recombination and repair ;
Unigene0058795	tag	145	2e-34	COG2818	3-methyladenine DNA glycosylase	L	Replication, recombination and repair ;
Unigene0058795	Ztag	143	1e-33	COG2818	3-methyladenine DNA glycosylase	L	Replication, recombination and repair ;
Unigene0058795	VC1672	143	1e-33	COG2818	3-methyladenine DNA glycosylase	L	Replication, recombination and repair ;
Unigene0058795	ECs4434	143	1e-33	COG2818	3-methyladenine DNA glycosylase	L	Replication, recombination and repair ;
Unigene0058795	L0289	143	1e-33	COG2818	3-methyladenine DNA glycosylase	L	Replication, recombination and repair ;
Unigene0058795	BMEII1058	139	2e-32	COG2818	3-methyladenine DNA glycosylase	L	Replication, recombination and repair ;
Unigene0058795	STM3642	137	6e-32	COG2818	3-methyladenine DNA glycosylase	L	Replication, recombination and repair ;
Unigene0058795	mlr6925	137	1e-31	COG2818	3-methyladenine DNA glycosylase	L	Replication, recombination and repair ;
Unigene0058795	AGc1200	135	2e-31	COG2818	3-methyladenine DNA glycosylase	L	Replication, recombination and repair ;
Unigene0058795	YPO4074	135	3e-31	COG2818	3-methyladenine DNA glycosylase	L	Replication, recombination and repair ;
Unigene0058795	PA0010	134	8e-31	COG2818	3-methyladenine DNA glycosylase	L	Replication, recombination and repair ;
Unigene0058795	SMc00923	130	1e-29	COG2818	3-methyladenine DNA glycosylase	L	Replication, recombination and repair ;
Unigene0058795	HI0654	130	1e-29	COG2818	3-methyladenine DNA glycosylase	L	Replication, recombination and repair ;
Unigene0058795	SA1489	124	9e-28	COG2818	3-methyladenine DNA glycosylase	L	Replication, recombination and repair ;
Unigene0058795	PM1601	122	3e-27	COG2818	3-methyladenine DNA glycosylase	L	Replication, recombination and repair ;
Unigene0058796	Ztag	156	1e-37	COG2818	3-methyladenine DNA glycosylase	L	Replication, recombination and repair ;
Unigene0058796	ECs4434	156	1e-37	COG2818	3-methyladenine DNA glycosylase	L	Replication, recombination and repair ;
Unigene0058796	lin1680	155	2e-37	COG2818	3-methyladenine DNA glycosylase	L	Replication, recombination and repair ;
Unigene0058796	RSp0666	155	2e-37	COG2818	3-methyladenine DNA glycosylase	L	Replication, recombination and repair ;
Unigene0058796	tag	154	7e-37	COG2818	3-methyladenine DNA glycosylase	L	Replication, recombination and repair ;
Unigene0058796	STM3642	151	4e-36	COG2818	3-methyladenine DNA glycosylase	L	Replication, recombination and repair ;
Unigene0058796	SPy2118	150	6e-36	COG2818	3-methyladenine DNA glycosylase	L	Replication, recombination and repair ;
Unigene0058796	SP0180	147	8e-35	COG2818	3-methyladenine DNA glycosylase	L	Replication, recombination and repair ;
Unigene0058796	YPO4074	145	2e-34	COG2818	3-methyladenine DNA glycosylase	L	Replication, recombination and repair ;
Unigene0058796	CC0382	145	2e-34	COG2818	3-methyladenine DNA glycosylase	L	Replication, recombination and repair ;
Unigene0058796	PA0010	138	4e-32	COG2818	3-methyladenine DNA glycosylase	L	Replication, recombination and repair ;
Unigene0058796	HI0654	138	4e-32	COG2818	3-methyladenine DNA glycosylase	L	Replication, recombination and repair ;
Unigene0058796	L0289	136	1e-31	COG2818	3-methyladenine DNA glycosylase	L	Replication, recombination and repair ;
Unigene0058796	VC1672	132	3e-30	COG2818	3-methyladenine DNA glycosylase	L	Replication, recombination and repair ;
Unigene0058796	SMc00923	128	3e-29	COG2818	3-methyladenine DNA glycosylase	L	Replication, recombination and repair ;
Unigene0058796	PM1601	128	3e-29	COG2818	3-methyladenine DNA glycosylase	L	Replication, recombination and repair ;
Unigene0058796	mlr6925	125	3e-28	COG2818	3-methyladenine DNA glycosylase	L	Replication, recombination and repair ;
Unigene0058796	AGc1200	123	1e-27	COG2818	3-methyladenine DNA glycosylase	L	Replication, recombination and repair ;
Unigene0058796	SA1489	122	2e-27	COG2818	3-methyladenine DNA glycosylase	L	Replication, recombination and repair ;
Unigene0058796	BMEII1058	120	8e-27	COG2818	3-methyladenine DNA glycosylase	L	Replication, recombination and repair ;
Unigene0058797	Ztag	86.3	5e-34	COG2818	3-methyladenine DNA glycosylase	L	Replication, recombination and repair ;
Unigene0058797	ECs4434	86.3	5e-34	COG2818	3-methyladenine DNA glycosylase	L	Replication, recombination and repair ;
Unigene0058797	tag	87	3e-33	COG2818	3-methyladenine DNA glycosylase	L	Replication, recombination and repair ;
Unigene0058797	RSp0666	86.7	4e-33	COG2818	3-methyladenine DNA glycosylase	L	Replication, recombination and repair ;
Unigene0058797	lin1680	86.7	6e-33	COG2818	3-methyladenine DNA glycosylase	L	Replication, recombination and repair ;
Unigene0058797	STM3642	83.6	1e-32	COG2818	3-methyladenine DNA glycosylase	L	Replication, recombination and repair ;
Unigene0058797	SPy2118	79.7	2e-31	COG2818	3-methyladenine DNA glycosylase	L	Replication, recombination and repair ;
Unigene0058797	YPO4074	85.5	2e-31	COG2818	3-methyladenine DNA glycosylase	L	Replication, recombination and repair ;
Unigene0058797	SP0180	80.1	7e-31	COG2818	3-methyladenine DNA glycosylase	L	Replication, recombination and repair ;
Unigene0058797	CC0382	81.6	1e-30	COG2818	3-methyladenine DNA glycosylase	L	Replication, recombination and repair ;
Unigene0058797	HI0654	75.9	3e-29	COG2818	3-methyladenine DNA glycosylase	L	Replication, recombination and repair ;
Unigene0058797	PA0010	78.6	1e-28	COG2818	3-methyladenine DNA glycosylase	L	Replication, recombination and repair ;
Unigene0058797	L0289	79	2e-27	COG2818	3-methyladenine DNA glycosylase	L	Replication, recombination and repair ;
Unigene0058797	PM1601	70.5	2e-26	COG2818	3-methyladenine DNA glycosylase	L	Replication, recombination and repair ;
Unigene0058797	VC1672	71.6	3e-26	COG2818	3-methyladenine DNA glycosylase	L	Replication, recombination and repair ;
Unigene0058797	SMc00923	72	6e-25	COG2818	3-methyladenine DNA glycosylase	L	Replication, recombination and repair ;
Unigene0058797	mlr6925	70.5	6e-24	COG2818	3-methyladenine DNA glycosylase	L	Replication, recombination and repair ;
Unigene0058797	AGc1200	70.1	2e-23	COG2818	3-methyladenine DNA glycosylase	L	Replication, recombination and repair ;
Unigene0058797	SA1489	67.4	5e-23	COG2818	3-methyladenine DNA glycosylase	L	Replication, recombination and repair ;
Unigene0058797	BMEII1058	66.6	9e-23	COG2818	3-methyladenine DNA glycosylase	L	Replication, recombination and repair ;
Unigene0058798	Ztag	85.1	1e-33	COG2818	3-methyladenine DNA glycosylase	L	Replication, recombination and repair ;
Unigene0058798	ECs4434	85.1	1e-33	COG2818	3-methyladenine DNA glycosylase	L	Replication, recombination and repair ;
Unigene0058798	RSp0666	87.4	2e-33	COG2818	3-methyladenine DNA glycosylase	L	Replication, recombination and repair ;
Unigene0058798	lin1680	86.7	6e-33	COG2818	3-methyladenine DNA glycosylase	L	Replication, recombination and repair ;
Unigene0058798	tag	85.9	6e-33	COG2818	3-methyladenine DNA glycosylase	L	Replication, recombination and repair ;
Unigene0058798	STM3642	82.4	2e-32	COG2818	3-methyladenine DNA glycosylase	L	Replication, recombination and repair ;
Unigene0058798	SPy2118	79	3e-31	COG2818	3-methyladenine DNA glycosylase	L	Replication, recombination and repair ;
Unigene0058798	YPO4074	83.6	7e-31	COG2818	3-methyladenine DNA glycosylase	L	Replication, recombination and repair ;
Unigene0058798	SP0180	80.1	1e-30	COG2818	3-methyladenine DNA glycosylase	L	Replication, recombination and repair ;
Unigene0058798	CC0382	81.3	1e-30	COG2818	3-methyladenine DNA glycosylase	L	Replication, recombination and repair ;
Unigene0058798	HI0654	73.6	1e-28	COG2818	3-methyladenine DNA glycosylase	L	Replication, recombination and repair ;
Unigene0058798	PA0010	77.8	1e-28	COG2818	3-methyladenine DNA glycosylase	L	Replication, recombination and repair ;
Unigene0058798	VC1672	71.6	8e-27	COG2818	3-methyladenine DNA glycosylase	L	Replication, recombination and repair ;
Unigene0058798	L0289	79	1e-26	COG2818	3-methyladenine DNA glycosylase	L	Replication, recombination and repair ;
Unigene0058798	PM1601	69.7	8e-26	COG2818	3-methyladenine DNA glycosylase	L	Replication, recombination and repair ;
Unigene0058798	SMc00923	70.1	2e-24	COG2818	3-methyladenine DNA glycosylase	L	Replication, recombination and repair ;
Unigene0058798	mlr6925	67.8	4e-23	COG2818	3-methyladenine DNA glycosylase	L	Replication, recombination and repair ;
Unigene0058798	SA1489	66.2	1e-22	COG2818	3-methyladenine DNA glycosylase	L	Replication, recombination and repair ;
Unigene0058798	AGc1200	65.5	5e-22	COG2818	3-methyladenine DNA glycosylase	L	Replication, recombination and repair ;
Unigene0058798	BMEII1058	62	2e-21	COG2818	3-methyladenine DNA glycosylase	L	Replication, recombination and repair ;
Unigene0058799	RSp0666	156	1e-37	COG2818	3-methyladenine DNA glycosylase	L	Replication, recombination and repair ;
Unigene0058799	Ztag	155	2e-37	COG2818	3-methyladenine DNA glycosylase	L	Replication, recombination and repair ;
Unigene0058799	ECs4434	155	2e-37	COG2818	3-methyladenine DNA glycosylase	L	Replication, recombination and repair ;
Unigene0058799	lin1680	155	3e-37	COG2818	3-methyladenine DNA glycosylase	L	Replication, recombination and repair ;
Unigene0058799	tag	152	1e-36	COG2818	3-methyladenine DNA glycosylase	L	Replication, recombination and repair ;
Unigene0058799	STM3642	150	8e-36	COG2818	3-methyladenine DNA glycosylase	L	Replication, recombination and repair ;
Unigene0058799	SPy2118	150	8e-36	COG2818	3-methyladenine DNA glycosylase	L	Replication, recombination and repair ;
Unigene0058799	SP0180	146	1e-34	COG2818	3-methyladenine DNA glycosylase	L	Replication, recombination and repair ;
Unigene0058799	CC0382	145	3e-34	COG2818	3-methyladenine DNA glycosylase	L	Replication, recombination and repair ;
Unigene0058799	YPO4074	144	6e-34	COG2818	3-methyladenine DNA glycosylase	L	Replication, recombination and repair ;
Unigene0058799	PA0010	137	5e-32	COG2818	3-methyladenine DNA glycosylase	L	Replication, recombination and repair ;
Unigene0058799	HI0654	135	2e-31	COG2818	3-methyladenine DNA glycosylase	L	Replication, recombination and repair ;
Unigene0058799	L0289	134	5e-31	COG2818	3-methyladenine DNA glycosylase	L	Replication, recombination and repair ;
Unigene0058799	VC1672	134	6e-31	COG2818	3-methyladenine DNA glycosylase	L	Replication, recombination and repair ;
Unigene0058799	SMc00923	126	1e-28	COG2818	3-methyladenine DNA glycosylase	L	Replication, recombination and repair ;
Unigene0058799	PM1601	126	1e-28	COG2818	3-methyladenine DNA glycosylase	L	Replication, recombination and repair ;
Unigene0058799	mlr6925	122	2e-27	COG2818	3-methyladenine DNA glycosylase	L	Replication, recombination and repair ;
Unigene0058799	SA1489	121	4e-27	COG2818	3-methyladenine DNA glycosylase	L	Replication, recombination and repair ;
Unigene0058799	AGc1200	118	3e-26	COG2818	3-methyladenine DNA glycosylase	L	Replication, recombination and repair ;
Unigene0058799	BMEII1058	115	2e-25	COG2818	3-methyladenine DNA glycosylase	L	Replication, recombination and repair ;
Unigene0058802	SPAC11E3.09	115	2e-25	COG5599	Protein tyrosine phosphatase	T	Signal transduction mechanisms ;
Unigene0058802	SPAC26F1.10c	114	7e-25	COG5599	Protein tyrosine phosphatase	T	Signal transduction mechanisms ;
Unigene0058802	YDL230w	111	3e-24	COG5599	Protein tyrosine phosphatase	T	Signal transduction mechanisms ;
Unigene0058802	SPAC19D5.01	106	1e-22	COG5599	Protein tyrosine phosphatase	T	Signal transduction mechanisms ;
Unigene0058802	YOR208w	79.7	1e-14	COG5599	Protein tyrosine phosphatase	T	Signal transduction mechanisms ;
Unigene0058803	PAB0812	58.9	2e-08	COG0419	ATPase involved in DNA repair	L	Replication, recombination and repair ;
Unigene0058803	MJ1643	57.4	5e-08	COG1196	Chromosome segregation ATPases	D	Cell cycle control, cell division, chromosome partitioning ;
Unigene0058803	PAB2181	57	7e-08	COG1318	Predicted transcriptional regulators	K	Transcription ;
Unigene0058803	SSO2249	56.6	9e-08	COG0419	ATPase involved in DNA repair	L	Replication, recombination and repair ;
Unigene0058803	PH1798	56.2	1e-07	COG1196	Chromosome segregation ATPases	D	Cell cycle control, cell division, chromosome partitioning ;
Unigene0058803	FN1913	55.5	2e-07	COG1418	Predicted HD superfamily hydrolase	R	General function prediction only ;
Unigene0058803	aq_629	55.1	3e-07	COG1196	Chromosome segregation ATPases	D	Cell cycle control, cell division, chromosome partitioning ;
Unigene0058803	PAB2109	53.1	1e-06	COG1196	Chromosome segregation ATPases	D	Cell cycle control, cell division, chromosome partitioning ;
Unigene0058803	aq_1006	52.8	1e-06	COG0419	ATPase involved in DNA repair	L	Replication, recombination and repair ;
Unigene0058803	alr4911	52.8	1e-06	COG0419	ATPase involved in DNA repair	L	Replication, recombination and repair ;
Unigene0058803	PH0283	52	2e-06	COG1318	Predicted transcriptional regulators	K	Transcription ;
Unigene0058803	AF1558	51.6	3e-06	COG1196	Chromosome segregation ATPases	D	Cell cycle control, cell division, chromosome partitioning ;
Unigene0058803	AF1032	50.8	5e-06	COG0419	ATPase involved in DNA repair	L	Replication, recombination and repair ;
Unigene0058803	TM1182	50.4	6e-06	COG1196	Chromosome segregation ATPases	D	Cell cycle control, cell division, chromosome partitioning ;
Unigene0058804	PH1798	62.8	2e-09	COG1196	Chromosome segregation ATPases	D	Cell cycle control, cell division, chromosome partitioning ;
Unigene0058804	aq_1006	60.5	1e-08	COG0419	ATPase involved in DNA repair	L	Replication, recombination and repair ;
Unigene0058804	aq_629	60.1	1e-08	COG1196	Chromosome segregation ATPases	D	Cell cycle control, cell division, chromosome partitioning ;
Unigene0058804	sll1424	58.2	5e-08	COG4372	Uncharacterized protein conserved in bacteria with the myosin-like domain	S	Function unknown ;
Unigene0058804	MJ1643	57.4	9e-08	COG1196	Chromosome segregation ATPases	D	Cell cycle control, cell division, chromosome partitioning ;
Unigene0058804	AF1032	56.6	2e-07	COG0419	ATPase involved in DNA repair	L	Replication, recombination and repair ;
Unigene0058804	TM1636	54.3	7e-07	COG0419	ATPase involved in DNA repair	L	Replication, recombination and repair ;
Unigene0058804	YHR023w	53.9	1e-06	COG5022	Myosin heavy chain	Z	Cytoskeleton ;
Unigene0058804	PAB0812	53.9	1e-06	COG0419	ATPase involved in DNA repair	L	Replication, recombination and repair ;
Unigene0058804	PAB2181	53.5	1e-06	COG1318	Predicted transcriptional regulators	K	Transcription ;
Unigene0058804	AF1558	52.4	3e-06	COG1196	Chromosome segregation ATPases	D	Cell cycle control, cell division, chromosome partitioning ;
Unigene0058804	TVN0227	52	4e-06	COG0419	ATPase involved in DNA repair	L	Replication, recombination and repair ;
Unigene0058804	MK0690	52	4e-06	COG0419	ATPase involved in DNA repair	L	Replication, recombination and repair ;
Unigene0058804	BS_epr	52	4e-06	COG1404	Subtilisin-like serine proteases	O	Posttranslational modification, protein turnover, chaperones ;
Unigene0058804	TM1182	51.6	5e-06	COG1196	Chromosome segregation ATPases	D	Cell cycle control, cell division, chromosome partitioning ;
Unigene0058804	CAC2736	51.2	6e-06	COG0419	ATPase involved in DNA repair	L	Replication, recombination and repair ;
Unigene0058804	aq_2032	50.8	8e-06	COG0532	Translation initiation factor 2 (IF-2; GTPase)	J	Translation, ribosomal structure and biogenesis ;
Unigene0058804	PH0283	50.8	8e-06	COG1318	Predicted transcriptional regulators	K	Transcription ;
Unigene0058805	PH1798	62.8	2e-09	COG1196	Chromosome segregation ATPases	D	Cell cycle control, cell division, chromosome partitioning ;
Unigene0058805	aq_1006	60.5	1e-08	COG0419	ATPase involved in DNA repair	L	Replication, recombination and repair ;
Unigene0058805	aq_629	60.1	1e-08	COG1196	Chromosome segregation ATPases	D	Cell cycle control, cell division, chromosome partitioning ;
Unigene0058805	sll1424	58.2	5e-08	COG4372	Uncharacterized protein conserved in bacteria with the myosin-like domain	S	Function unknown ;
Unigene0058805	MJ1643	57.4	9e-08	COG1196	Chromosome segregation ATPases	D	Cell cycle control, cell division, chromosome partitioning ;
Unigene0058805	AF1032	56.6	2e-07	COG0419	ATPase involved in DNA repair	L	Replication, recombination and repair ;
Unigene0058805	TM1636	54.3	8e-07	COG0419	ATPase involved in DNA repair	L	Replication, recombination and repair ;
Unigene0058805	PAB0812	53.9	1e-06	COG0419	ATPase involved in DNA repair	L	Replication, recombination and repair ;
Unigene0058805	PAB2181	53.5	1e-06	COG1318	Predicted transcriptional regulators	K	Transcription ;
Unigene0058805	YHR023w	52.8	2e-06	COG5022	Myosin heavy chain	Z	Cytoskeleton ;
Unigene0058805	AF1558	52.4	3e-06	COG1196	Chromosome segregation ATPases	D	Cell cycle control, cell division, chromosome partitioning ;
Unigene0058805	TVN0227	52	4e-06	COG0419	ATPase involved in DNA repair	L	Replication, recombination and repair ;
Unigene0058805	MK0690	52	4e-06	COG0419	ATPase involved in DNA repair	L	Replication, recombination and repair ;
Unigene0058805	BS_epr	52	4e-06	COG1404	Subtilisin-like serine proteases	O	Posttranslational modification, protein turnover, chaperones ;
Unigene0058805	TM1182	51.6	5e-06	COG1196	Chromosome segregation ATPases	D	Cell cycle control, cell division, chromosome partitioning ;
Unigene0058805	CAC2736	51.2	6e-06	COG0419	ATPase involved in DNA repair	L	Replication, recombination and repair ;
Unigene0058805	aq_2032	50.8	8e-06	COG0532	Translation initiation factor 2 (IF-2; GTPase)	J	Translation, ribosomal structure and biogenesis ;
Unigene0058805	PH0283	50.8	8e-06	COG1318	Predicted transcriptional regulators	K	Transcription ;
Unigene0058806	PH1798	62.8	2e-09	COG1196	Chromosome segregation ATPases	D	Cell cycle control, cell division, chromosome partitioning ;
Unigene0058806	aq_1006	60.5	9e-09	COG0419	ATPase involved in DNA repair	L	Replication, recombination and repair ;
Unigene0058806	aq_629	60.1	1e-08	COG1196	Chromosome segregation ATPases	D	Cell cycle control, cell division, chromosome partitioning ;
Unigene0058806	sll1424	58.2	4e-08	COG4372	Uncharacterized protein conserved in bacteria with the myosin-like domain	S	Function unknown ;
Unigene0058806	MJ1643	57.4	7e-08	COG1196	Chromosome segregation ATPases	D	Cell cycle control, cell division, chromosome partitioning ;
Unigene0058806	AF1032	56.6	1e-07	COG0419	ATPase involved in DNA repair	L	Replication, recombination and repair ;
Unigene0058806	TM1636	54.3	6e-07	COG0419	ATPase involved in DNA repair	L	Replication, recombination and repair ;
Unigene0058806	YHR023w	53.9	8e-07	COG5022	Myosin heavy chain	Z	Cytoskeleton ;
Unigene0058806	PAB0812	53.9	8e-07	COG0419	ATPase involved in DNA repair	L	Replication, recombination and repair ;
Unigene0058806	PAB2181	53.5	1e-06	COG1318	Predicted transcriptional regulators	K	Transcription ;
Unigene0058806	AF1558	52.4	2e-06	COG1196	Chromosome segregation ATPases	D	Cell cycle control, cell division, chromosome partitioning ;
Unigene0058806	TVN0227	52	3e-06	COG0419	ATPase involved in DNA repair	L	Replication, recombination and repair ;
Unigene0058806	MK0690	52	3e-06	COG0419	ATPase involved in DNA repair	L	Replication, recombination and repair ;
Unigene0058806	BS_epr	52	3e-06	COG1404	Subtilisin-like serine proteases	O	Posttranslational modification, protein turnover, chaperones ;
Unigene0058806	TM1182	51.6	4e-06	COG1196	Chromosome segregation ATPases	D	Cell cycle control, cell division, chromosome partitioning ;
Unigene0058806	CAC2736	51.2	5e-06	COG0419	ATPase involved in DNA repair	L	Replication, recombination and repair ;
Unigene0058806	aq_2032	50.8	7e-06	COG0532	Translation initiation factor 2 (IF-2; GTPase)	J	Translation, ribosomal structure and biogenesis ;
Unigene0058806	PH0283	50.8	7e-06	COG1318	Predicted transcriptional regulators	K	Transcription ;
Unigene0058806	YFL008w	50.4	9e-06	COG1196	Chromosome segregation ATPases	D	Cell cycle control, cell division, chromosome partitioning ;
Unigene0058806	BS_yvcE_1	50.4	9e-06	COG3883	Uncharacterized protein conserved in bacteria	S	Function unknown ;
Unigene0058813	alr1450	116	6e-26	COG2124	Cytochrome P450	Q	Secondary metabolites biosynthesis, transport and catabolism ;
Unigene0058813	BH0579	112	1e-24	COG2124	Cytochrome P450	Q	Secondary metabolites biosynthesis, transport and catabolism ;
Unigene0058813	Cj1411c	96.7	6e-20	COG2124	Cytochrome P450	Q	Secondary metabolites biosynthesis, transport and catabolism ;
Unigene0058813	AGc2890	94.4	3e-19	COG2124	Cytochrome P450	Q	Secondary metabolites biosynthesis, transport and catabolism ;
Unigene0058813	alr4833	93.2	7e-19	COG2124	Cytochrome P450	Q	Secondary metabolites biosynthesis, transport and catabolism ;
Unigene0058813	all1361	90.1	6e-18	COG2124	Cytochrome P450	Q	Secondary metabolites biosynthesis, transport and catabolism ;
Unigene0058813	slr0574	88.6	2e-17	COG2124	Cytochrome P450	Q	Secondary metabolites biosynthesis, transport and catabolism ;
Unigene0058813	alr4686	88.2	2e-17	COG2124	Cytochrome P450	Q	Secondary metabolites biosynthesis, transport and catabolism ;
Unigene0058813	all3746	87.4	4e-17	COG2124	Cytochrome P450	Q	Secondary metabolites biosynthesis, transport and catabolism ;
Unigene0058813	alr4766	86.7	7e-17	COG2124	Cytochrome P450	Q	Secondary metabolites biosynthesis, transport and catabolism ;
Unigene0058813	CC2997	85.1	2e-16	COG2124	Cytochrome P450	Q	Secondary metabolites biosynthesis, transport and catabolism ;
Unigene0058813	Rv0764c	84	4e-16	COG2124	Cytochrome P450	Q	Secondary metabolites biosynthesis, transport and catabolism ;
Unigene0058813	MT0788	84	4e-16	COG2124	Cytochrome P450	Q	Secondary metabolites biosynthesis, transport and catabolism ;
Unigene0058813	VNG0422G	83.2	7e-16	COG2124	Cytochrome P450	Q	Secondary metabolites biosynthesis, transport and catabolism ;
Unigene0058813	BS_yetO_1	80.5	5e-15	COG2124	Cytochrome P450	Q	Secondary metabolites biosynthesis, transport and catabolism ;
Unigene0058813	PA3679	79	1e-14	COG2124	Cytochrome P450	Q	Secondary metabolites biosynthesis, transport and catabolism ;
Unigene0058813	DR1723	78.2	2e-14	COG2124	Cytochrome P450	Q	Secondary metabolites biosynthesis, transport and catabolism ;
Unigene0058813	mlr5192	76.6	7e-14	COG2124	Cytochrome P450	Q	Secondary metabolites biosynthesis, transport and catabolism ;
Unigene0058813	SMc02579	71.6	2e-12	COG2124	Cytochrome P450	Q	Secondary metabolites biosynthesis, transport and catabolism ;
Unigene0058813	Rv0136	68.2	2e-11	COG2124	Cytochrome P450	Q	Secondary metabolites biosynthesis, transport and catabolism ;
Unigene0058818	SPAC1687.15	145	2e-34	COG0515	Serine/threonine protein kinase	RTKL	General function prediction only ; Signal transduction mechanisms ; Transcription ; Replication, recombination and repair ;
Unigene0058818	YBL016w	120	6e-27	COG0515	Serine/threonine protein kinase	RTKL	General function prediction only ; Signal transduction mechanisms ; Transcription ; Replication, recombination and repair ;
Unigene0058818	ECU02g1450	107	4e-23	COG0515	Serine/threonine protein kinase	RTKL	General function prediction only ; Signal transduction mechanisms ; Transcription ; Replication, recombination and repair ;
Unigene0058818	YAL017w_2	74.7	4e-13	COG0515	Serine/threonine protein kinase	RTKL	General function prediction only ; Signal transduction mechanisms ; Transcription ; Replication, recombination and repair ;
Unigene0058818	SPAC14C4.03	70.9	5e-12	COG0515	Serine/threonine protein kinase	RTKL	General function prediction only ; Signal transduction mechanisms ; Transcription ; Replication, recombination and repair ;
Unigene0058818	YAR019c	67.8	4e-11	COG0515	Serine/threonine protein kinase	RTKL	General function prediction only ; Signal transduction mechanisms ; Transcription ; Replication, recombination and repair ;
Unigene0058818	YBL105c_2	67.8	4e-11	COG0515	Serine/threonine protein kinase	RTKL	General function prediction only ; Signal transduction mechanisms ; Transcription ; Replication, recombination and repair ;
Unigene0058818	CAC1728_1	67.4	6e-11	COG0515	Serine/threonine protein kinase	RTKL	General function prediction only ; Signal transduction mechanisms ; Transcription ; Replication, recombination and repair ;
Unigene0058818	SPy1625_1	65.9	2e-10	COG0515	Serine/threonine protein kinase	RTKL	General function prediction only ; Signal transduction mechanisms ; Transcription ; Replication, recombination and repair ;
Unigene0058818	L138452_1	65.9	2e-10	COG0515	Serine/threonine protein kinase	RTKL	General function prediction only ; Signal transduction mechanisms ; Transcription ; Replication, recombination and repair ;
Unigene0058818	Rv1266c	64.7	4e-10	COG0515	Serine/threonine protein kinase	RTKL	General function prediction only ; Signal transduction mechanisms ; Transcription ; Replication, recombination and repair ;
Unigene0058818	MT1304	64.7	4e-10	COG0515	Serine/threonine protein kinase	RTKL	General function prediction only ; Signal transduction mechanisms ; Transcription ; Replication, recombination and repair ;
Unigene0058818	ECU01g1320	64.7	4e-10	COG0515	Serine/threonine protein kinase	RTKL	General function prediction only ; Signal transduction mechanisms ; Transcription ; Replication, recombination and repair ;
Unigene0058818	MYPU_6850	64.3	5e-10	COG0515	Serine/threonine protein kinase	RTKL	General function prediction only ; Signal transduction mechanisms ; Transcription ; Replication, recombination and repair ;
Unigene0058818	sll0776	63.5	8e-10	COG0515	Serine/threonine protein kinase	RTKL	General function prediction only ; Signal transduction mechanisms ; Transcription ; Replication, recombination and repair ;
Unigene0058818	ECU03g0620	63.5	8e-10	COG0515	Serine/threonine protein kinase	RTKL	General function prediction only ; Signal transduction mechanisms ; Transcription ; Replication, recombination and repair ;
Unigene0058818	SP1732_1	61.6	3e-09	COG0515	Serine/threonine protein kinase	RTKL	General function prediction only ; Signal transduction mechanisms ; Transcription ; Replication, recombination and repair ;
Unigene0058818	SPAC1805.01c_2	61.6	3e-09	COG0515	Serine/threonine protein kinase	RTKL	General function prediction only ; Signal transduction mechanisms ; Transcription ; Replication, recombination and repair ;
Unigene0058818	YBR028c	60.1	9e-09	COG0515	Serine/threonine protein kinase	RTKL	General function prediction only ; Signal transduction mechanisms ; Transcription ; Replication, recombination and repair ;
Unigene0058818	MT0958_1	60.1	9e-09	COG0515	Serine/threonine protein kinase	RTKL	General function prediction only ; Signal transduction mechanisms ; Transcription ; Replication, recombination and repair ;
Unigene0058819	SPAC1687.15	82	1e-15	COG0515	Serine/threonine protein kinase	RTKL	General function prediction only ; Signal transduction mechanisms ; Transcription ; Replication, recombination and repair ;
Unigene0058819	SPy1625_1	67.8	2e-11	COG0515	Serine/threonine protein kinase	RTKL	General function prediction only ; Signal transduction mechanisms ; Transcription ; Replication, recombination and repair ;
Unigene0058819	CAC1728_1	65.9	8e-11	COG0515	Serine/threonine protein kinase	RTKL	General function prediction only ; Signal transduction mechanisms ; Transcription ; Replication, recombination and repair ;
Unigene0058819	YBL016w	65.5	1e-10	COG0515	Serine/threonine protein kinase	RTKL	General function prediction only ; Signal transduction mechanisms ; Transcription ; Replication, recombination and repair ;
Unigene0058819	sll0776	63.5	4e-10	COG0515	Serine/threonine protein kinase	RTKL	General function prediction only ; Signal transduction mechanisms ; Transcription ; Replication, recombination and repair ;
Unigene0058819	ECU02g1450	63.5	4e-10	COG0515	Serine/threonine protein kinase	RTKL	General function prediction only ; Signal transduction mechanisms ; Transcription ; Replication, recombination and repair ;
Unigene0058819	L138452_1	62.8	7e-10	COG0515	Serine/threonine protein kinase	RTKL	General function prediction only ; Signal transduction mechanisms ; Transcription ; Replication, recombination and repair ;
Unigene0058819	SP1732_1	60.5	3e-09	COG0515	Serine/threonine protein kinase	RTKL	General function prediction only ; Signal transduction mechanisms ; Transcription ; Replication, recombination and repair ;
Unigene0058819	YAR019c	58.9	1e-08	COG0515	Serine/threonine protein kinase	RTKL	General function prediction only ; Signal transduction mechanisms ; Transcription ; Replication, recombination and repair ;
Unigene0058819	Rv1266c	58.2	2e-08	COG0515	Serine/threonine protein kinase	RTKL	General function prediction only ; Signal transduction mechanisms ; Transcription ; Replication, recombination and repair ;
Unigene0058819	MT1304	58.2	2e-08	COG0515	Serine/threonine protein kinase	RTKL	General function prediction only ; Signal transduction mechanisms ; Transcription ; Replication, recombination and repair ;
Unigene0058819	SA1063_1	58.2	2e-08	COG0515	Serine/threonine protein kinase	RTKL	General function prediction only ; Signal transduction mechanisms ; Transcription ; Replication, recombination and repair ;
Unigene0058819	BH2504_1	57.8	2e-08	COG0515	Serine/threonine protein kinase	RTKL	General function prediction only ; Signal transduction mechanisms ; Transcription ; Replication, recombination and repair ;
Unigene0058819	CPn0703	57.4	3e-08	COG0515	Serine/threonine protein kinase	RTKL	General function prediction only ; Signal transduction mechanisms ; Transcription ; Replication, recombination and repair ;
Unigene0058819	BS_yloP_1	57.4	3e-08	COG0515	Serine/threonine protein kinase	RTKL	General function prediction only ; Signal transduction mechanisms ; Transcription ; Replication, recombination and repair ;
Unigene0058819	YAL017w_2	56.2	6e-08	COG0515	Serine/threonine protein kinase	RTKL	General function prediction only ; Signal transduction mechanisms ; Transcription ; Replication, recombination and repair ;
Unigene0058819	slr0599	55.5	1e-07	COG0515	Serine/threonine protein kinase	RTKL	General function prediction only ; Signal transduction mechanisms ; Transcription ; Replication, recombination and repair ;
Unigene0058819	MYPU_6850	55.1	1e-07	COG0515	Serine/threonine protein kinase	RTKL	General function prediction only ; Signal transduction mechanisms ; Transcription ; Replication, recombination and repair ;
Unigene0058819	all1919	53.5	4e-07	COG0515	Serine/threonine protein kinase	RTKL	General function prediction only ; Signal transduction mechanisms ; Transcription ; Replication, recombination and repair ;
Unigene0058819	ECU01g1320	53.5	4e-07	COG0515	Serine/threonine protein kinase	RTKL	General function prediction only ; Signal transduction mechanisms ; Transcription ; Replication, recombination and repair ;
Unigene0058820	SPAC1687.15	147	6e-35	COG0515	Serine/threonine protein kinase	RTKL	General function prediction only ; Signal transduction mechanisms ; Transcription ; Replication, recombination and repair ;
Unigene0058820	YBL016w	121	3e-27	COG0515	Serine/threonine protein kinase	RTKL	General function prediction only ; Signal transduction mechanisms ; Transcription ; Replication, recombination and repair ;
Unigene0058820	ECU02g1450	108	2e-23	COG0515	Serine/threonine protein kinase	RTKL	General function prediction only ; Signal transduction mechanisms ; Transcription ; Replication, recombination and repair ;
Unigene0058820	YAL017w_2	74.7	4e-13	COG0515	Serine/threonine protein kinase	RTKL	General function prediction only ; Signal transduction mechanisms ; Transcription ; Replication, recombination and repair ;
Unigene0058820	SPAC14C4.03	71.6	3e-12	COG0515	Serine/threonine protein kinase	RTKL	General function prediction only ; Signal transduction mechanisms ; Transcription ; Replication, recombination and repair ;
Unigene0058820	YAR019c	68.2	3e-11	COG0515	Serine/threonine protein kinase	RTKL	General function prediction only ; Signal transduction mechanisms ; Transcription ; Replication, recombination and repair ;
Unigene0058820	YBL105c_2	67.8	5e-11	COG0515	Serine/threonine protein kinase	RTKL	General function prediction only ; Signal transduction mechanisms ; Transcription ; Replication, recombination and repair ;
Unigene0058820	CAC1728_1	67.4	6e-11	COG0515	Serine/threonine protein kinase	RTKL	General function prediction only ; Signal transduction mechanisms ; Transcription ; Replication, recombination and repair ;
Unigene0058820	SPy1625_1	66.2	1e-10	COG0515	Serine/threonine protein kinase	RTKL	General function prediction only ; Signal transduction mechanisms ; Transcription ; Replication, recombination and repair ;
Unigene0058820	L138452_1	66.2	1e-10	COG0515	Serine/threonine protein kinase	RTKL	General function prediction only ; Signal transduction mechanisms ; Transcription ; Replication, recombination and repair ;
Unigene0058820	Rv1266c	65.1	3e-10	COG0515	Serine/threonine protein kinase	RTKL	General function prediction only ; Signal transduction mechanisms ; Transcription ; Replication, recombination and repair ;
Unigene0058820	MYPU_6850	65.1	3e-10	COG0515	Serine/threonine protein kinase	RTKL	General function prediction only ; Signal transduction mechanisms ; Transcription ; Replication, recombination and repair ;
Unigene0058820	MT1304	65.1	3e-10	COG0515	Serine/threonine protein kinase	RTKL	General function prediction only ; Signal transduction mechanisms ; Transcription ; Replication, recombination and repair ;
Unigene0058820	ECU01g1320	64.7	4e-10	COG0515	Serine/threonine protein kinase	RTKL	General function prediction only ; Signal transduction mechanisms ; Transcription ; Replication, recombination and repair ;
Unigene0058820	sll0776	63.5	9e-10	COG0515	Serine/threonine protein kinase	RTKL	General function prediction only ; Signal transduction mechanisms ; Transcription ; Replication, recombination and repair ;
Unigene0058820	ECU03g0620	63.5	9e-10	COG0515	Serine/threonine protein kinase	RTKL	General function prediction only ; Signal transduction mechanisms ; Transcription ; Replication, recombination and repair ;
Unigene0058820	SP1732_1	62	2e-09	COG0515	Serine/threonine protein kinase	RTKL	General function prediction only ; Signal transduction mechanisms ; Transcription ; Replication, recombination and repair ;
Unigene0058820	SPAC1805.01c_2	61.6	3e-09	COG0515	Serine/threonine protein kinase	RTKL	General function prediction only ; Signal transduction mechanisms ; Transcription ; Replication, recombination and repair ;
Unigene0058820	SPAC17G8.14c_2	61.2	4e-09	COG0515	Serine/threonine protein kinase	RTKL	General function prediction only ; Signal transduction mechanisms ; Transcription ; Replication, recombination and repair ;
Unigene0058820	MT0958_1	60.5	7e-09	COG0515	Serine/threonine protein kinase	RTKL	General function prediction only ; Signal transduction mechanisms ; Transcription ; Replication, recombination and repair ;
Unigene0058821	SPAC1687.15	82	1e-15	COG0515	Serine/threonine protein kinase	RTKL	General function prediction only ; Signal transduction mechanisms ; Transcription ; Replication, recombination and repair ;
Unigene0058821	SPy1625_1	67	4e-11	COG0515	Serine/threonine protein kinase	RTKL	General function prediction only ; Signal transduction mechanisms ; Transcription ; Replication, recombination and repair ;
Unigene0058821	CAC1728_1	66.6	5e-11	COG0515	Serine/threonine protein kinase	RTKL	General function prediction only ; Signal transduction mechanisms ; Transcription ; Replication, recombination and repair ;
Unigene0058821	YBL016w	66.2	6e-11	COG0515	Serine/threonine protein kinase	RTKL	General function prediction only ; Signal transduction mechanisms ; Transcription ; Replication, recombination and repair ;
Unigene0058821	sll0776	65.1	1e-10	COG0515	Serine/threonine protein kinase	RTKL	General function prediction only ; Signal transduction mechanisms ; Transcription ; Replication, recombination and repair ;
Unigene0058821	L138452_1	64.7	2e-10	COG0515	Serine/threonine protein kinase	RTKL	General function prediction only ; Signal transduction mechanisms ; Transcription ; Replication, recombination and repair ;
Unigene0058821	ECU02g1450	62	1e-09	COG0515	Serine/threonine protein kinase	RTKL	General function prediction only ; Signal transduction mechanisms ; Transcription ; Replication, recombination and repair ;
Unigene0058821	YAR019c	60.8	3e-09	COG0515	Serine/threonine protein kinase	RTKL	General function prediction only ; Signal transduction mechanisms ; Transcription ; Replication, recombination and repair ;
Unigene0058821	SP1732_1	59.7	6e-09	COG0515	Serine/threonine protein kinase	RTKL	General function prediction only ; Signal transduction mechanisms ; Transcription ; Replication, recombination and repair ;
Unigene0058821	CPn0703	58.5	1e-08	COG0515	Serine/threonine protein kinase	RTKL	General function prediction only ; Signal transduction mechanisms ; Transcription ; Replication, recombination and repair ;
Unigene0058821	BH2504_1	58.2	2e-08	COG0515	Serine/threonine protein kinase	RTKL	General function prediction only ; Signal transduction mechanisms ; Transcription ; Replication, recombination and repair ;
Unigene0058821	Rv1266c	57.8	2e-08	COG0515	Serine/threonine protein kinase	RTKL	General function prediction only ; Signal transduction mechanisms ; Transcription ; Replication, recombination and repair ;
Unigene0058821	MT1304	57.8	2e-08	COG0515	Serine/threonine protein kinase	RTKL	General function prediction only ; Signal transduction mechanisms ; Transcription ; Replication, recombination and repair ;
Unigene0058821	BS_yloP_1	57.4	3e-08	COG0515	Serine/threonine protein kinase	RTKL	General function prediction only ; Signal transduction mechanisms ; Transcription ; Replication, recombination and repair ;
Unigene0058821	SA1063_1	57.4	3e-08	COG0515	Serine/threonine protein kinase	RTKL	General function prediction only ; Signal transduction mechanisms ; Transcription ; Replication, recombination and repair ;
Unigene0058821	YBL105c_2	56.2	6e-08	COG0515	Serine/threonine protein kinase	RTKL	General function prediction only ; Signal transduction mechanisms ; Transcription ; Replication, recombination and repair ;
Unigene0058821	slr0599	55.8	8e-08	COG0515	Serine/threonine protein kinase	RTKL	General function prediction only ; Signal transduction mechanisms ; Transcription ; Replication, recombination and repair ;
Unigene0058821	SPAC14C4.03	55.5	1e-07	COG0515	Serine/threonine protein kinase	RTKL	General function prediction only ; Signal transduction mechanisms ; Transcription ; Replication, recombination and repair ;
Unigene0058821	MYPU_6850	55.1	1e-07	COG0515	Serine/threonine protein kinase	RTKL	General function prediction only ; Signal transduction mechanisms ; Transcription ; Replication, recombination and repair ;
Unigene0058821	YAL017w_2	55.1	1e-07	COG0515	Serine/threonine protein kinase	RTKL	General function prediction only ; Signal transduction mechanisms ; Transcription ; Replication, recombination and repair ;
Unigene0058822	SPAC1687.15	145	2e-34	COG0515	Serine/threonine protein kinase	RTKL	General function prediction only ; Signal transduction mechanisms ; Transcription ; Replication, recombination and repair ;
Unigene0058822	YBL016w	119	1e-26	COG0515	Serine/threonine protein kinase	RTKL	General function prediction only ; Signal transduction mechanisms ; Transcription ; Replication, recombination and repair ;
Unigene0058822	ECU02g1450	109	1e-23	COG0515	Serine/threonine protein kinase	RTKL	General function prediction only ; Signal transduction mechanisms ; Transcription ; Replication, recombination and repair ;
Unigene0058822	YAL017w_2	75.9	2e-13	COG0515	Serine/threonine protein kinase	RTKL	General function prediction only ; Signal transduction mechanisms ; Transcription ; Replication, recombination and repair ;
Unigene0058822	SPAC14C4.03	67.4	6e-11	COG0515	Serine/threonine protein kinase	RTKL	General function prediction only ; Signal transduction mechanisms ; Transcription ; Replication, recombination and repair ;
Unigene0058822	ECU01g1320	67.4	6e-11	COG0515	Serine/threonine protein kinase	RTKL	General function prediction only ; Signal transduction mechanisms ; Transcription ; Replication, recombination and repair ;
Unigene0058822	SPy1625_1	66.6	1e-10	COG0515	Serine/threonine protein kinase	RTKL	General function prediction only ; Signal transduction mechanisms ; Transcription ; Replication, recombination and repair ;
Unigene0058822	CAC1728_1	66.6	1e-10	COG0515	Serine/threonine protein kinase	RTKL	General function prediction only ; Signal transduction mechanisms ; Transcription ; Replication, recombination and repair ;
Unigene0058822	YAR019c	65.9	2e-10	COG0515	Serine/threonine protein kinase	RTKL	General function prediction only ; Signal transduction mechanisms ; Transcription ; Replication, recombination and repair ;
Unigene0058822	Rv1266c	65.1	3e-10	COG0515	Serine/threonine protein kinase	RTKL	General function prediction only ; Signal transduction mechanisms ; Transcription ; Replication, recombination and repair ;
Unigene0058822	MT1304	65.1	3e-10	COG0515	Serine/threonine protein kinase	RTKL	General function prediction only ; Signal transduction mechanisms ; Transcription ; Replication, recombination and repair ;
Unigene0058822	MYPU_6850	64.3	5e-10	COG0515	Serine/threonine protein kinase	RTKL	General function prediction only ; Signal transduction mechanisms ; Transcription ; Replication, recombination and repair ;
Unigene0058822	ECU03g0620	64.3	5e-10	COG0515	Serine/threonine protein kinase	RTKL	General function prediction only ; Signal transduction mechanisms ; Transcription ; Replication, recombination and repair ;
Unigene0058822	YBL105c_2	64.3	5e-10	COG0515	Serine/threonine protein kinase	RTKL	General function prediction only ; Signal transduction mechanisms ; Transcription ; Replication, recombination and repair ;
Unigene0058822	L138452_1	63.9	6e-10	COG0515	Serine/threonine protein kinase	RTKL	General function prediction only ; Signal transduction mechanisms ; Transcription ; Replication, recombination and repair ;
Unigene0058822	SP1732_1	62.4	2e-09	COG0515	Serine/threonine protein kinase	RTKL	General function prediction only ; Signal transduction mechanisms ; Transcription ; Replication, recombination and repair ;
Unigene0058822	SPAC1805.01c_2	62.4	2e-09	COG0515	Serine/threonine protein kinase	RTKL	General function prediction only ; Signal transduction mechanisms ; Transcription ; Replication, recombination and repair ;
Unigene0058822	sll0776	62	2e-09	COG0515	Serine/threonine protein kinase	RTKL	General function prediction only ; Signal transduction mechanisms ; Transcription ; Replication, recombination and repair ;
Unigene0058822	SPAC17G8.14c_2	62	2e-09	COG0515	Serine/threonine protein kinase	RTKL	General function prediction only ; Signal transduction mechanisms ; Transcription ; Replication, recombination and repair ;
Unigene0058822	SA1063_1	60.1	9e-09	COG0515	Serine/threonine protein kinase	RTKL	General function prediction only ; Signal transduction mechanisms ; Transcription ; Replication, recombination and repair ;
Unigene0058823	SPAC1687.15	147	6e-35	COG0515	Serine/threonine protein kinase	RTKL	General function prediction only ; Signal transduction mechanisms ; Transcription ; Replication, recombination and repair ;
Unigene0058823	YBL016w	120	6e-27	COG0515	Serine/threonine protein kinase	RTKL	General function prediction only ; Signal transduction mechanisms ; Transcription ; Replication, recombination and repair ;
Unigene0058823	ECU02g1450	110	8e-24	COG0515	Serine/threonine protein kinase	RTKL	General function prediction only ; Signal transduction mechanisms ; Transcription ; Replication, recombination and repair ;
Unigene0058823	YAL017w_2	75.9	2e-13	COG0515	Serine/threonine protein kinase	RTKL	General function prediction only ; Signal transduction mechanisms ; Transcription ; Replication, recombination and repair ;
Unigene0058823	SPAC14C4.03	68.2	3e-11	COG0515	Serine/threonine protein kinase	RTKL	General function prediction only ; Signal transduction mechanisms ; Transcription ; Replication, recombination and repair ;
Unigene0058823	ECU01g1320	67.4	6e-11	COG0515	Serine/threonine protein kinase	RTKL	General function prediction only ; Signal transduction mechanisms ; Transcription ; Replication, recombination and repair ;
Unigene0058823	SPy1625_1	66.6	1e-10	COG0515	Serine/threonine protein kinase	RTKL	General function prediction only ; Signal transduction mechanisms ; Transcription ; Replication, recombination and repair ;
Unigene0058823	CAC1728_1	66.6	1e-10	COG0515	Serine/threonine protein kinase	RTKL	General function prediction only ; Signal transduction mechanisms ; Transcription ; Replication, recombination and repair ;
Unigene0058823	YAR019c	65.9	2e-10	COG0515	Serine/threonine protein kinase	RTKL	General function prediction only ; Signal transduction mechanisms ; Transcription ; Replication, recombination and repair ;
Unigene0058823	Rv1266c	65.5	2e-10	COG0515	Serine/threonine protein kinase	RTKL	General function prediction only ; Signal transduction mechanisms ; Transcription ; Replication, recombination and repair ;
Unigene0058823	MT1304	65.5	2e-10	COG0515	Serine/threonine protein kinase	RTKL	General function prediction only ; Signal transduction mechanisms ; Transcription ; Replication, recombination and repair ;
Unigene0058823	MYPU_6850	64.3	5e-10	COG0515	Serine/threonine protein kinase	RTKL	General function prediction only ; Signal transduction mechanisms ; Transcription ; Replication, recombination and repair ;
Unigene0058823	ECU03g0620	64.3	5e-10	COG0515	Serine/threonine protein kinase	RTKL	General function prediction only ; Signal transduction mechanisms ; Transcription ; Replication, recombination and repair ;
Unigene0058823	YBL105c_2	64.3	5e-10	COG0515	Serine/threonine protein kinase	RTKL	General function prediction only ; Signal transduction mechanisms ; Transcription ; Replication, recombination and repair ;
Unigene0058823	L138452_1	63.9	7e-10	COG0515	Serine/threonine protein kinase	RTKL	General function prediction only ; Signal transduction mechanisms ; Transcription ; Replication, recombination and repair ;
Unigene0058823	SPAC17G8.14c_2	63.5	9e-10	COG0515	Serine/threonine protein kinase	RTKL	General function prediction only ; Signal transduction mechanisms ; Transcription ; Replication, recombination and repair ;
Unigene0058823	SP1732_1	62.4	2e-09	COG0515	Serine/threonine protein kinase	RTKL	General function prediction only ; Signal transduction mechanisms ; Transcription ; Replication, recombination and repair ;
Unigene0058823	SPAC1805.01c_2	62.4	2e-09	COG0515	Serine/threonine protein kinase	RTKL	General function prediction only ; Signal transduction mechanisms ; Transcription ; Replication, recombination and repair ;
Unigene0058823	sll0776	62	2e-09	COG0515	Serine/threonine protein kinase	RTKL	General function prediction only ; Signal transduction mechanisms ; Transcription ; Replication, recombination and repair ;
Unigene0058823	SA1063_1	60.1	9e-09	COG0515	Serine/threonine protein kinase	RTKL	General function prediction only ; Signal transduction mechanisms ; Transcription ; Replication, recombination and repair ;
Unigene0058824	SPAC1687.15	76.3	5e-14	COG0515	Serine/threonine protein kinase	RTKL	General function prediction only ; Signal transduction mechanisms ; Transcription ; Replication, recombination and repair ;
Unigene0058824	YBL016w	59.3	7e-09	COG0515	Serine/threonine protein kinase	RTKL	General function prediction only ; Signal transduction mechanisms ; Transcription ; Replication, recombination and repair ;
Unigene0058844	YOR326w	155	2e-37	COG5022	Myosin heavy chain	Z	Cytoskeleton ;
Unigene0058844	SPCC1919.10c	135	2e-31	COG5022	Myosin heavy chain	Z	Cytoskeleton ;
Unigene0058844	SPBC2D10.14c	123	8e-28	COG5022	Myosin heavy chain	Z	Cytoskeleton ;
Unigene0058844	YAL029c	114	4e-25	COG5022	Myosin heavy chain	Z	Cytoskeleton ;
Unigene0058844	ECU04g1000	96.7	1e-19	COG5022	Myosin heavy chain	Z	Cytoskeleton ;
Unigene0058844	SPCC645.05c	93.6	9e-19	COG5022	Myosin heavy chain	Z	Cytoskeleton ;
Unigene0058844	SPAC4A8.05c	89.4	2e-17	COG5022	Myosin heavy chain	Z	Cytoskeleton ;
Unigene0058844	YHR023w	89	2e-17	COG5022	Myosin heavy chain	Z	Cytoskeleton ;
Unigene0058844	SPBC146.13c	58.9	3e-08	COG5022	Myosin heavy chain	Z	Cytoskeleton ;
Unigene0058844	TM1636	55.5	3e-07	COG0419	ATPase involved in DNA repair	L	Replication, recombination and repair ;
Unigene0058844	PAB0081	54.7	5e-07	COG1340	Uncharacterized archaeal coiled-coil protein	S	Function unknown ;
Unigene0058844	PH1798	53.9	8e-07	COG1196	Chromosome segregation ATPases	D	Cell cycle control, cell division, chromosome partitioning ;
Unigene0058844	aq_629	53.5	1e-06	COG1196	Chromosome segregation ATPases	D	Cell cycle control, cell division, chromosome partitioning ;
Unigene0058844	PH0134	52.4	2e-06	COG1340	Uncharacterized archaeal coiled-coil protein	S	Function unknown ;
Unigene0058844	PAB2109	52.4	2e-06	COG1196	Chromosome segregation ATPases	D	Cell cycle control, cell division, chromosome partitioning ;
Unigene0058844	aq_1223	51.2	5e-06	COG1579	Zn-ribbon protein, possibly nucleic acid-binding	R	General function prediction only ;
Unigene0058844	YKL129c	50.4	9e-06	COG5022	Myosin heavy chain	Z	Cytoskeleton ;
Unigene0058857	ECU08g1080	84.7	2e-16	COG0513	Superfamily II DNA and RNA helicases	LKJ	Replication, recombination and repair ; Transcription ; Translation, ribosomal structure and biogenesis ;
Unigene0058857	AGc3366	73.9	3e-13	COG0513	Superfamily II DNA and RNA helicases	LKJ	Replication, recombination and repair ; Transcription ; Translation, ribosomal structure and biogenesis ;
Unigene0058857	RSc0952	67	4e-11	COG0513	Superfamily II DNA and RNA helicases	LKJ	Replication, recombination and repair ; Transcription ; Translation, ribosomal structure and biogenesis ;
Unigene0058857	SMc00522	66.2	7e-11	COG0513	Superfamily II DNA and RNA helicases	LKJ	Replication, recombination and repair ; Transcription ; Translation, ribosomal structure and biogenesis ;
Unigene0058857	BMEI1035	65.9	9e-11	COG0513	Superfamily II DNA and RNA helicases	LKJ	Replication, recombination and repair ; Transcription ; Translation, ribosomal structure and biogenesis ;
Unigene0058857	rhlE	65.5	1e-10	COG0513	Superfamily II DNA and RNA helicases	LKJ	Replication, recombination and repair ; Transcription ; Translation, ribosomal structure and biogenesis ;
Unigene0058857	ECU02g0670	65.5	1e-10	COG0513	Superfamily II DNA and RNA helicases	LKJ	Replication, recombination and repair ; Transcription ; Translation, ribosomal structure and biogenesis ;
Unigene0058857	SPAC22F3.08c	64.7	2e-10	COG0513	Superfamily II DNA and RNA helicases	LKJ	Replication, recombination and repair ; Transcription ; Translation, ribosomal structure and biogenesis ;
Unigene0058857	RSc2211	64.3	3e-10	COG0513	Superfamily II DNA and RNA helicases	LKJ	Replication, recombination and repair ; Transcription ; Translation, ribosomal structure and biogenesis ;
Unigene0058857	ZrhlE	63.9	3e-10	COG0513	Superfamily II DNA and RNA helicases	LKJ	Replication, recombination and repair ; Transcription ; Translation, ribosomal structure and biogenesis ;
Unigene0058857	SPAC1F5.10	63.9	3e-10	COG0513	Superfamily II DNA and RNA helicases	LKJ	Replication, recombination and repair ; Transcription ; Translation, ribosomal structure and biogenesis ;
Unigene0058857	ECs0875	63.9	3e-10	COG0513	Superfamily II DNA and RNA helicases	LKJ	Replication, recombination and repair ; Transcription ; Translation, ribosomal structure and biogenesis ;
Unigene0058857	mll0224	63.5	4e-10	COG0513	Superfamily II DNA and RNA helicases	LKJ	Replication, recombination and repair ; Transcription ; Translation, ribosomal structure and biogenesis ;
Unigene0058857	STM0820	63.5	4e-10	COG0513	Superfamily II DNA and RNA helicases	LKJ	Replication, recombination and repair ; Transcription ; Translation, ribosomal structure and biogenesis ;
Unigene0058857	BS_deaD	63.5	4e-10	COG0513	Superfamily II DNA and RNA helicases	LKJ	Replication, recombination and repair ; Transcription ; Translation, ribosomal structure and biogenesis ;
Unigene0058857	XF0192	61.2	2e-09	COG0513	Superfamily II DNA and RNA helicases	LKJ	Replication, recombination and repair ; Transcription ; Translation, ribosomal structure and biogenesis ;
Unigene0058857	CAC2748	60.8	3e-09	COG0513	Superfamily II DNA and RNA helicases	LKJ	Replication, recombination and repair ; Transcription ; Translation, ribosomal structure and biogenesis ;
Unigene0058857	FN1975	60.5	4e-09	COG0513	Superfamily II DNA and RNA helicases	LKJ	Replication, recombination and repair ; Transcription ; Translation, ribosomal structure and biogenesis ;
Unigene0058857	SPAC1006.07	60.1	5e-09	COG0513	Superfamily II DNA and RNA helicases	LKJ	Replication, recombination and repair ; Transcription ; Translation, ribosomal structure and biogenesis ;
Unigene0058857	BH2384	59.7	6e-09	COG0513	Superfamily II DNA and RNA helicases	LKJ	Replication, recombination and repair ; Transcription ; Translation, ribosomal structure and biogenesis ;
Unigene0058858	ECU08g1080	225	8e-59	COG0513	Superfamily II DNA and RNA helicases	LKJ	Replication, recombination and repair ; Transcription ; Translation, ribosomal structure and biogenesis ;
Unigene0058858	STM0820	160	3e-39	COG0513	Superfamily II DNA and RNA helicases	LKJ	Replication, recombination and repair ; Transcription ; Translation, ribosomal structure and biogenesis ;
Unigene0058858	RSc2211	159	7e-39	COG0513	Superfamily II DNA and RNA helicases	LKJ	Replication, recombination and repair ; Transcription ; Translation, ribosomal structure and biogenesis ;
Unigene0058858	rhlE	157	3e-38	COG0513	Superfamily II DNA and RNA helicases	LKJ	Replication, recombination and repair ; Transcription ; Translation, ribosomal structure and biogenesis ;
Unigene0058858	AGc3366	157	4e-38	COG0513	Superfamily II DNA and RNA helicases	LKJ	Replication, recombination and repair ; Transcription ; Translation, ribosomal structure and biogenesis ;
Unigene0058858	ZrhlE	155	8e-38	COG0513	Superfamily II DNA and RNA helicases	LKJ	Replication, recombination and repair ; Transcription ; Translation, ribosomal structure and biogenesis ;
Unigene0058858	ECs0875	155	8e-38	COG0513	Superfamily II DNA and RNA helicases	LKJ	Replication, recombination and repair ; Transcription ; Translation, ribosomal structure and biogenesis ;
Unigene0058858	VCA0768	154	2e-37	COG0513	Superfamily II DNA and RNA helicases	LKJ	Replication, recombination and repair ; Transcription ; Translation, ribosomal structure and biogenesis ;
Unigene0058858	CC0835	153	4e-37	COG0513	Superfamily II DNA and RNA helicases	LKJ	Replication, recombination and repair ; Transcription ; Translation, ribosomal structure and biogenesis ;
Unigene0058858	RSc0539	153	5e-37	COG0513	Superfamily II DNA and RNA helicases	LKJ	Replication, recombination and repair ; Transcription ; Translation, ribosomal structure and biogenesis ;
Unigene0058858	mlr0349	152	7e-37	COG0513	Superfamily II DNA and RNA helicases	LKJ	Replication, recombination and repair ; Transcription ; Translation, ribosomal structure and biogenesis ;
Unigene0058858	RC1020	152	1e-36	COG0513	Superfamily II DNA and RNA helicases	LKJ	Replication, recombination and repair ; Transcription ; Translation, ribosomal structure and biogenesis ;
Unigene0058858	RP669	151	1e-36	COG0513	Superfamily II DNA and RNA helicases	LKJ	Replication, recombination and repair ; Transcription ; Translation, ribosomal structure and biogenesis ;
Unigene0058858	SMc00522	150	3e-36	COG0513	Superfamily II DNA and RNA helicases	LKJ	Replication, recombination and repair ; Transcription ; Translation, ribosomal structure and biogenesis ;
Unigene0058858	BS_deaD	149	7e-36	COG0513	Superfamily II DNA and RNA helicases	LKJ	Replication, recombination and repair ; Transcription ; Translation, ribosomal structure and biogenesis ;
Unigene0058858	BMEI0934	148	2e-35	COG0513	Superfamily II DNA and RNA helicases	LKJ	Replication, recombination and repair ; Transcription ; Translation, ribosomal structure and biogenesis ;
Unigene0058858	AGc4238	147	4e-35	COG0513	Superfamily II DNA and RNA helicases	LKJ	Replication, recombination and repair ; Transcription ; Translation, ribosomal structure and biogenesis ;
Unigene0058858	NMA1634	146	5e-35	COG0513	Superfamily II DNA and RNA helicases	LKJ	Replication, recombination and repair ; Transcription ; Translation, ribosomal structure and biogenesis ;
Unigene0058858	BH2384	146	5e-35	COG0513	Superfamily II DNA and RNA helicases	LKJ	Replication, recombination and repair ; Transcription ; Translation, ribosomal structure and biogenesis ;
Unigene0058858	XF0192	146	6e-35	COG0513	Superfamily II DNA and RNA helicases	LKJ	Replication, recombination and repair ; Transcription ; Translation, ribosomal structure and biogenesis ;
Unigene0058860	SPBC14F5.05c	294	8e-80	COG0192	S-adenosylmethionine synthetase	H	Coenzyme transport and metabolism ;
Unigene0058860	YDR502c	279	3e-75	COG0192	S-adenosylmethionine synthetase	H	Coenzyme transport and metabolism ;
Unigene0058860	YLR180w	278	5e-75	COG0192	S-adenosylmethionine synthetase	H	Coenzyme transport and metabolism ;
Unigene0058860	BH3300	252	5e-67	COG0192	S-adenosylmethionine synthetase	H	Coenzyme transport and metabolism ;
Unigene0058860	BS_metK	243	3e-64	COG0192	S-adenosylmethionine synthetase	H	Coenzyme transport and metabolism ;
Unigene0058860	TM1658	240	1e-63	COG0192	S-adenosylmethionine synthetase	H	Coenzyme transport and metabolism ;
Unigene0058860	lin1773	238	7e-63	COG0192	S-adenosylmethionine synthetase	H	Coenzyme transport and metabolism ;
Unigene0058860	CAC2856	235	4e-62	COG0192	S-adenosylmethionine synthetase	H	Coenzyme transport and metabolism ;
Unigene0058860	metK	232	4e-61	COG0192	S-adenosylmethionine synthetase	H	Coenzyme transport and metabolism ;
Unigene0058860	ZmetK	232	4e-61	COG0192	S-adenosylmethionine synthetase	H	Coenzyme transport and metabolism ;
Unigene0058860	VC0472	232	4e-61	COG0192	S-adenosylmethionine synthetase	H	Coenzyme transport and metabolism ;
Unigene0058860	ECs3818	232	4e-61	COG0192	S-adenosylmethionine synthetase	H	Coenzyme transport and metabolism ;
Unigene0058860	STM3090	231	6e-61	COG0192	S-adenosylmethionine synthetase	H	Coenzyme transport and metabolism ;
Unigene0058860	SP0762	231	1e-60	COG0192	S-adenosylmethionine synthetase	H	Coenzyme transport and metabolism ;
Unigene0058860	SA1608	231	1e-60	COG0192	S-adenosylmethionine synthetase	H	Coenzyme transport and metabolism ;
Unigene0058860	SPy1359	230	1e-60	COG0192	S-adenosylmethionine synthetase	H	Coenzyme transport and metabolism ;
Unigene0058860	YPO0931	229	3e-60	COG0192	S-adenosylmethionine synthetase	H	Coenzyme transport and metabolism ;
Unigene0058860	NMB1799	225	6e-59	COG0192	S-adenosylmethionine synthetase	H	Coenzyme transport and metabolism ;
Unigene0058860	NMA0663	221	7e-58	COG0192	S-adenosylmethionine synthetase	H	Coenzyme transport and metabolism ;
Unigene0058860	BU408	214	1e-55	COG0192	S-adenosylmethionine synthetase	H	Coenzyme transport and metabolism ;
Unigene0058861	SPBC14F5.05c	494	3e-139	COG0192	S-adenosylmethionine synthetase	H	Coenzyme transport and metabolism ;
Unigene0058861	YDR502c	462	8e-130	COG0192	S-adenosylmethionine synthetase	H	Coenzyme transport and metabolism ;
Unigene0058861	YLR180w	459	7e-129	COG0192	S-adenosylmethionine synthetase	H	Coenzyme transport and metabolism ;
Unigene0058861	BH3300	443	5e-124	COG0192	S-adenosylmethionine synthetase	H	Coenzyme transport and metabolism ;
Unigene0058861	TM1658	431	2e-120	COG0192	S-adenosylmethionine synthetase	H	Coenzyme transport and metabolism ;
Unigene0058861	BS_metK	424	2e-118	COG0192	S-adenosylmethionine synthetase	H	Coenzyme transport and metabolism ;
Unigene0058861	NMB1799	423	6e-118	COG0192	S-adenosylmethionine synthetase	H	Coenzyme transport and metabolism ;
Unigene0058861	lin1773	422	7e-118	COG0192	S-adenosylmethionine synthetase	H	Coenzyme transport and metabolism ;
Unigene0058861	NMA0663	420	4e-117	COG0192	S-adenosylmethionine synthetase	H	Coenzyme transport and metabolism ;
Unigene0058861	CAC2856	419	6e-117	COG0192	S-adenosylmethionine synthetase	H	Coenzyme transport and metabolism ;
Unigene0058861	SA1608	417	4e-116	COG0192	S-adenosylmethionine synthetase	H	Coenzyme transport and metabolism ;
Unigene0058861	STM3090	409	8e-114	COG0192	S-adenosylmethionine synthetase	H	Coenzyme transport and metabolism ;
Unigene0058861	metK	409	1e-113	COG0192	S-adenosylmethionine synthetase	H	Coenzyme transport and metabolism ;
Unigene0058861	ZmetK	409	1e-113	COG0192	S-adenosylmethionine synthetase	H	Coenzyme transport and metabolism ;
Unigene0058861	ECs3818	409	1e-113	COG0192	S-adenosylmethionine synthetase	H	Coenzyme transport and metabolism ;
Unigene0058861	RSc0134	406	7e-113	COG0192	S-adenosylmethionine synthetase	H	Coenzyme transport and metabolism ;
Unigene0058861	SPy1359	404	2e-112	COG0192	S-adenosylmethionine synthetase	H	Coenzyme transport and metabolism ;
Unigene0058861	YPO0931	404	4e-112	COG0192	S-adenosylmethionine synthetase	H	Coenzyme transport and metabolism ;
Unigene0058861	SP0762	403	5e-112	COG0192	S-adenosylmethionine synthetase	H	Coenzyme transport and metabolism ;
Unigene0058861	VC0472	400	3e-111	COG0192	S-adenosylmethionine synthetase	H	Coenzyme transport and metabolism ;
Unigene0058862	SMb20563	60.8	1e-08	COG0463	Glycosyltransferases involved in cell wall biogenesis	M	Cell wall/membrane/envelope biogenesis ;
Unigene0058863	SMb20563	66.6	2e-10	COG0463	Glycosyltransferases involved in cell wall biogenesis	M	Cell wall/membrane/envelope biogenesis ;
Unigene0058864	SMb20563	60.8	9e-09	COG0463	Glycosyltransferases involved in cell wall biogenesis	M	Cell wall/membrane/envelope biogenesis ;
Unigene0058865	CPn0526_1	161	2e-39	COG0794	Predicted sugar phosphate isomerase involved in capsule formation	M	Cell wall/membrane/envelope biogenesis ;
Unigene0058865	CT399_1	144	2e-34	COG0794	Predicted sugar phosphate isomerase involved in capsule formation	M	Cell wall/membrane/envelope biogenesis ;
Unigene0058865	PA4457_1	144	3e-34	COG0794	Predicted sugar phosphate isomerase involved in capsule formation	M	Cell wall/membrane/envelope biogenesis ;
Unigene0058865	aq_1546_1	144	3e-34	COG0794	Predicted sugar phosphate isomerase involved in capsule formation	M	Cell wall/membrane/envelope biogenesis ;
Unigene0058865	NMA2135_1	143	5e-34	COG0794	Predicted sugar phosphate isomerase involved in capsule formation	M	Cell wall/membrane/envelope biogenesis ;
Unigene0058865	NMB0352_1	143	5e-34	COG0794	Predicted sugar phosphate isomerase involved in capsule formation	M	Cell wall/membrane/envelope biogenesis ;
Unigene0058865	Cj1443c_1	141	3e-33	COG0794	Predicted sugar phosphate isomerase involved in capsule formation	M	Cell wall/membrane/envelope biogenesis ;
Unigene0058865	RSc0413_1	140	6e-33	COG0794	Predicted sugar phosphate isomerase involved in capsule formation	M	Cell wall/membrane/envelope biogenesis ;
Unigene0058865	XF1413_1	138	2e-32	COG0794	Predicted sugar phosphate isomerase involved in capsule formation	M	Cell wall/membrane/envelope biogenesis ;
Unigene0058865	HI1678_1	137	3e-32	COG0794	Predicted sugar phosphate isomerase involved in capsule formation	M	Cell wall/membrane/envelope biogenesis ;
Unigene0058865	PM0525_1	135	1e-31	COG0794	Predicted sugar phosphate isomerase involved in capsule formation	M	Cell wall/membrane/envelope biogenesis ;
Unigene0058865	FN0903_1	134	3e-31	COG0794	Predicted sugar phosphate isomerase involved in capsule formation	M	Cell wall/membrane/envelope biogenesis ;
Unigene0058865	STM3315_1	134	3e-31	COG0794	Predicted sugar phosphate isomerase involved in capsule formation	M	Cell wall/membrane/envelope biogenesis ;
Unigene0058865	VC2523_1	134	4e-31	COG0794	Predicted sugar phosphate isomerase involved in capsule formation	M	Cell wall/membrane/envelope biogenesis ;
Unigene0058865	YPO3577_1	134	4e-31	COG0794	Predicted sugar phosphate isomerase involved in capsule formation	M	Cell wall/membrane/envelope biogenesis ;
Unigene0058865	ZgutQ_1	132	1e-30	COG0794	Predicted sugar phosphate isomerase involved in capsule formation	M	Cell wall/membrane/envelope biogenesis ;
Unigene0058865	gutQ_1	132	1e-30	COG0794	Predicted sugar phosphate isomerase involved in capsule formation	M	Cell wall/membrane/envelope biogenesis ;
Unigene0058865	yrbH_1	132	1e-30	COG0794	Predicted sugar phosphate isomerase involved in capsule formation	M	Cell wall/membrane/envelope biogenesis ;
Unigene0058865	ECs4076_1	132	2e-30	COG0794	Predicted sugar phosphate isomerase involved in capsule formation	M	Cell wall/membrane/envelope biogenesis ;
Unigene0058865	ECs3564_1	132	2e-30	COG0794	Predicted sugar phosphate isomerase involved in capsule formation	M	Cell wall/membrane/envelope biogenesis ;
Unigene0058866	CPn0526_1	161	2e-39	COG0794	Predicted sugar phosphate isomerase involved in capsule formation	M	Cell wall/membrane/envelope biogenesis ;
Unigene0058866	CT399_1	144	2e-34	COG0794	Predicted sugar phosphate isomerase involved in capsule formation	M	Cell wall/membrane/envelope biogenesis ;
Unigene0058866	PA4457_1	144	3e-34	COG0794	Predicted sugar phosphate isomerase involved in capsule formation	M	Cell wall/membrane/envelope biogenesis ;
Unigene0058866	aq_1546_1	144	3e-34	COG0794	Predicted sugar phosphate isomerase involved in capsule formation	M	Cell wall/membrane/envelope biogenesis ;
Unigene0058866	NMA2135_1	143	5e-34	COG0794	Predicted sugar phosphate isomerase involved in capsule formation	M	Cell wall/membrane/envelope biogenesis ;
Unigene0058866	NMB0352_1	143	5e-34	COG0794	Predicted sugar phosphate isomerase involved in capsule formation	M	Cell wall/membrane/envelope biogenesis ;
Unigene0058866	Cj1443c_1	141	3e-33	COG0794	Predicted sugar phosphate isomerase involved in capsule formation	M	Cell wall/membrane/envelope biogenesis ;
Unigene0058866	RSc0413_1	140	6e-33	COG0794	Predicted sugar phosphate isomerase involved in capsule formation	M	Cell wall/membrane/envelope biogenesis ;
Unigene0058866	XF1413_1	138	2e-32	COG0794	Predicted sugar phosphate isomerase involved in capsule formation	M	Cell wall/membrane/envelope biogenesis ;
Unigene0058866	HI1678_1	137	3e-32	COG0794	Predicted sugar phosphate isomerase involved in capsule formation	M	Cell wall/membrane/envelope biogenesis ;
Unigene0058866	PM0525_1	135	1e-31	COG0794	Predicted sugar phosphate isomerase involved in capsule formation	M	Cell wall/membrane/envelope biogenesis ;
Unigene0058866	FN0903_1	134	2e-31	COG0794	Predicted sugar phosphate isomerase involved in capsule formation	M	Cell wall/membrane/envelope biogenesis ;
Unigene0058866	STM3315_1	134	3e-31	COG0794	Predicted sugar phosphate isomerase involved in capsule formation	M	Cell wall/membrane/envelope biogenesis ;
Unigene0058866	VC2523_1	134	4e-31	COG0794	Predicted sugar phosphate isomerase involved in capsule formation	M	Cell wall/membrane/envelope biogenesis ;
Unigene0058866	YPO3577_1	134	4e-31	COG0794	Predicted sugar phosphate isomerase involved in capsule formation	M	Cell wall/membrane/envelope biogenesis ;
Unigene0058866	ZgutQ_1	132	9e-31	COG0794	Predicted sugar phosphate isomerase involved in capsule formation	M	Cell wall/membrane/envelope biogenesis ;
Unigene0058866	gutQ_1	132	9e-31	COG0794	Predicted sugar phosphate isomerase involved in capsule formation	M	Cell wall/membrane/envelope biogenesis ;
Unigene0058866	yrbH_1	132	1e-30	COG0794	Predicted sugar phosphate isomerase involved in capsule formation	M	Cell wall/membrane/envelope biogenesis ;
Unigene0058866	ECs4076_1	132	2e-30	COG0794	Predicted sugar phosphate isomerase involved in capsule formation	M	Cell wall/membrane/envelope biogenesis ;
Unigene0058866	ECs3564_1	132	2e-30	COG0794	Predicted sugar phosphate isomerase involved in capsule formation	M	Cell wall/membrane/envelope biogenesis ;
Unigene0058867	CPn0526_1	57.8	7e-09	COG0794	Predicted sugar phosphate isomerase involved in capsule formation	M	Cell wall/membrane/envelope biogenesis ;
Unigene0058867	CT399_1	53.1	2e-07	COG0794	Predicted sugar phosphate isomerase involved in capsule formation	M	Cell wall/membrane/envelope biogenesis ;
Unigene0058868	SPAC823.05c	70.9	2e-12	COG5325	t-SNARE complex subunit, syntaxin	U	Intracellular trafficking, secretion, and vesicular transport ;
Unigene0058868	YOL018c	70.1	3e-12	COG5325	t-SNARE complex subunit, syntaxin	U	Intracellular trafficking, secretion, and vesicular transport ;
Unigene0058868	SPBC31E1.04	55.8	7e-08	COG5325	t-SNARE complex subunit, syntaxin	U	Intracellular trafficking, secretion, and vesicular transport ;
Unigene0058868	YOR036w	54.7	1e-07	COG5325	t-SNARE complex subunit, syntaxin	U	Intracellular trafficking, secretion, and vesicular transport ;
Unigene0058868	YPL232w	52	1e-06	COG5074	t-SNARE complex subunit, syntaxin	U	Intracellular trafficking, secretion, and vesicular transport ;
Unigene0058868	YMR183c	51.6	1e-06	COG5074	t-SNARE complex subunit, syntaxin	U	Intracellular trafficking, secretion, and vesicular transport ;
Unigene0058869	SPAC823.05c	70.9	2e-12	COG5325	t-SNARE complex subunit, syntaxin	U	Intracellular trafficking, secretion, and vesicular transport ;
Unigene0058869	YOL018c	68.9	8e-12	COG5325	t-SNARE complex subunit, syntaxin	U	Intracellular trafficking, secretion, and vesicular transport ;
Unigene0058869	SPBC31E1.04	56.6	4e-08	COG5325	t-SNARE complex subunit, syntaxin	U	Intracellular trafficking, secretion, and vesicular transport ;
Unigene0058869	YOR036w	53.9	3e-07	COG5325	t-SNARE complex subunit, syntaxin	U	Intracellular trafficking, secretion, and vesicular transport ;
Unigene0058870	SPAC823.05c	75.1	1e-13	COG5325	t-SNARE complex subunit, syntaxin	U	Intracellular trafficking, secretion, and vesicular transport ;
Unigene0058870	YOL018c	54.7	2e-07	COG5325	t-SNARE complex subunit, syntaxin	U	Intracellular trafficking, secretion, and vesicular transport ;
Unigene0058871	SPAC823.05c	74.7	2e-13	COG5325	t-SNARE complex subunit, syntaxin	U	Intracellular trafficking, secretion, and vesicular transport ;
Unigene0058871	YOL018c	58.2	2e-08	COG5325	t-SNARE complex subunit, syntaxin	U	Intracellular trafficking, secretion, and vesicular transport ;
Unigene0058876	YML060w	150	3e-36	COG0122	3-methyladenine DNA glycosylase/8-oxoguanine DNA glycosylase	L	Replication, recombination and repair ;
Unigene0058876	ECU08g0770	145	1e-34	COG0122	3-methyladenine DNA glycosylase/8-oxoguanine DNA glycosylase	L	Replication, recombination and repair ;
Unigene0058876	CAC2707	105	1e-22	COG0122	3-methyladenine DNA glycosylase/8-oxoguanine DNA glycosylase	L	Replication, recombination and repair ;
Unigene0058876	MA3561	95.1	2e-19	COG0122	3-methyladenine DNA glycosylase/8-oxoguanine DNA glycosylase	L	Replication, recombination and repair ;
Unigene0058876	VNG1266G	75.1	2e-13	COG0122	3-methyladenine DNA glycosylase/8-oxoguanine DNA glycosylase	L	Replication, recombination and repair ;
Unigene0058876	MTH1342	69.7	1e-11	COG0122	3-methyladenine DNA glycosylase/8-oxoguanine DNA glycosylase	L	Replication, recombination and repair ;
Unigene0058896	RSc1772	98.6	5e-20	COG0657	Esterase/lipase	I	Lipid transport and metabolism ;
Unigene0058896	lin2194	92.8	3e-18	COG0657	Esterase/lipase	I	Lipid transport and metabolism ;
Unigene0058896	SSO2493	92.4	4e-18	COG0657	Esterase/lipase	I	Lipid transport and metabolism ;
Unigene0058896	SSO2521	90.1	2e-17	COG0657	Esterase/lipase	I	Lipid transport and metabolism ;
Unigene0058896	BH2248	89.4	3e-17	COG0657	Esterase/lipase	I	Lipid transport and metabolism ;
Unigene0058896	AF1716	87.8	9e-17	COG0657	Esterase/lipase	I	Lipid transport and metabolism ;
Unigene0058896	RSp0232	87.4	1e-16	COG0657	Esterase/lipase	I	Lipid transport and metabolism ;
Unigene0058896	XF1253	85.9	3e-16	COG0657	Esterase/lipase	I	Lipid transport and metabolism ;
Unigene0058896	RSp1108	85.9	3e-16	COG0657	Esterase/lipase	I	Lipid transport and metabolism ;
Unigene0058896	DR1485	85.5	4e-16	COG0657	Esterase/lipase	I	Lipid transport and metabolism ;
Unigene0058896	Rv1400c	85.1	6e-16	COG0657	Esterase/lipase	I	Lipid transport and metabolism ;
Unigene0058896	MT1444	85.1	6e-16	COG0657	Esterase/lipase	I	Lipid transport and metabolism ;
Unigene0058896	SMc01650	78.2	7e-14	COG0657	Esterase/lipase	I	Lipid transport and metabolism ;
Unigene0058896	Rv1399c	75.1	6e-13	COG0657	Esterase/lipase	I	Lipid transport and metabolism ;
Unigene0058896	MT1443	75.1	6e-13	COG0657	Esterase/lipase	I	Lipid transport and metabolism ;
Unigene0058896	mll7218	73.9	1e-12	COG0657	Esterase/lipase	I	Lipid transport and metabolism ;
Unigene0058896	MA2629	73.2	2e-12	COG0657	Esterase/lipase	I	Lipid transport and metabolism ;
Unigene0058896	SSO2517	71.6	6e-12	COG0657	Esterase/lipase	I	Lipid transport and metabolism ;
Unigene0058896	Rv0217c	71.6	6e-12	COG0657	Esterase/lipase	I	Lipid transport and metabolism ;
Unigene0058896	MT0227	71.6	6e-12	COG0657	Esterase/lipase	I	Lipid transport and metabolism ;
Unigene0058897	RSc1772	98.6	5e-20	COG0657	Esterase/lipase	I	Lipid transport and metabolism ;
Unigene0058897	lin2194	92.8	3e-18	COG0657	Esterase/lipase	I	Lipid transport and metabolism ;
Unigene0058897	SSO2493	92.4	4e-18	COG0657	Esterase/lipase	I	Lipid transport and metabolism ;
Unigene0058897	SSO2521	90.1	2e-17	COG0657	Esterase/lipase	I	Lipid transport and metabolism ;
Unigene0058897	BH2248	89.4	3e-17	COG0657	Esterase/lipase	I	Lipid transport and metabolism ;
Unigene0058897	AF1716	87.8	9e-17	COG0657	Esterase/lipase	I	Lipid transport and metabolism ;
Unigene0058897	RSp0232	87.4	1e-16	COG0657	Esterase/lipase	I	Lipid transport and metabolism ;
Unigene0058897	XF1253	85.9	3e-16	COG0657	Esterase/lipase	I	Lipid transport and metabolism ;
Unigene0058897	RSp1108	85.9	3e-16	COG0657	Esterase/lipase	I	Lipid transport and metabolism ;
Unigene0058897	DR1485	85.5	5e-16	COG0657	Esterase/lipase	I	Lipid transport and metabolism ;
Unigene0058897	Rv1400c	85.1	6e-16	COG0657	Esterase/lipase	I	Lipid transport and metabolism ;
Unigene0058897	MT1444	85.1	6e-16	COG0657	Esterase/lipase	I	Lipid transport and metabolism ;
Unigene0058897	SMc01650	78.2	7e-14	COG0657	Esterase/lipase	I	Lipid transport and metabolism ;
Unigene0058897	Rv1399c	75.1	6e-13	COG0657	Esterase/lipase	I	Lipid transport and metabolism ;
Unigene0058897	MT1443	75.1	6e-13	COG0657	Esterase/lipase	I	Lipid transport and metabolism ;
Unigene0058897	mll7218	73.9	1e-12	COG0657	Esterase/lipase	I	Lipid transport and metabolism ;
Unigene0058897	MA2629	73.2	2e-12	COG0657	Esterase/lipase	I	Lipid transport and metabolism ;
Unigene0058897	SSO2517	71.6	7e-12	COG0657	Esterase/lipase	I	Lipid transport and metabolism ;
Unigene0058897	Rv0217c	71.6	7e-12	COG0657	Esterase/lipase	I	Lipid transport and metabolism ;
Unigene0058897	MT0227	71.6	7e-12	COG0657	Esterase/lipase	I	Lipid transport and metabolism ;
Unigene0058898	RSc1772	102	5e-21	COG0657	Esterase/lipase	I	Lipid transport and metabolism ;
Unigene0058898	SSO2493	95.5	4e-19	COG0657	Esterase/lipase	I	Lipid transport and metabolism ;
Unigene0058898	SSO2521	93.6	2e-18	COG0657	Esterase/lipase	I	Lipid transport and metabolism ;
Unigene0058898	AF1716	91.7	6e-18	COG0657	Esterase/lipase	I	Lipid transport and metabolism ;
Unigene0058898	BH2248	89.4	3e-17	COG0657	Esterase/lipase	I	Lipid transport and metabolism ;
Unigene0058898	RSp0232	89	4e-17	COG0657	Esterase/lipase	I	Lipid transport and metabolism ;
Unigene0058898	lin2194	88.6	5e-17	COG0657	Esterase/lipase	I	Lipid transport and metabolism ;
Unigene0058898	DR1485	88.6	5e-17	COG0657	Esterase/lipase	I	Lipid transport and metabolism ;
Unigene0058898	RSp1108	86.7	2e-16	COG0657	Esterase/lipase	I	Lipid transport and metabolism ;
Unigene0058898	XF1253	85.9	3e-16	COG0657	Esterase/lipase	I	Lipid transport and metabolism ;
Unigene0058898	Rv1400c	84.3	1e-15	COG0657	Esterase/lipase	I	Lipid transport and metabolism ;
Unigene0058898	MT1444	84.3	1e-15	COG0657	Esterase/lipase	I	Lipid transport and metabolism ;
Unigene0058898	SMc01650	79	4e-14	COG0657	Esterase/lipase	I	Lipid transport and metabolism ;
Unigene0058898	Rv1399c	79	4e-14	COG0657	Esterase/lipase	I	Lipid transport and metabolism ;
Unigene0058898	MT1443	79	4e-14	COG0657	Esterase/lipase	I	Lipid transport and metabolism ;
Unigene0058898	mll4497	75.1	6e-13	COG0657	Esterase/lipase	I	Lipid transport and metabolism ;
Unigene0058898	SSO2517	75.1	6e-13	COG0657	Esterase/lipase	I	Lipid transport and metabolism ;
Unigene0058898	mll7218	73.6	2e-12	COG0657	Esterase/lipase	I	Lipid transport and metabolism ;
Unigene0058898	MA2629	71.6	7e-12	COG0657	Esterase/lipase	I	Lipid transport and metabolism ;
Unigene0058898	SPAC1039.03	70.5	1e-11	COG0657	Esterase/lipase	I	Lipid transport and metabolism ;
Unigene0058903	SPCC1827.03c	456	5e-128	COG0318	Acyl-CoA synthetases (AMP-forming)/AMP-acid ligases II	IQ	Lipid transport and metabolism ; Secondary metabolites biosynthesis, transport and catabolism ;
Unigene0058903	YBR222c	410	4e-114	COG0318	Acyl-CoA synthetases (AMP-forming)/AMP-acid ligases II	IQ	Lipid transport and metabolism ; Secondary metabolites biosynthesis, transport and catabolism ;
Unigene0058903	mll6983	401	2e-111	COG0318	Acyl-CoA synthetases (AMP-forming)/AMP-acid ligases II	IQ	Lipid transport and metabolism ; Secondary metabolites biosynthesis, transport and catabolism ;
Unigene0058903	Rv0119	347	3e-95	COG0318	Acyl-CoA synthetases (AMP-forming)/AMP-acid ligases II	IQ	Lipid transport and metabolism ; Secondary metabolites biosynthesis, transport and catabolism ;
Unigene0058903	MT0127	347	3e-95	COG0318	Acyl-CoA synthetases (AMP-forming)/AMP-acid ligases II	IQ	Lipid transport and metabolism ; Secondary metabolites biosynthesis, transport and catabolism ;
Unigene0058903	BS_yhfL	257	4e-68	COG0318	Acyl-CoA synthetases (AMP-forming)/AMP-acid ligases II	IQ	Lipid transport and metabolism ; Secondary metabolites biosynthesis, transport and catabolism ;
Unigene0058903	VNG1339C	234	3e-61	COG0318	Acyl-CoA synthetases (AMP-forming)/AMP-acid ligases II	IQ	Lipid transport and metabolism ; Secondary metabolites biosynthesis, transport and catabolism ;
Unigene0058903	BH3104	233	1e-60	COG0318	Acyl-CoA synthetases (AMP-forming)/AMP-acid ligases II	IQ	Lipid transport and metabolism ; Secondary metabolites biosynthesis, transport and catabolism ;
Unigene0058903	BH3103	232	2e-60	COG0318	Acyl-CoA synthetases (AMP-forming)/AMP-acid ligases II	IQ	Lipid transport and metabolism ; Secondary metabolites biosynthesis, transport and catabolism ;
Unigene0058903	DR1692	231	3e-60	COG0318	Acyl-CoA synthetases (AMP-forming)/AMP-acid ligases II	IQ	Lipid transport and metabolism ; Secondary metabolites biosynthesis, transport and catabolism ;
Unigene0058903	SMb20650	227	6e-59	COG0318	Acyl-CoA synthetases (AMP-forming)/AMP-acid ligases II	IQ	Lipid transport and metabolism ; Secondary metabolites biosynthesis, transport and catabolism ;
Unigene0058903	Cgl0395	226	1e-58	COG0318	Acyl-CoA synthetases (AMP-forming)/AMP-acid ligases II	IQ	Lipid transport and metabolism ; Secondary metabolites biosynthesis, transport and catabolism ;
Unigene0058903	BS_lcfA	226	1e-58	COG0318	Acyl-CoA synthetases (AMP-forming)/AMP-acid ligases II	IQ	Lipid transport and metabolism ; Secondary metabolites biosynthesis, transport and catabolism ;
Unigene0058903	SMa0150	223	7e-58	COG0318	Acyl-CoA synthetases (AMP-forming)/AMP-acid ligases II	IQ	Lipid transport and metabolism ; Secondary metabolites biosynthesis, transport and catabolism ;
Unigene0058903	BH2006	220	6e-57	COG0318	Acyl-CoA synthetases (AMP-forming)/AMP-acid ligases II	IQ	Lipid transport and metabolism ; Secondary metabolites biosynthesis, transport and catabolism ;
Unigene0058903	BS_menE	215	2e-55	COG0318	Acyl-CoA synthetases (AMP-forming)/AMP-acid ligases II	IQ	Lipid transport and metabolism ; Secondary metabolites biosynthesis, transport and catabolism ;
Unigene0058903	CC0966	213	7e-55	COG0318	Acyl-CoA synthetases (AMP-forming)/AMP-acid ligases II	IQ	Lipid transport and metabolism ; Secondary metabolites biosynthesis, transport and catabolism ;
Unigene0058903	APE2284	212	2e-54	COG0318	Acyl-CoA synthetases (AMP-forming)/AMP-acid ligases II	IQ	Lipid transport and metabolism ; Secondary metabolites biosynthesis, transport and catabolism ;
Unigene0058903	mlr1843	211	3e-54	COG0318	Acyl-CoA synthetases (AMP-forming)/AMP-acid ligases II	IQ	Lipid transport and metabolism ; Secondary metabolites biosynthesis, transport and catabolism ;
Unigene0058903	BH1131	210	8e-54	COG0318	Acyl-CoA synthetases (AMP-forming)/AMP-acid ligases II	IQ	Lipid transport and metabolism ; Secondary metabolites biosynthesis, transport and catabolism ;
Unigene0058930	AGc150	61.6	8e-10	COG2816	NTP pyrophosphohydrolases containing a Zn-finger, probably nucleic-acid-binding	L	Replication, recombination and repair ;
Unigene0058930	mll5500	59.3	4e-09	COG2816	NTP pyrophosphohydrolases containing a Zn-finger, probably nucleic-acid-binding	L	Replication, recombination and repair ;
Unigene0058930	SMc02903	58.5	7e-09	COG2816	NTP pyrophosphohydrolases containing a Zn-finger, probably nucleic-acid-binding	L	Replication, recombination and repair ;
Unigene0058930	BMEI1906	51.6	9e-07	COG2816	NTP pyrophosphohydrolases containing a Zn-finger, probably nucleic-acid-binding	L	Replication, recombination and repair ;
Unigene0058931	AGc150	60.8	2e-09	COG2816	NTP pyrophosphohydrolases containing a Zn-finger, probably nucleic-acid-binding	L	Replication, recombination and repair ;
Unigene0058931	SMc02903	59.7	5e-09	COG2816	NTP pyrophosphohydrolases containing a Zn-finger, probably nucleic-acid-binding	L	Replication, recombination and repair ;
Unigene0058931	CC0266	56.6	4e-08	COG2816	NTP pyrophosphohydrolases containing a Zn-finger, probably nucleic-acid-binding	L	Replication, recombination and repair ;
Unigene0058931	mll5500	55.1	1e-07	COG2816	NTP pyrophosphohydrolases containing a Zn-finger, probably nucleic-acid-binding	L	Replication, recombination and repair ;
Unigene0058931	BMEI1906	51.2	2e-06	COG2816	NTP pyrophosphohydrolases containing a Zn-finger, probably nucleic-acid-binding	L	Replication, recombination and repair ;
Unigene0058933	DR1168	50.4	2e-06	COG2816	NTP pyrophosphohydrolases containing a Zn-finger, probably nucleic-acid-binding	L	Replication, recombination and repair ;
Unigene0058933	SPBC1778.03c	49.7	4e-06	COG2816	NTP pyrophosphohydrolases containing a Zn-finger, probably nucleic-acid-binding	L	Replication, recombination and repair ;
Unigene0058946	BH3402	124	4e-28	COG1963	Uncharacterized protein conserved in bacteria	S	Function unknown ;
Unigene0058946	alr0214	116	6e-26	COG1963	Uncharacterized protein conserved in bacteria	S	Function unknown ;
Unigene0058946	slr1394	111	3e-24	COG1963	Uncharacterized protein conserved in bacteria	S	Function unknown ;
Unigene0058946	L26878	109	7e-24	COG1963	Uncharacterized protein conserved in bacteria	S	Function unknown ;
Unigene0058946	lin2485	106	6e-23	COG1963	Uncharacterized protein conserved in bacteria	S	Function unknown ;
Unigene0058946	BS_yuiD	106	6e-23	COG1963	Uncharacterized protein conserved in bacteria	S	Function unknown ;
Unigene0058946	DR2066	105	2e-22	COG1963	Uncharacterized protein conserved in bacteria	S	Function unknown ;
Unigene0058946	TP0153	75.5	2e-13	COG1963	Uncharacterized protein conserved in bacteria	S	Function unknown ;
Unigene0058946	BB0070	70.1	6e-12	COG1963	Uncharacterized protein conserved in bacteria	S	Function unknown ;
Unigene0058947	YBR020w	115	2e-25	COG0153	Galactokinase	G	Carbohydrate transport and metabolism ;
Unigene0058947	YDR009w	103	8e-22	COG0153	Galactokinase	G	Carbohydrate transport and metabolism ;
Unigene0058947	SPBPB2B2.13	96.7	7e-20	COG0153	Galactokinase	G	Carbohydrate transport and metabolism ;
Unigene0058947	BS_galK	73.2	9e-13	COG0153	Galactokinase	G	Carbohydrate transport and metabolism ;
Unigene0058947	CAC2959	70.1	8e-12	COG0153	Galactokinase	G	Carbohydrate transport and metabolism ;
Unigene0058947	FN2107	68.6	2e-11	COG0153	Galactokinase	G	Carbohydrate transport and metabolism ;
Unigene0058947	galK	65.9	1e-10	COG0153	Galactokinase	G	Carbohydrate transport and metabolism ;
Unigene0058947	ZgalK	65.9	1e-10	COG0153	Galactokinase	G	Carbohydrate transport and metabolism ;
Unigene0058947	ECs0785	65.9	1e-10	COG0153	Galactokinase	G	Carbohydrate transport and metabolism ;
Unigene0058947	L0028	63.2	9e-10	COG0153	Galactokinase	G	Carbohydrate transport and metabolism ;
Unigene0058947	PH1625	61.2	3e-09	COG1577	Mevalonate kinase	I	Lipid transport and metabolism ;
Unigene0058947	PAB0372	61.2	3e-09	COG1577	Mevalonate kinase	I	Lipid transport and metabolism ;
Unigene0058947	STM0774	60.5	6e-09	COG0153	Galactokinase	G	Carbohydrate transport and metabolism ;
Unigene0058947	L7866	60.1	8e-09	COG1577	Mevalonate kinase	I	Lipid transport and metabolism ;
Unigene0058947	YPO1137	59.3	1e-08	COG0153	Galactokinase	G	Carbohydrate transport and metabolism ;
Unigene0058947	TM1190	58.9	2e-08	COG0153	Galactokinase	G	Carbohydrate transport and metabolism ;
Unigene0058947	APE2439	58.9	2e-08	COG1577	Mevalonate kinase	I	Lipid transport and metabolism ;
Unigene0058947	PH0369	58.5	2e-08	COG0153	Galactokinase	G	Carbohydrate transport and metabolism ;
Unigene0058947	SP1853	57.8	4e-08	COG0153	Galactokinase	G	Carbohydrate transport and metabolism ;
Unigene0058947	PM1035	56.2	1e-07	COG0153	Galactokinase	G	Carbohydrate transport and metabolism ;
Unigene0058948	YBR020w	115	1e-25	COG0153	Galactokinase	G	Carbohydrate transport and metabolism ;
Unigene0058948	YDR009w	102	9e-22	COG0153	Galactokinase	G	Carbohydrate transport and metabolism ;
Unigene0058948	SPBPB2B2.13	98.2	2e-20	COG0153	Galactokinase	G	Carbohydrate transport and metabolism ;
Unigene0058948	BS_galK	72.4	1e-12	COG0153	Galactokinase	G	Carbohydrate transport and metabolism ;
Unigene0058948	CAC2959	71.2	3e-12	COG0153	Galactokinase	G	Carbohydrate transport and metabolism ;
Unigene0058948	galK	67.8	3e-11	COG0153	Galactokinase	G	Carbohydrate transport and metabolism ;
Unigene0058948	ZgalK	67.8	3e-11	COG0153	Galactokinase	G	Carbohydrate transport and metabolism ;
Unigene0058948	ECs0785	67.8	3e-11	COG0153	Galactokinase	G	Carbohydrate transport and metabolism ;
Unigene0058948	STM0774	64.7	3e-10	COG0153	Galactokinase	G	Carbohydrate transport and metabolism ;
Unigene0058948	FN2107	64.7	3e-10	COG0153	Galactokinase	G	Carbohydrate transport and metabolism ;
Unigene0058948	L0028	62.4	1e-09	COG0153	Galactokinase	G	Carbohydrate transport and metabolism ;
Unigene0058948	YPO1137	60.8	4e-09	COG0153	Galactokinase	G	Carbohydrate transport and metabolism ;
Unigene0058948	PH1625	60.8	4e-09	COG1577	Mevalonate kinase	I	Lipid transport and metabolism ;
Unigene0058948	PAB0372	60.8	4e-09	COG1577	Mevalonate kinase	I	Lipid transport and metabolism ;
Unigene0058948	MK0993	60.1	7e-09	COG1577	Mevalonate kinase	I	Lipid transport and metabolism ;
Unigene0058948	L7866	59.3	1e-08	COG1577	Mevalonate kinase	I	Lipid transport and metabolism ;
Unigene0058948	SP1853	58.9	1e-08	COG0153	Galactokinase	G	Carbohydrate transport and metabolism ;
Unigene0058948	TM1190	58.5	2e-08	COG0153	Galactokinase	G	Carbohydrate transport and metabolism ;
Unigene0058948	PH0369	58.2	3e-08	COG0153	Galactokinase	G	Carbohydrate transport and metabolism ;
Unigene0058948	PM1035	57.4	4e-08	COG0153	Galactokinase	G	Carbohydrate transport and metabolism ;
Unigene0058949	SPBPB2B2.13	163	4e-40	COG0153	Galactokinase	G	Carbohydrate transport and metabolism ;
Unigene0058949	YBR020w	160	4e-39	COG0153	Galactokinase	G	Carbohydrate transport and metabolism ;
Unigene0058949	YDR009w	144	2e-34	COG0153	Galactokinase	G	Carbohydrate transport and metabolism ;
Unigene0058949	VC1595	104	2e-22	COG0153	Galactokinase	G	Carbohydrate transport and metabolism ;
Unigene0058949	SP1853	102	1e-21	COG0153	Galactokinase	G	Carbohydrate transport and metabolism ;
Unigene0058949	YPO1137	92.8	9e-19	COG0153	Galactokinase	G	Carbohydrate transport and metabolism ;
Unigene0058949	BS_galK	90.5	4e-18	COG0153	Galactokinase	G	Carbohydrate transport and metabolism ;
Unigene0058949	STM0774	88.2	2e-17	COG0153	Galactokinase	G	Carbohydrate transport and metabolism ;
Unigene0058949	L0028	85.9	1e-16	COG0153	Galactokinase	G	Carbohydrate transport and metabolism ;
Unigene0058949	galK	83.6	5e-16	COG0153	Galactokinase	G	Carbohydrate transport and metabolism ;
Unigene0058949	ECs0785	83.6	5e-16	COG0153	Galactokinase	G	Carbohydrate transport and metabolism ;
Unigene0058949	CAC2959	83.2	7e-16	COG0153	Galactokinase	G	Carbohydrate transport and metabolism ;
Unigene0058949	HI0819	82.8	9e-16	COG0153	Galactokinase	G	Carbohydrate transport and metabolism ;
Unigene0058949	ZgalK	82.4	1e-15	COG0153	Galactokinase	G	Carbohydrate transport and metabolism ;
Unigene0058949	PM1035	80.1	6e-15	COG0153	Galactokinase	G	Carbohydrate transport and metabolism ;
Unigene0058949	BH1107	79.7	8e-15	COG0153	Galactokinase	G	Carbohydrate transport and metabolism ;
Unigene0058949	FN2107	77.4	4e-14	COG0153	Galactokinase	G	Carbohydrate transport and metabolism ;
Unigene0058949	TM1190	76.6	6e-14	COG0153	Galactokinase	G	Carbohydrate transport and metabolism ;
Unigene0058949	Rv0620	67.8	3e-11	COG0153	Galactokinase	G	Carbohydrate transport and metabolism ;
Unigene0058949	MT0648	67.8	3e-11	COG0153	Galactokinase	G	Carbohydrate transport and metabolism ;
Unigene0058950	CAC3162	213	7e-55	COG0512	Anthranilate/para-aminobenzoate synthases component II	EH	Amino acid transport and metabolism ; Coenzyme transport and metabolism ;
Unigene0058950	TM0141_1	212	1e-54	COG0512	Anthranilate/para-aminobenzoate synthases component II	EH	Amino acid transport and metabolism ; Coenzyme transport and metabolism ;
Unigene0058950	all0269	201	3e-51	COG0512	Anthranilate/para-aminobenzoate synthases component II	EH	Amino acid transport and metabolism ; Coenzyme transport and metabolism ;
Unigene0058950	NMA1163	200	5e-51	COG0512	Anthranilate/para-aminobenzoate synthases component II	EH	Amino acid transport and metabolism ; Coenzyme transport and metabolism ;
Unigene0058950	NMB0966	197	3e-50	COG0512	Anthranilate/para-aminobenzoate synthases component II	EH	Amino acid transport and metabolism ; Coenzyme transport and metabolism ;
Unigene0058950	CC1897	197	3e-50	COG0512	Anthranilate/para-aminobenzoate synthases component II	EH	Amino acid transport and metabolism ; Coenzyme transport and metabolism ;
Unigene0058950	BS_pabA	196	9e-50	COG0512	Anthranilate/para-aminobenzoate synthases component II	EH	Amino acid transport and metabolism ; Coenzyme transport and metabolism ;
Unigene0058950	XF0211	194	4e-49	COG0512	Anthranilate/para-aminobenzoate synthases component II	EH	Amino acid transport and metabolism ; Coenzyme transport and metabolism ;
Unigene0058950	aq_549	193	5e-49	COG0512	Anthranilate/para-aminobenzoate synthases component II	EH	Amino acid transport and metabolism ; Coenzyme transport and metabolism ;
Unigene0058950	BH0091	193	6e-49	COG0512	Anthranilate/para-aminobenzoate synthases component II	EH	Amino acid transport and metabolism ; Coenzyme transport and metabolism ;
Unigene0058950	PA0649	191	2e-48	COG0512	Anthranilate/para-aminobenzoate synthases component II	EH	Amino acid transport and metabolism ; Coenzyme transport and metabolism ;
Unigene0058950	slr0055	190	5e-48	COG0512	Anthranilate/para-aminobenzoate synthases component II	EH	Amino acid transport and metabolism ; Coenzyme transport and metabolism ;
Unigene0058950	RSc2882	189	7e-48	COG0512	Anthranilate/para-aminobenzoate synthases component II	EH	Amino acid transport and metabolism ; Coenzyme transport and metabolism ;
Unigene0058950	DR1766	188	2e-47	COG0512	Anthranilate/para-aminobenzoate synthases component II	EH	Amino acid transport and metabolism ; Coenzyme transport and metabolism ;
Unigene0058950	ZpabA	183	5e-46	COG0512	Anthranilate/para-aminobenzoate synthases component II	EH	Amino acid transport and metabolism ; Coenzyme transport and metabolism ;
Unigene0058950	ECs4211	183	5e-46	COG0512	Anthranilate/para-aminobenzoate synthases component II	EH	Amino acid transport and metabolism ; Coenzyme transport and metabolism ;
Unigene0058950	pabA	182	1e-45	COG0512	Anthranilate/para-aminobenzoate synthases component II	EH	Amino acid transport and metabolism ; Coenzyme transport and metabolism ;
Unigene0058950	STM3469	181	3e-45	COG0512	Anthranilate/para-aminobenzoate synthases component II	EH	Amino acid transport and metabolism ; Coenzyme transport and metabolism ;
Unigene0058950	SPBC1539.09c_1	176	6e-44	COG0512	Anthranilate/para-aminobenzoate synthases component II	EH	Amino acid transport and metabolism ; Coenzyme transport and metabolism ;
Unigene0058950	YPO0169	176	1e-43	COG0512	Anthranilate/para-aminobenzoate synthases component II	EH	Amino acid transport and metabolism ; Coenzyme transport and metabolism ;
Unigene0058951	CAC3162	213	7e-55	COG0512	Anthranilate/para-aminobenzoate synthases component II	EH	Amino acid transport and metabolism ; Coenzyme transport and metabolism ;
Unigene0058951	TM0141_1	212	1e-54	COG0512	Anthranilate/para-aminobenzoate synthases component II	EH	Amino acid transport and metabolism ; Coenzyme transport and metabolism ;
Unigene0058951	all0269	201	3e-51	COG0512	Anthranilate/para-aminobenzoate synthases component II	EH	Amino acid transport and metabolism ; Coenzyme transport and metabolism ;
Unigene0058951	NMA1163	200	4e-51	COG0512	Anthranilate/para-aminobenzoate synthases component II	EH	Amino acid transport and metabolism ; Coenzyme transport and metabolism ;
Unigene0058951	NMB0966	197	3e-50	COG0512	Anthranilate/para-aminobenzoate synthases component II	EH	Amino acid transport and metabolism ; Coenzyme transport and metabolism ;
Unigene0058951	CC1897	197	3e-50	COG0512	Anthranilate/para-aminobenzoate synthases component II	EH	Amino acid transport and metabolism ; Coenzyme transport and metabolism ;
Unigene0058951	BS_pabA	196	8e-50	COG0512	Anthranilate/para-aminobenzoate synthases component II	EH	Amino acid transport and metabolism ; Coenzyme transport and metabolism ;
Unigene0058951	XF0211	194	3e-49	COG0512	Anthranilate/para-aminobenzoate synthases component II	EH	Amino acid transport and metabolism ; Coenzyme transport and metabolism ;
Unigene0058951	aq_549	193	4e-49	COG0512	Anthranilate/para-aminobenzoate synthases component II	EH	Amino acid transport and metabolism ; Coenzyme transport and metabolism ;
Unigene0058951	BH0091	193	5e-49	COG0512	Anthranilate/para-aminobenzoate synthases component II	EH	Amino acid transport and metabolism ; Coenzyme transport and metabolism ;
Unigene0058951	PA0649	191	2e-48	COG0512	Anthranilate/para-aminobenzoate synthases component II	EH	Amino acid transport and metabolism ; Coenzyme transport and metabolism ;
Unigene0058951	slr0055	190	5e-48	COG0512	Anthranilate/para-aminobenzoate synthases component II	EH	Amino acid transport and metabolism ; Coenzyme transport and metabolism ;
Unigene0058951	RSc2882	189	6e-48	COG0512	Anthranilate/para-aminobenzoate synthases component II	EH	Amino acid transport and metabolism ; Coenzyme transport and metabolism ;
Unigene0058951	DR1766	188	1e-47	COG0512	Anthranilate/para-aminobenzoate synthases component II	EH	Amino acid transport and metabolism ; Coenzyme transport and metabolism ;
Unigene0058951	ZpabA	183	4e-46	COG0512	Anthranilate/para-aminobenzoate synthases component II	EH	Amino acid transport and metabolism ; Coenzyme transport and metabolism ;
Unigene0058951	ECs4211	183	4e-46	COG0512	Anthranilate/para-aminobenzoate synthases component II	EH	Amino acid transport and metabolism ; Coenzyme transport and metabolism ;
Unigene0058951	pabA	182	1e-45	COG0512	Anthranilate/para-aminobenzoate synthases component II	EH	Amino acid transport and metabolism ; Coenzyme transport and metabolism ;
Unigene0058951	STM3469	181	3e-45	COG0512	Anthranilate/para-aminobenzoate synthases component II	EH	Amino acid transport and metabolism ; Coenzyme transport and metabolism ;
Unigene0058951	SPBC1539.09c_1	176	5e-44	COG0512	Anthranilate/para-aminobenzoate synthases component II	EH	Amino acid transport and metabolism ; Coenzyme transport and metabolism ;
Unigene0058951	YPO0169	176	9e-44	COG0512	Anthranilate/para-aminobenzoate synthases component II	EH	Amino acid transport and metabolism ; Coenzyme transport and metabolism ;
Unigene0058952	CAC3162	213	5e-55	COG0512	Anthranilate/para-aminobenzoate synthases component II	EH	Amino acid transport and metabolism ; Coenzyme transport and metabolism ;
Unigene0058952	TM0141_1	213	6e-55	COG0512	Anthranilate/para-aminobenzoate synthases component II	EH	Amino acid transport and metabolism ; Coenzyme transport and metabolism ;
Unigene0058952	all0269	201	3e-51	COG0512	Anthranilate/para-aminobenzoate synthases component II	EH	Amino acid transport and metabolism ; Coenzyme transport and metabolism ;
Unigene0058952	NMA1163	200	5e-51	COG0512	Anthranilate/para-aminobenzoate synthases component II	EH	Amino acid transport and metabolism ; Coenzyme transport and metabolism ;
Unigene0058952	NMB0966	197	3e-50	COG0512	Anthranilate/para-aminobenzoate synthases component II	EH	Amino acid transport and metabolism ; Coenzyme transport and metabolism ;
Unigene0058952	CC1897	197	3e-50	COG0512	Anthranilate/para-aminobenzoate synthases component II	EH	Amino acid transport and metabolism ; Coenzyme transport and metabolism ;
Unigene0058952	BS_pabA	196	1e-49	COG0512	Anthranilate/para-aminobenzoate synthases component II	EH	Amino acid transport and metabolism ; Coenzyme transport and metabolism ;
Unigene0058952	XF0211	194	4e-49	COG0512	Anthranilate/para-aminobenzoate synthases component II	EH	Amino acid transport and metabolism ; Coenzyme transport and metabolism ;
Unigene0058952	aq_549	193	5e-49	COG0512	Anthranilate/para-aminobenzoate synthases component II	EH	Amino acid transport and metabolism ; Coenzyme transport and metabolism ;
Unigene0058952	BH0091	193	6e-49	COG0512	Anthranilate/para-aminobenzoate synthases component II	EH	Amino acid transport and metabolism ; Coenzyme transport and metabolism ;
Unigene0058952	PA0649	191	2e-48	COG0512	Anthranilate/para-aminobenzoate synthases component II	EH	Amino acid transport and metabolism ; Coenzyme transport and metabolism ;
Unigene0058952	slr0055	190	5e-48	COG0512	Anthranilate/para-aminobenzoate synthases component II	EH	Amino acid transport and metabolism ; Coenzyme transport and metabolism ;
Unigene0058952	RSc2882	189	7e-48	COG0512	Anthranilate/para-aminobenzoate synthases component II	EH	Amino acid transport and metabolism ; Coenzyme transport and metabolism ;
Unigene0058952	DR1766	188	2e-47	COG0512	Anthranilate/para-aminobenzoate synthases component II	EH	Amino acid transport and metabolism ; Coenzyme transport and metabolism ;
Unigene0058952	ZpabA	183	5e-46	COG0512	Anthranilate/para-aminobenzoate synthases component II	EH	Amino acid transport and metabolism ; Coenzyme transport and metabolism ;
Unigene0058952	ECs4211	183	5e-46	COG0512	Anthranilate/para-aminobenzoate synthases component II	EH	Amino acid transport and metabolism ; Coenzyme transport and metabolism ;
Unigene0058952	pabA	182	1e-45	COG0512	Anthranilate/para-aminobenzoate synthases component II	EH	Amino acid transport and metabolism ; Coenzyme transport and metabolism ;
Unigene0058952	STM3469	181	3e-45	COG0512	Anthranilate/para-aminobenzoate synthases component II	EH	Amino acid transport and metabolism ; Coenzyme transport and metabolism ;
Unigene0058952	SPBC1539.09c_1	176	6e-44	COG0512	Anthranilate/para-aminobenzoate synthases component II	EH	Amino acid transport and metabolism ; Coenzyme transport and metabolism ;
Unigene0058952	YPO0169	176	1e-43	COG0512	Anthranilate/para-aminobenzoate synthases component II	EH	Amino acid transport and metabolism ; Coenzyme transport and metabolism ;
Unigene0058953	CAC3162	213	7e-55	COG0512	Anthranilate/para-aminobenzoate synthases component II	EH	Amino acid transport and metabolism ; Coenzyme transport and metabolism ;
Unigene0058953	TM0141_1	212	1e-54	COG0512	Anthranilate/para-aminobenzoate synthases component II	EH	Amino acid transport and metabolism ; Coenzyme transport and metabolism ;
Unigene0058953	all0269	201	3e-51	COG0512	Anthranilate/para-aminobenzoate synthases component II	EH	Amino acid transport and metabolism ; Coenzyme transport and metabolism ;
Unigene0058953	NMA1163	200	5e-51	COG0512	Anthranilate/para-aminobenzoate synthases component II	EH	Amino acid transport and metabolism ; Coenzyme transport and metabolism ;
Unigene0058953	NMB0966	197	3e-50	COG0512	Anthranilate/para-aminobenzoate synthases component II	EH	Amino acid transport and metabolism ; Coenzyme transport and metabolism ;
Unigene0058953	CC1897	197	3e-50	COG0512	Anthranilate/para-aminobenzoate synthases component II	EH	Amino acid transport and metabolism ; Coenzyme transport and metabolism ;
Unigene0058953	BS_pabA	196	9e-50	COG0512	Anthranilate/para-aminobenzoate synthases component II	EH	Amino acid transport and metabolism ; Coenzyme transport and metabolism ;
Unigene0058953	XF0211	194	4e-49	COG0512	Anthranilate/para-aminobenzoate synthases component II	EH	Amino acid transport and metabolism ; Coenzyme transport and metabolism ;
Unigene0058953	aq_549	193	5e-49	COG0512	Anthranilate/para-aminobenzoate synthases component II	EH	Amino acid transport and metabolism ; Coenzyme transport and metabolism ;
Unigene0058953	BH0091	193	6e-49	COG0512	Anthranilate/para-aminobenzoate synthases component II	EH	Amino acid transport and metabolism ; Coenzyme transport and metabolism ;
Unigene0058953	PA0649	191	2e-48	COG0512	Anthranilate/para-aminobenzoate synthases component II	EH	Amino acid transport and metabolism ; Coenzyme transport and metabolism ;
Unigene0058953	slr0055	190	5e-48	COG0512	Anthranilate/para-aminobenzoate synthases component II	EH	Amino acid transport and metabolism ; Coenzyme transport and metabolism ;
Unigene0058953	RSc2882	189	7e-48	COG0512	Anthranilate/para-aminobenzoate synthases component II	EH	Amino acid transport and metabolism ; Coenzyme transport and metabolism ;
Unigene0058953	DR1766	188	1e-47	COG0512	Anthranilate/para-aminobenzoate synthases component II	EH	Amino acid transport and metabolism ; Coenzyme transport and metabolism ;
Unigene0058953	ZpabA	183	5e-46	COG0512	Anthranilate/para-aminobenzoate synthases component II	EH	Amino acid transport and metabolism ; Coenzyme transport and metabolism ;
Unigene0058953	ECs4211	183	5e-46	COG0512	Anthranilate/para-aminobenzoate synthases component II	EH	Amino acid transport and metabolism ; Coenzyme transport and metabolism ;
Unigene0058953	pabA	182	1e-45	COG0512	Anthranilate/para-aminobenzoate synthases component II	EH	Amino acid transport and metabolism ; Coenzyme transport and metabolism ;
Unigene0058953	STM3469	181	3e-45	COG0512	Anthranilate/para-aminobenzoate synthases component II	EH	Amino acid transport and metabolism ; Coenzyme transport and metabolism ;
Unigene0058953	YPO0169	176	1e-43	COG0512	Anthranilate/para-aminobenzoate synthases component II	EH	Amino acid transport and metabolism ; Coenzyme transport and metabolism ;
Unigene0058953	VC2619	174	3e-43	COG0512	Anthranilate/para-aminobenzoate synthases component II	EH	Amino acid transport and metabolism ; Coenzyme transport and metabolism ;
Unigene0058954	slr0055	84.3	5e-28	COG0512	Anthranilate/para-aminobenzoate synthases component II	EH	Amino acid transport and metabolism ; Coenzyme transport and metabolism ;
Unigene0058954	TM0141_1	77	1e-22	COG0512	Anthranilate/para-aminobenzoate synthases component II	EH	Amino acid transport and metabolism ; Coenzyme transport and metabolism ;
Unigene0058954	CAC3162	82	6e-22	COG0512	Anthranilate/para-aminobenzoate synthases component II	EH	Amino acid transport and metabolism ; Coenzyme transport and metabolism ;
Unigene0058954	NMA1163	79.7	2e-21	COG0512	Anthranilate/para-aminobenzoate synthases component II	EH	Amino acid transport and metabolism ; Coenzyme transport and metabolism ;
Unigene0058954	NMB0966	75.1	1e-20	COG0512	Anthranilate/para-aminobenzoate synthases component II	EH	Amino acid transport and metabolism ; Coenzyme transport and metabolism ;
Unigene0058954	XF0211	81.6	1e-20	COG0512	Anthranilate/para-aminobenzoate synthases component II	EH	Amino acid transport and metabolism ; Coenzyme transport and metabolism ;
Unigene0058954	CC1897	75.9	2e-20	COG0512	Anthranilate/para-aminobenzoate synthases component II	EH	Amino acid transport and metabolism ; Coenzyme transport and metabolism ;
Unigene0058954	aq_549	70.9	4e-20	COG0512	Anthranilate/para-aminobenzoate synthases component II	EH	Amino acid transport and metabolism ; Coenzyme transport and metabolism ;
Unigene0058954	ZpabA	74.7	2e-19	COG0512	Anthranilate/para-aminobenzoate synthases component II	EH	Amino acid transport and metabolism ; Coenzyme transport and metabolism ;
Unigene0058954	ECs4211	74.7	2e-19	COG0512	Anthranilate/para-aminobenzoate synthases component II	EH	Amino acid transport and metabolism ; Coenzyme transport and metabolism ;
Unigene0058954	pabA	74.7	5e-19	COG0512	Anthranilate/para-aminobenzoate synthases component II	EH	Amino acid transport and metabolism ; Coenzyme transport and metabolism ;
Unigene0058954	PA0649	76.6	6e-19	COG0512	Anthranilate/para-aminobenzoate synthases component II	EH	Amino acid transport and metabolism ; Coenzyme transport and metabolism ;
Unigene0058954	BS_pabA	72.4	6e-19	COG0512	Anthranilate/para-aminobenzoate synthases component II	EH	Amino acid transport and metabolism ; Coenzyme transport and metabolism ;
Unigene0058954	BH0091	73.2	8e-19	COG0512	Anthranilate/para-aminobenzoate synthases component II	EH	Amino acid transport and metabolism ; Coenzyme transport and metabolism ;
Unigene0058954	all0269	79.7	1e-18	COG0512	Anthranilate/para-aminobenzoate synthases component II	EH	Amino acid transport and metabolism ; Coenzyme transport and metabolism ;
Unigene0058954	RSc2882	64.7	2e-18	COG0512	Anthranilate/para-aminobenzoate synthases component II	EH	Amino acid transport and metabolism ; Coenzyme transport and metabolism ;
Unigene0058954	STM3469	68.6	6e-18	COG0512	Anthranilate/para-aminobenzoate synthases component II	EH	Amino acid transport and metabolism ; Coenzyme transport and metabolism ;
Unigene0058954	DR1766	68.6	1e-15	COG0512	Anthranilate/para-aminobenzoate synthases component II	EH	Amino acid transport and metabolism ; Coenzyme transport and metabolism ;
Unigene0058954	alr3443_1	56.2	3e-15	COG0512	Anthranilate/para-aminobenzoate synthases component II	EH	Amino acid transport and metabolism ; Coenzyme transport and metabolism ;
Unigene0058954	AF1602	70.1	4e-15	COG0512	Anthranilate/para-aminobenzoate synthases component II	EH	Amino acid transport and metabolism ; Coenzyme transport and metabolism ;
Unigene0058955	CAC3162	213	6e-55	COG0512	Anthranilate/para-aminobenzoate synthases component II	EH	Amino acid transport and metabolism ; Coenzyme transport and metabolism ;
Unigene0058955	TM0141_1	212	1e-54	COG0512	Anthranilate/para-aminobenzoate synthases component II	EH	Amino acid transport and metabolism ; Coenzyme transport and metabolism ;
Unigene0058955	all0269	201	2e-51	COG0512	Anthranilate/para-aminobenzoate synthases component II	EH	Amino acid transport and metabolism ; Coenzyme transport and metabolism ;
Unigene0058955	NMA1163	200	4e-51	COG0512	Anthranilate/para-aminobenzoate synthases component II	EH	Amino acid transport and metabolism ; Coenzyme transport and metabolism ;
Unigene0058955	NMB0966	197	3e-50	COG0512	Anthranilate/para-aminobenzoate synthases component II	EH	Amino acid transport and metabolism ; Coenzyme transport and metabolism ;
Unigene0058955	CC1897	197	3e-50	COG0512	Anthranilate/para-aminobenzoate synthases component II	EH	Amino acid transport and metabolism ; Coenzyme transport and metabolism ;
Unigene0058955	BS_pabA	196	8e-50	COG0512	Anthranilate/para-aminobenzoate synthases component II	EH	Amino acid transport and metabolism ; Coenzyme transport and metabolism ;
Unigene0058955	XF0211	194	3e-49	COG0512	Anthranilate/para-aminobenzoate synthases component II	EH	Amino acid transport and metabolism ; Coenzyme transport and metabolism ;
Unigene0058955	aq_549	193	4e-49	COG0512	Anthranilate/para-aminobenzoate synthases component II	EH	Amino acid transport and metabolism ; Coenzyme transport and metabolism ;
Unigene0058955	BH0091	193	5e-49	COG0512	Anthranilate/para-aminobenzoate synthases component II	EH	Amino acid transport and metabolism ; Coenzyme transport and metabolism ;
Unigene0058955	PA0649	191	1e-48	COG0512	Anthranilate/para-aminobenzoate synthases component II	EH	Amino acid transport and metabolism ; Coenzyme transport and metabolism ;
Unigene0058955	slr0055	190	4e-48	COG0512	Anthranilate/para-aminobenzoate synthases component II	EH	Amino acid transport and metabolism ; Coenzyme transport and metabolism ;
Unigene0058955	RSc2882	189	6e-48	COG0512	Anthranilate/para-aminobenzoate synthases component II	EH	Amino acid transport and metabolism ; Coenzyme transport and metabolism ;
Unigene0058955	DR1766	188	1e-47	COG0512	Anthranilate/para-aminobenzoate synthases component II	EH	Amino acid transport and metabolism ; Coenzyme transport and metabolism ;
Unigene0058955	ZpabA	183	4e-46	COG0512	Anthranilate/para-aminobenzoate synthases component II	EH	Amino acid transport and metabolism ; Coenzyme transport and metabolism ;
Unigene0058955	ECs4211	183	4e-46	COG0512	Anthranilate/para-aminobenzoate synthases component II	EH	Amino acid transport and metabolism ; Coenzyme transport and metabolism ;
Unigene0058955	pabA	182	1e-45	COG0512	Anthranilate/para-aminobenzoate synthases component II	EH	Amino acid transport and metabolism ; Coenzyme transport and metabolism ;
Unigene0058955	STM3469	181	3e-45	COG0512	Anthranilate/para-aminobenzoate synthases component II	EH	Amino acid transport and metabolism ; Coenzyme transport and metabolism ;
Unigene0058955	YPO0169	176	8e-44	COG0512	Anthranilate/para-aminobenzoate synthases component II	EH	Amino acid transport and metabolism ; Coenzyme transport and metabolism ;
Unigene0058955	VC2619	174	2e-43	COG0512	Anthranilate/para-aminobenzoate synthases component II	EH	Amino acid transport and metabolism ; Coenzyme transport and metabolism ;
Unigene0058956	CAC3162	213	7e-55	COG0512	Anthranilate/para-aminobenzoate synthases component II	EH	Amino acid transport and metabolism ; Coenzyme transport and metabolism ;
Unigene0058956	TM0141_1	212	1e-54	COG0512	Anthranilate/para-aminobenzoate synthases component II	EH	Amino acid transport and metabolism ; Coenzyme transport and metabolism ;
Unigene0058956	all0269	201	3e-51	COG0512	Anthranilate/para-aminobenzoate synthases component II	EH	Amino acid transport and metabolism ; Coenzyme transport and metabolism ;
Unigene0058956	NMA1163	200	5e-51	COG0512	Anthranilate/para-aminobenzoate synthases component II	EH	Amino acid transport and metabolism ; Coenzyme transport and metabolism ;
Unigene0058956	NMB0966	197	3e-50	COG0512	Anthranilate/para-aminobenzoate synthases component II	EH	Amino acid transport and metabolism ; Coenzyme transport and metabolism ;
Unigene0058956	CC1897	197	3e-50	COG0512	Anthranilate/para-aminobenzoate synthases component II	EH	Amino acid transport and metabolism ; Coenzyme transport and metabolism ;
Unigene0058956	BS_pabA	196	9e-50	COG0512	Anthranilate/para-aminobenzoate synthases component II	EH	Amino acid transport and metabolism ; Coenzyme transport and metabolism ;
Unigene0058956	XF0211	194	3e-49	COG0512	Anthranilate/para-aminobenzoate synthases component II	EH	Amino acid transport and metabolism ; Coenzyme transport and metabolism ;
Unigene0058956	aq_549	193	4e-49	COG0512	Anthranilate/para-aminobenzoate synthases component II	EH	Amino acid transport and metabolism ; Coenzyme transport and metabolism ;
Unigene0058956	BH0091	193	6e-49	COG0512	Anthranilate/para-aminobenzoate synthases component II	EH	Amino acid transport and metabolism ; Coenzyme transport and metabolism ;
Unigene0058956	PA0649	191	2e-48	COG0512	Anthranilate/para-aminobenzoate synthases component II	EH	Amino acid transport and metabolism ; Coenzyme transport and metabolism ;
Unigene0058956	slr0055	190	5e-48	COG0512	Anthranilate/para-aminobenzoate synthases component II	EH	Amino acid transport and metabolism ; Coenzyme transport and metabolism ;
Unigene0058956	RSc2882	189	6e-48	COG0512	Anthranilate/para-aminobenzoate synthases component II	EH	Amino acid transport and metabolism ; Coenzyme transport and metabolism ;
Unigene0058956	DR1766	188	1e-47	COG0512	Anthranilate/para-aminobenzoate synthases component II	EH	Amino acid transport and metabolism ; Coenzyme transport and metabolism ;
Unigene0058956	ZpabA	183	5e-46	COG0512	Anthranilate/para-aminobenzoate synthases component II	EH	Amino acid transport and metabolism ; Coenzyme transport and metabolism ;
Unigene0058956	ECs4211	183	5e-46	COG0512	Anthranilate/para-aminobenzoate synthases component II	EH	Amino acid transport and metabolism ; Coenzyme transport and metabolism ;
Unigene0058956	pabA	182	1e-45	COG0512	Anthranilate/para-aminobenzoate synthases component II	EH	Amino acid transport and metabolism ; Coenzyme transport and metabolism ;
Unigene0058956	STM3469	181	3e-45	COG0512	Anthranilate/para-aminobenzoate synthases component II	EH	Amino acid transport and metabolism ; Coenzyme transport and metabolism ;
Unigene0058956	YPO0169	176	1e-43	COG0512	Anthranilate/para-aminobenzoate synthases component II	EH	Amino acid transport and metabolism ; Coenzyme transport and metabolism ;
Unigene0058956	VC2619	174	3e-43	COG0512	Anthranilate/para-aminobenzoate synthases component II	EH	Amino acid transport and metabolism ; Coenzyme transport and metabolism ;
Unigene0058957	YMR276w	69.7	1e-11	COG5272	Ubiquitin	O	Posttranslational modification, protein turnover, chaperones ;
Unigene0058957	YLL039c	64.3	5e-10	COG5272	Ubiquitin	O	Posttranslational modification, protein turnover, chaperones ;
Unigene0058957	SPAC6G10.11c_1	61.6	3e-09	COG5272	Ubiquitin	O	Posttranslational modification, protein turnover, chaperones ;
Unigene0058957	SPAC589.10c_1	61.6	3e-09	COG5272	Ubiquitin	O	Posttranslational modification, protein turnover, chaperones ;
Unigene0058957	SPAC1805.12c_1	61.6	3e-09	COG5272	Ubiquitin	O	Posttranslational modification, protein turnover, chaperones ;
Unigene0058957	SPAC11G7.04_1	61.6	3e-09	COG5272	Ubiquitin	O	Posttranslational modification, protein turnover, chaperones ;
Unigene0058957	YLR167w_1	61.6	3e-09	COG5272	Ubiquitin	O	Posttranslational modification, protein turnover, chaperones ;
Unigene0058957	YKR094c_1	61.6	3e-09	COG5272	Ubiquitin	O	Posttranslational modification, protein turnover, chaperones ;
Unigene0058957	YIL148w_1	61.6	3e-09	COG5272	Ubiquitin	O	Posttranslational modification, protein turnover, chaperones ;
Unigene0058957	SPBC12D12.08c	61.2	4e-09	COG5272	Ubiquitin	O	Posttranslational modification, protein turnover, chaperones ;
Unigene0058957	ECU02g1080	60.5	7e-09	COG5272	Ubiquitin	O	Posttranslational modification, protein turnover, chaperones ;
Unigene0058957	ECU02g0740i	60.5	7e-09	COG5272	Ubiquitin	O	Posttranslational modification, protein turnover, chaperones ;
Unigene0058957	SPAC26A3.16	57	8e-08	COG5272	Ubiquitin	O	Posttranslational modification, protein turnover, chaperones ;
Unigene0058957	YDR139c	50.1	9e-06	COG5272	Ubiquitin	O	Posttranslational modification, protein turnover, chaperones ;
Unigene0058973	YAR019c	106	2e-22	COG0515	Serine/threonine protein kinase	RTKL	General function prediction only ; Signal transduction mechanisms ; Transcription ; Replication, recombination and repair ;
Unigene0058973	CAC1728_1	89.7	2e-17	COG0515	Serine/threonine protein kinase	RTKL	General function prediction only ; Signal transduction mechanisms ; Transcription ; Replication, recombination and repair ;
Unigene0058973	CAC0404_1	89	3e-17	COG0515	Serine/threonine protein kinase	RTKL	General function prediction only ; Signal transduction mechanisms ; Transcription ; Replication, recombination and repair ;
Unigene0058973	SA1063_1	88.6	4e-17	COG0515	Serine/threonine protein kinase	RTKL	General function prediction only ; Signal transduction mechanisms ; Transcription ; Replication, recombination and repair ;
Unigene0058973	BS_yloP_1	85.1	4e-16	COG0515	Serine/threonine protein kinase	RTKL	General function prediction only ; Signal transduction mechanisms ; Transcription ; Replication, recombination and repair ;
Unigene0058973	SPy1625_1	84.3	7e-16	COG0515	Serine/threonine protein kinase	RTKL	General function prediction only ; Signal transduction mechanisms ; Transcription ; Replication, recombination and repair ;
Unigene0058973	ECU01g0630	84	9e-16	COG0515	Serine/threonine protein kinase	RTKL	General function prediction only ; Signal transduction mechanisms ; Transcription ; Replication, recombination and repair ;
Unigene0058973	Cgl2127_1	81.3	6e-15	COG0515	Serine/threonine protein kinase	RTKL	General function prediction only ; Signal transduction mechanisms ; Transcription ; Replication, recombination and repair ;
[truncated: 63,536 more rows]
