# Supplementary material for: Transcription Profiling Analysis of Mango–Fusarium mangiferae Interaction
Source: Front Microbiol. 2016 Sep 14;7:1443. doi: 10.3389/fmicb.2016.01443 (PMC5022174; doi:10.3389/fmicb.2016.01443)
Supplement: Additional File 3 — KEGG pathway annotation for transcript sequence in mango. [file DataSheet3.XLS]

## Sheet: Sheet1
#	Pathway	All genes with pathway annotation (23915)	Pathway ID
1	Ribosome	1716 (7.18%)	ko03010
2	Oxidative phosphorylation	862 (3.6%)	ko00190
3	Protein processing in endoplasmic reticulum	854 (3.57%)	ko04141
4	Huntington's disease	784 (3.28%)	ko05016
5	Spliceosome	725 (3.03%)	ko03040
6	RNA transport	725 (3.03%)	ko03013
7	Glycolysis / Gluconeogenesis	712 (2.98%)	ko00010
8	Alzheimer's disease	702 (2.94%)	ko05010
9	Parkinson's disease	689 (2.88%)	ko05012
10	Plant hormone signal transduction	671 (2.81%)	ko04075
11	Purine metabolism	549 (2.3%)	ko00230
12	Plant-pathogen interaction	540 (2.26%)	ko04626
13	mRNA surveillance pathway	517 (2.16%)	ko03015
14	Methane metabolism	504 (2.11%)	ko00680
15	Ubiquitin mediated proteolysis	489 (2.04%)	ko04120
16	Pyruvate metabolism	484 (2.02%)	ko00620
17	Starch and sucrose metabolism	464 (1.94%)	ko00500
18	Phagosome	441 (1.84%)	ko04145
19	Oocyte meiosis	424 (1.77%)	ko04114
20	RNA degradation	411 (1.72%)	ko03018
21	Peroxisome	408 (1.71%)	ko04146
22	Cell cycle	406 (1.7%)	ko04110
23	Endocytosis	400 (1.67%)	ko04144
24	Carbon fixation in photosynthetic organisms	399 (1.67%)	ko00710
25	Amino sugar and nucleotide sugar metabolism	378 (1.58%)	ko00520
26	Citrate cycle (TCA cycle)	376 (1.57%)	ko00020
27	Pyrimidine metabolism	359 (1.5%)	ko00240
28	Arginine and proline metabolism	354 (1.48%)	ko00330
29	Ribosome biogenesis in eukaryotes	340 (1.42%)	ko03008
30	Cell cycle - yeast	335 (1.4%)	ko04111
31	Insulin signaling pathway	331 (1.38%)	ko04910
32	Glycerophospholipid metabolism	327 (1.37%)	ko00564
33	Fatty acid metabolism	324 (1.35%)	ko00071
34	Pentose phosphate pathway	311 (1.3%)	ko00030
35	Lysosome	299 (1.25%)	ko04142
36	Cysteine and methionine metabolism	299 (1.25%)	ko00270
37	Wnt signaling pathway	293 (1.23%)	ko04310
38	Valine, leucine and isoleucine degradation	290 (1.21%)	ko00280
39	Antigen processing and presentation	282 (1.18%)	ko04612
40	Phenylpropanoid biosynthesis	280 (1.17%)	ko00940
41	Propanoate metabolism	278 (1.16%)	ko00640
42	Tryptophan metabolism	271 (1.13%)	ko00380
43	Glycerolipid metabolism	271 (1.13%)	ko00561
44	Regulation of actin cytoskeleton	269 (1.12%)	ko04810
45	Meiosis - yeast	269 (1.12%)	ko04113
46	Pentose and glucuronate interconversions	263 (1.1%)	ko00040
47	Alanine, aspartate and glutamate metabolism	260 (1.09%)	ko00250
48	Glutathione metabolism	252 (1.05%)	ko00480
49	Pathways in cancer	251 (1.05%)	ko05200
50	MAPK signaling pathway	245 (1.02%)	ko04010
51	Fructose and mannose metabolism	235 (0.98%)	ko00051
52	Progesterone-mediated oocyte maturation	235 (0.98%)	ko04914
53	Tuberculosis	234 (0.98%)	ko05152
54	Fc gamma R-mediated phagocytosis	233 (0.97%)	ko04666
55	Aminoacyl-tRNA biosynthesis	233 (0.97%)	ko00970
56	Vibrio cholerae infection	226 (0.95%)	ko05110
57	Glyoxylate and dicarboxylate metabolism	225 (0.94%)	ko00630
58	Toxoplasmosis	223 (0.93%)	ko05145
59	Proteasome	223 (0.93%)	ko03050
60	Inositol phosphate metabolism	216 (0.9%)	ko00562
61	beta-Alanine metabolism	212 (0.89%)	ko00410
62	Phenylalanine metabolism	207 (0.87%)	ko00360
63	PPAR signaling pathway	204 (0.85%)	ko03320
64	Calcium signaling pathway	204 (0.85%)	ko04020
65	Nucleotide excision repair	197 (0.82%)	ko03420
66	Glycine, serine and threonine metabolism	197 (0.82%)	ko00260
67	Tyrosine metabolism	195 (0.82%)	ko00350
68	Pathogenic Escherichia coli infection	194 (0.81%)	ko05130
69	Measles	193 (0.81%)	ko05162
70	Biosynthesis of unsaturated fatty acids	190 (0.79%)	ko01040
71	Ascorbate and aldarate metabolism	185 (0.77%)	ko00053
72	Galactose metabolism	184 (0.77%)	ko00052
73	Neurotrophin signaling pathway	184 (0.77%)	ko04722
74	Photosynthesis	178 (0.74%)	ko00195
75	Chloroalkane and chloroalkene degradation	178 (0.74%)	ko00625
76	Cardiac muscle contraction	177 (0.74%)	ko04260
77	Phosphatidylinositol signaling system	176 (0.74%)	ko04070
78	Lysine degradation	174 (0.73%)	ko00310
79	Nitrogen metabolism	174 (0.73%)	ko00910
80	Phenylalanine, tyrosine and tryptophan biosynthesis	173 (0.72%)	ko00400
81	Glutamatergic synapse	173 (0.72%)	ko04724
82	GnRH signaling pathway	172 (0.72%)	ko04912
83	N-Glycan biosynthesis	171 (0.72%)	ko00510
84	Amyotrophic lateral sclerosis (ALS)	168 (0.7%)	ko05014
85	Protein export	166 (0.69%)	ko03060
86	Focal adhesion	166 (0.69%)	ko04510
87	Rheumatoid arthritis	166 (0.69%)	ko05323
88	Epithelial cell signaling in Helicobacter pylori infection	165 (0.69%)	ko05120
89	Long-term potentiation	165 (0.69%)	ko04720
90	Gap junction	164 (0.69%)	ko04540
91	Vascular smooth muscle contraction	164 (0.69%)	ko04270
92	Shigellosis	164 (0.69%)	ko05131
93	Tight junction	161 (0.67%)	ko04530
94	Porphyrin and chlorophyll metabolism	160 (0.67%)	ko00860
95	Butanoate metabolism	157 (0.66%)	ko00650
96	Limonene and pinene degradation	156 (0.65%)	ko00903
97	Circadian rhythm - plant	155 (0.65%)	ko04712
98	Basal transcription factors	152 (0.64%)	ko03022
99	Prostate cancer	151 (0.63%)	ko05215
100	DNA replication	147 (0.61%)	ko03030
101	TGF-beta signaling pathway	147 (0.61%)	ko04350
102	Carbon fixation pathways in prokaryotes	145 (0.61%)	ko00720
103	Valine, leucine and isoleucine biosynthesis	144 (0.6%)	ko00290
104	Fatty acid biosynthesis	144 (0.6%)	ko00061
105	Histidine metabolism	144 (0.6%)	ko00340
106	Ether lipid metabolism	141 (0.59%)	ko00565
107	p53 signaling pathway	140 (0.59%)	ko04115
108	Metabolism of xenobiotics by cytochrome P450	138 (0.58%)	ko00980
109	Drug metabolism - cytochrome P450	138 (0.58%)	ko00982
110	Prion diseases	135 (0.56%)	ko05020
111	alpha-Linolenic acid metabolism	130 (0.54%)	ko00592
112	Adherens junction	130 (0.54%)	ko04520
113	Glycosylphosphatidylinositol(GPI)-anchor biosynthesis	129 (0.54%)	ko00563
114	Systemic lupus erythematosus	127 (0.53%)	ko05322
115	Collecting duct acid secretion	127 (0.53%)	ko04966
116	Adipocytokine signaling pathway	124 (0.52%)	ko04920
117	RNA polymerase	124 (0.52%)	ko03020
118	Terpenoid backbone biosynthesis	123 (0.51%)	ko00900
119	SNARE interactions in vesicular transport	121 (0.51%)	ko04130
120	Base excision repair	120 (0.5%)	ko03410
121	mTOR signaling pathway	117 (0.49%)	ko04150
122	Homologous recombination	116 (0.49%)	ko03440
123	Bacterial invasion of epithelial cells	113 (0.47%)	ko05100
124	Melanogenesis	113 (0.47%)	ko04916
125	Type II diabetes mellitus	110 (0.46%)	ko04930
126	Viral myocarditis	110 (0.46%)	ko05416
127	Various types of N-glycan biosynthesis	108 (0.45%)	ko00513
128	Chagas disease (American trypanosomiasis)	106 (0.44%)	ko05142
129	Glioma	105 (0.44%)	ko05214
130	Renal cell carcinoma	104 (0.43%)	ko05211
131	Sulfur metabolism	103 (0.43%)	ko00920
132	Colorectal cancer	103 (0.43%)	ko05210
133	Regulation of autophagy	102 (0.43%)	ko04140
134	Axon guidance	100 (0.42%)	ko04360
135	VEGF signaling pathway	100 (0.42%)	ko04370
136	Hepatitis C	99 (0.41%)	ko05160
137	Mismatch repair	99 (0.41%)	ko03430
138	Pantothenate and CoA biosynthesis	97 (0.41%)	ko00770
139	NOD-like receptor signaling pathway	97 (0.41%)	ko04621
140	Chemokine signaling pathway	96 (0.4%)	ko04062
141	B cell receptor signaling pathway	96 (0.4%)	ko04662
142	Cyanoamino acid metabolism	95 (0.4%)	ko00460
143	Natural killer cell mediated cytotoxicity	94 (0.39%)	ko04650
144	Tropane, piperidine and pyridine alkaloid biosynthesis	94 (0.39%)	ko00960
145	Retinol metabolism	93 (0.39%)	ko00830
146	Sphingolipid metabolism	92 (0.38%)	ko00600
147	One carbon pool by folate	90 (0.38%)	ko00670
148	Ubiquinone and other terpenoid-quinone biosynthesis	89 (0.37%)	ko00130
149	Selenocompound metabolism	87 (0.36%)	ko00450
150	Carotenoid biosynthesis	87 (0.36%)	ko00906
151	Lysine biosynthesis	86 (0.36%)	ko00300
152	RIG-I-like receptor signaling pathway	85 (0.36%)	ko04622
153	Steroid biosynthesis	83 (0.35%)	ko00100
154	Long-term depression	80 (0.33%)	ko04730
155	Naphthalene degradation	80 (0.33%)	ko00626
156	Folate biosynthesis	78 (0.33%)	ko00790
157	Phototransduction - fly	78 (0.33%)	ko04745
158	Pancreatic cancer	77 (0.32%)	ko05212
159	Toll-like receptor signaling pathway	77 (0.32%)	ko04620
160	Osteoclast differentiation	75 (0.31%)	ko04380
161	Flavonoid biosynthesis	74 (0.31%)	ko00941
162	Fc epsilon RI signaling pathway	74 (0.31%)	ko04664
163	Aminobenzoate degradation	74 (0.31%)	ko00627
164	Pancreatic secretion	73 (0.31%)	ko04972
165	Streptomycin biosynthesis	72 (0.3%)	ko00521
166	Apoptosis	68 (0.28%)	ko04210
167	Leukocyte transendothelial migration	67 (0.28%)	ko04670
168	T cell receptor signaling pathway	67 (0.28%)	ko04660
169	Endometrial cancer	66 (0.28%)	ko05213
170	Circadian rhythm - mammal	65 (0.27%)	ko04710
171	Sulfur relay system	62 (0.26%)	ko04122
172	Photosynthesis - antenna proteins	61 (0.26%)	ko00196
173	ErbB signaling pathway	60 (0.25%)	ko04012
174	Acute myeloid leukemia	58 (0.24%)	ko05221
175	Hedgehog signaling pathway	58 (0.24%)	ko04340
176	Hypertrophic cardiomyopathy (HCM)	57 (0.24%)	ko05410
177	Melanoma	56 (0.23%)	ko05218
178	Mineral absorption	54 (0.23%)	ko04978
179	Salivary secretion	54 (0.23%)	ko04970
180	Olfactory transduction	54 (0.23%)	ko04740
181	Drug metabolism - other enzymes	54 (0.23%)	ko00983
182	Gastric acid secretion	54 (0.23%)	ko04971
183	Benzoate degradation	53 (0.22%)	ko00362
184	Cytosolic DNA-sensing pathway	52 (0.22%)	ko04623
185	Dilated cardiomyopathy	52 (0.22%)	ko05414
186	Nicotinate and nicotinamide metabolism	51 (0.21%)	ko00760
187	Chronic myeloid leukemia	49 (0.2%)	ko05220
188	Phototransduction	48 (0.2%)	ko04744
189	Non-small cell lung cancer	48 (0.2%)	ko05223
190	Vitamin B6 metabolism	48 (0.2%)	ko00750
191	Renin-angiotensin system	46 (0.19%)	ko04614
192	Isoquinoline alkaloid biosynthesis	46 (0.19%)	ko00950
193	Notch signaling pathway	45 (0.19%)	ko04330
194	Linoleic acid metabolism	45 (0.19%)	ko00591
195	Thyroid cancer	45 (0.19%)	ko05216
196	Dorso-ventral axis formation	43 (0.18%)	ko04320
197	MAPK signaling pathway - fly	43 (0.18%)	ko04013
198	Bladder cancer	43 (0.18%)	ko05219
199	Zeatin biosynthesis	42 (0.18%)	ko00908
200	Taurine and hypotaurine metabolism	42 (0.18%)	ko00430
201	Stilbenoid, diarylheptanoid and gingerol biosynthesis	42 (0.18%)	ko00945
202	Two-component system	42 (0.18%)	ko02020
203	Novobiocin biosynthesis	42 (0.18%)	ko00401
204	Polycyclic aromatic hydrocarbon degradation	39 (0.16%)	ko00624
205	Arrhythmogenic right ventricular cardiomyopathy (ARVC)	38 (0.16%)	ko05412
206	Non-homologous end-joining	38 (0.16%)	ko03450
207	Glycosphingolipid biosynthesis - globo series	37 (0.15%)	ko00603
208	Vasopressin-regulated water reabsorption	36 (0.15%)	ko04962
209	Endocrine and other factor-regulated calcium reabsorption	35 (0.15%)	ko04961
210	Small cell lung cancer	35 (0.15%)	ko05222
211	Amoebiasis	35 (0.15%)	ko05146
212	Type I diabetes mellitus	34 (0.14%)	ko04940
213	Diterpenoid biosynthesis	34 (0.14%)	ko00904
214	Cell cycle - Caulobacter	34 (0.14%)	ko04112
215	Bisphenol degradation	34 (0.14%)	ko00363
216	MAPK signaling pathway - yeast	33 (0.14%)	ko04011
217	Leishmaniasis	33 (0.14%)	ko05140
218	Caprolactam degradation	31 (0.13%)	ko00930
219	Arachidonic acid metabolism	31 (0.13%)	ko00590
220	Geraniol degradation	31 (0.13%)	ko00281
221	Other glycan degradation	31 (0.13%)	ko00511
222	Bacterial secretion system	30 (0.13%)	ko03070
223	C5-Branched dibasic acid metabolism	30 (0.13%)	ko00660
224	Carbohydrate digestion and absorption	30 (0.13%)	ko04973
225	Riboflavin metabolism	29 (0.12%)	ko00740
226	Aldosterone-regulated sodium reabsorption	29 (0.12%)	ko04960
227	Fat digestion and absorption	29 (0.12%)	ko04975
228	Butirosin and neomycin biosynthesis	28 (0.12%)	ko00524
229	Tetracycline biosynthesis	27 (0.11%)	ko00253
230	Bile secretion	27 (0.11%)	ko04976
231	Proximal tubule bicarbonate reclamation	27 (0.11%)	ko04964
232	Glycosaminoglycan degradation	26 (0.11%)	ko00531
233	Protein digestion and absorption	26 (0.11%)	ko04974
234	Thiamine metabolism	26 (0.11%)	ko00730
235	Synthesis and degradation of ketone bodies	26 (0.11%)	ko00072
236	Phosphonate and phosphinate metabolism	25 (0.1%)	ko00440
237	Fatty acid elongation in mitochondria	25 (0.1%)	ko00062
238	Biosynthesis of ansamycins	24 (0.1%)	ko01051
239	Taste transduction	22 (0.09%)	ko04742
240	Jak-STAT signaling pathway	20 (0.08%)	ko04630
241	Biotin metabolism	19 (0.08%)	ko00780
242	Flavone and flavonol biosynthesis	19 (0.08%)	ko00944
243	Styrene degradation	17 (0.07%)	ko00643
244	D-Glutamine and D-glutamate metabolism	14 (0.06%)	ko00471
245	Brassinosteroid biosynthesis	13 (0.05%)	ko00905
246	Lipopolysaccharide biosynthesis	12 (0.05%)	ko00540
247	Caffeine metabolism	12 (0.05%)	ko00232
248	Lipoic acid metabolism	11 (0.05%)	ko00785
249	Other types of O-glycan biosynthesis	11 (0.05%)	ko00514
250	Peptidoglycan biosynthesis	10 (0.04%)	ko00550
251	Circadian rhythm - fly	10 (0.04%)	ko04711
252	African trypanosomiasis	10 (0.04%)	ko05143
253	Basal cell carcinoma	9 (0.04%)	ko05217
254	Glycosphingolipid biosynthesis - ganglio series	9 (0.04%)	ko00604
255	ABC transporters	9 (0.04%)	ko02010
256	Steroid hormone biosynthesis	7 (0.03%)	ko00140
257	Biosynthesis of siderophore group nonribosomal peptides	6 (0.03%)	ko01053
258	Neuroactive ligand-receptor interaction	6 (0.03%)	ko04080
259	Chlorocyclohexane and chlorobenzene degradation	5 (0.02%)	ko00361
260	Polyketide sugar unit biosynthesis	5 (0.02%)	ko00523
261	Primary bile acid biosynthesis	4 (0.02%)	ko00120
262	Toluene degradation	4 (0.02%)	ko00623
263	Glucosinolate biosynthesis	4 (0.02%)	ko00966
264	Fluorobenzoate degradation	4 (0.02%)	ko00364
265	Vitamin digestion and absorption	3 (0.01%)	ko04977
266	Primary immunodeficiency	3 (0.01%)	ko05340
267	Anthocyanin biosynthesis	2 (0.01%)	ko00942
268	Betalain biosynthesis	2 (0.01%)	ko00965
269	Benzoxazinoid biosynthesis	2 (0.01%)	ko00402
270	Indole alkaloid biosynthesis	2 (0.01%)	ko00901
271	ECM-receptor interaction	2 (0.01%)	ko04512
272	DDT degradation	1 (0%)	ko00351
273	Biosynthesis of vancomycin group antibiotics	1 (0%)	ko01055
