# Supplementary material for: Transcription Profiling Analysis of Mango–Fusarium mangiferae Interaction
Source: Front Microbiol. 2016 Sep 14;7:1443. doi: 10.3389/fmicb.2016.01443 (PMC5022174; doi:10.3389/fmicb.2016.01443)
Supplement: Additional File 4 — DEGs. [file DataSheet4.XLSX]

## Sheet: CK-VS-45D.GeneDiffExpFilter
GeneID	Gene_length	CK-Expression	45D-Expression	CK-RPKM	45D-RPKM	log2 Ratio(45D/CK)	Up-Down-Regulation(45D/CK)	P-value	FDR	Description	Pathway	GO Component	GO Function	GO Process
Unigene0064151	457	0	1166	0.001	479.382	18.8708	Up	2.22e-16	6e-15	hypothetical protein MTR_3g035650 [Medicago truncatula]	-	-	-	-
Unigene0040856	1082	0	2119	0.001	367.962	18.4892	Up	2.22e-16	5.82e-15	Cell wall-associated hydrolase, partial [Medicago truncatula]	-	-	-	-
Unigene0010829	584	0	896	0.001	288.267	18.137	Up	2.22e-16	5.77e-15	predicted protein [Populus trichocarpa]	-	-	-	-
Unigene0116779	549	0	834	0.001	285.426	18.1228	Up	2.22e-16	6.04e-15	unknow protein [Oryza sativa Japonica Group]	-	-	-	-
Unigene0061575	510	0	726	0.001	267.464	18.029	Up	2.22e-16	6.05e-15	Cell wall-associated hydrolase, partial [Medicago truncatula]	-	GO:0044444//cytoplasmic part;GO:0030529//ribonucleoprotein complex;GO:0043229//intracellular organelle	GO:0003824//catalytic activity	GO:0051234//establishment of localization
Unigene0015543	463	0	651	0.001	264.18	18.0112	Up	2.22e-16	5.76e-15	--	-	-	-	-
Unigene0035434	388	0	499	0.001	241.64	17.8825	Up	2.22e-16	5.98e-15	RRNA intron-encoded homing endonuclease [Medicago truncatula]	-	-	-	-
Unigene0035192	854	0	1082	0.001	238.05	17.8609	Up	2.22e-16	5.94e-15	Cytochrome P450 likeTBP [Medicago truncatula]	-	-	-	-
Unigene0013872	311	0	385	0.001	232.595	17.8275	Up	2.22e-16	5.81e-15	--	-	-	-	-
Unigene0035430	209	0	257	0.001	231.04	17.8178	Up	2.22e-16	6.1e-15	--	-	-	-	-
Unigene0015632	267	0	324	0.001	227.999	17.7987	Up	2.22e-16	5.82e-15	--	-	-	-	-
Unigene0061574	443	0	518	0.001	219.698	17.7452	Up	2.22e-16	6e-15	Ribosomal protein S10 [Medicago truncatula]	-	GO:0043231//intracellular membrane-bounded organelle	-	-
Unigene0042816	481	0	556	0.001	217.185	17.7286	Up	2.22e-16	5.83e-15	--	-	-	-	-
Unigene0010810	266	0	284	0.001	200.602	17.614	Up	2.22e-16	6.2e-15	--	-	-	-	-
Unigene0010869	263	0	261	0.001	186.459	17.5085	Up	2.22e-16	6.19e-15	--	-	-	-	-
Unigene0036129	453	0	433	0.001	179.593	17.4544	Up	2.22e-16	5.86e-15	hypothetical protein AURANDRAFT_27149, partial [Aureococcus anophagefferens]	-	-	-	-
Unigene0023114	318	0	253	0.001	149.483	17.1896	Up	2.22e-16	5.92e-15	ubiquitin carrier protein, partial [Genlisea aurea]	ko04120//Ubiquitin mediated proteolysis	-	GO:0019787//small conjugating protein ligase activity	GO:0032446//protein modification by small protein conjugation;GO:0070646//protein modification by small protein removal
Unigene0112767	1437	0	1077	0.001	140.818	17.1035	Up	2.22e-16	5.73e-15	class IV chitinase precursor [Vitis vinifera]	ko00520//Amino sugar and nucleotide sugar metabolism	GO:0030312//external encapsulating structure	-	GO:0010035//response to inorganic substance;GO:0071704;GO:0033554//cellular response to stress;GO:0010243//response to organic nitrogen;GO:0046942//carboxylic acid transport;GO:0015698//inorganic anion transport;GO:0002252;GO:0006812//cation transport;GO:0009793//embryo development ending in seed dormancy
Unigene0073120	248	0	174	0.001	131.825	17.0083	Up	2.22e-16	5.87e-15	--	-	-	-	-
Unigene0028467	340	0	233	0.001	128.759	16.9743	Up	2.22e-16	6e-15	--	-	-	-	-
Unigene0076401	298	0	202	0.001	127.36	16.9586	Up	2.22e-16	5.74e-15	--	-	-	-	-
Unigene0074205	300	0	180	0.001	112.733	16.7825	Up	2.22e-16	5.78e-15	transcript antisense to ribosomal rna protein [Nannochloropsis gaditana CCMP526]	-	-	-	-
Unigene0029242	363	0	215	0.001	111.284	16.7639	Up	2.22e-16	5.81e-15	--	-	-	-	-
Unigene0027964	548	0	317	0.001	108.687	16.7298	Up	2.22e-16	5.96e-15	--	-	-	-	-
Unigene0011416	1193	0	681	0.001	107.252	16.7106	Up	2.22e-16	5.97e-15	Flavonol 4'-sulfotransferase [Theobroma cacao]	-	-	-	-
Unigene0026101	243	0	137	0.001	105.929	16.6927	Up	2.22e-16	5.76e-15	--	-	-	-	-
Unigene0128338	536	0	294	0.001	103.058	16.6531	Up	2.22e-16	6.17e-15	unknow protein [Oryza sativa Japonica Group]	-	GO:0044444//cytoplasmic part;GO:0043229//intracellular organelle	-	-
Unigene0026103	385	0	208	0.001	101.508	16.6312	Up	2.22e-16	5.92e-15	--	-	-	-	-
Unigene0030712	401	0	214	0.001	100.269	16.6135	Up	2.22e-16	6.09e-15	senescence-associated protein [Picea abies]	-	-	-	-
Unigene0073564	263	0	130	0.001	92.8725	16.503	Up	2.22e-16	5.87e-15	--	-	-	-	-
Unigene0022633	251	0	122	0.001	91.3241	16.4787	Up	2.22e-16	6.21e-15	unnamed protein product [Chondrus crispus]	-	-	-	-
Unigene0027227	321	0	152	0.001	88.9689	16.441	Up	2.22e-16	5.74e-15	Protein TAR1 [Medicago truncatula]	-	-	-	-
Unigene0037654	351	0	166	0.001	88.8588	16.4392	Up	2.22e-16	6.06e-15	Ribosomal protein S10 [Medicago truncatula]	-	GO:0043231//intracellular membrane-bounded organelle;GO:0044444//cytoplasmic part	-	-
Unigene0121475	501	0	236	0.001	88.5062	16.4335	Up	2.22e-16	5.84e-15	Cell wall-associated hydrolase [Medicago truncatula]	-	-	-	-
Unigene0043616	307	0	141	0.001	86.2939	16.397	Up	2.22e-16	5.79e-15	chitinase [Mangifera indica]	-	GO:0030312//external encapsulating structure	GO:0004553//hydrolase activity, hydrolyzing O-glycosyl compounds;GO:0097367	GO:0010035//response to inorganic substance;GO:0044238//primary metabolic process;GO:0006026;GO:0033554//cellular response to stress;GO:0010243//response to organic nitrogen;GO:0046942//carboxylic acid transport;GO:0015698//inorganic anion transport;GO:0002252;GO:0006812//cation transport;GO:0044036;GO:0009793//embryo development ending in seed dormancy
Unigene0041806	383	0	175	0.001	85.8497	16.3895	Up	2.22e-16	5.93e-15	ATP synthase subunit alpha [Medicago truncatula]	-	GO:0033178//proton-transporting two-sector ATPase complex, catalytic domain	GO:0019829//cation-transporting ATPase activity;GO:0015078//hydrogen ion transmembrane transporter activity	GO:0015992//proton transport;GO:0046034//ATP metabolic process;GO:0034220//ion transmembrane transport
Unigene0028259	244	0	100	0.001	77.0033	16.2326	Up	2.22e-16	5.78e-15	--	-	-	-	-
Unigene0072983	215	0	85	0.001	74.2814	16.1807	Up	2.22e-16	6.11e-15	--	-	-	-	-
Unigene0064153	552	0	203	0.001	69.0966	16.0763	Up	2.22e-16	6.06e-15	unknow protein [Oryza sativa Japonica Group]	-	GO:0044424//intracellular part	-	GO:0006810//transport
Unigene0014961	1857	0	679	0.001	68.7001	16.068	Up	2.22e-16	6.16e-15	--	-	-	-	-
Unigene0029608	255	0	92	0.001	67.7871	16.0487	Up	2.22e-16	5.93e-15	--	-	-	-	-
Unigene0075690	418	0	148	0.001	66.525	16.0216	Up	2.22e-16	6.08e-15	hypothetical protein SORBIDRAFT_01g024221 [Sorghum bicolor]	-	-	-	-
Unigene0028843	462	0	162	0.001	65.8829	16.0076	Up	2.22e-16	6.18e-15	--	-	-	-	-
Unigene0073596	516	0	175	0.001	63.7218	15.9595	Up	2.22e-16	5.87e-15	--	-	-	-	-
Unigene0072730	559	0	174	0.001	58.484	15.8358	Up	2.22e-16	5.92e-15	cc-nbs resistance protein [Populus trichocarpa]	-	-	GO:0032550	GO:0006950//response to stress
Unigene0061568	317	0	97	0.001	57.4926	15.8111	Up	2.22e-16	5.89e-15	Ycf68 [Medicago truncatula]	-	GO:0009536//plastid	GO:0043169//cation binding	-
Unigene0014652	273	0	82	0.001	56.4353	15.7843	Up	2.22e-16	6.03e-15	--	-	-	-	-
Unigene0036127	1075	0	320	0.001	55.9295	15.7713	Up	2.22e-16	6.19e-15	transcript antisense to ribosomal rna protein [Nannochloropsis gaditana CCMP526]	-	-	-	-
Unigene0032175	429	0	127	0.001	55.6219	15.7634	Up	2.22e-16	6e-15	--	-	-	-	-
Unigene0022797	253	0	72	0.001	53.4701	15.7064	Up	2.22e-16	6.16e-15	predicted protein [Populus trichocarpa]	-	-	-	-
Unigene0023570	571	0	156	0.001	51.332	15.6476	Up	2.22e-16	6.12e-15	--	-	-	-	-
Unigene0011072	302	0	80	0.001	49.7717	15.603	Up	2.22e-16	6.08e-15	--	-	-	-	-
Unigene0021533	279	0	72	0.001	48.4873	15.5653	Up	2.22e-16	6.1e-15	--	-	-	-	-
Unigene0038474	444	0	114	0.001	48.2416	15.558	Up	2.22e-16	5.89e-15	Cell wall-associated hydrolase, partial [Medicago truncatula]	-	-	-	-
Unigene0021524	300	0	77	0.001	48.2246	15.5575	Up	2.22e-16	5.81e-15	PREDICTED: late L1 52 kDa protein-like [Cucumis sativus]	-	-	-	-
Unigene0010696	334	0	85	0.001	47.8159	15.5452	Up	2.22e-16	6.14e-15	--	-	-	-	-
Unigene0039666	386	0	98	0.001	47.7022	15.5418	Up	2.22e-16	5.93e-15	unknow protein [Oryza sativa Japonica Group]	-	-	-	-
Unigene0070088	201	0	48	0.001	44.8688	15.4534	Up	2.22e-16	6.06e-15	--	-	-	-	-
Unigene0010816	210	0	50	0.001	44.7353	15.4491	Up	2.22e-16	5.98e-15	--	-	-	-	-
Unigene0010958	283	0	67	0.001	44.4824	15.4409	Up	2.22e-16	6.08e-15	--	-	-	-	-
Unigene0030713	431	0	100	0.001	43.5935	15.4118	Up	2.22e-16	5.87e-15	senescence-associated protein [Picea abies]	-	-	-	-
Unigene0020827	321	0	74	0.001	43.3138	15.4025	Up	2.22e-16	6.05e-15	--	-	-	-	-
Unigene0073779	473	0	101	0.001	40.1199	15.292	Up	2.22e-16	6.15e-15	--	-	-	-	-
Unigene0028899	541	0	115	0.001	39.9393	15.2855	Up	2.22e-16	6.16e-15	hypothetical protein CHLNCDRAFT_28884 [Chlorella variabilis]	-	-	-	-
Unigene0025023	807	0	171	0.001	39.8127	15.2809	Up	2.22e-16	6.14e-15	transcript antisense to ribosomal rna protein [Nannochloropsis gaditana CCMP526]	-	-	-	-
Unigene0042084	289	0	61	0.001	39.6581	15.2753	Up	2.22e-16	5.78e-15	PREDICTED: 11S globulin subunit beta-like [Solanum lycopersicum]	-	-	-	-
Unigene0034379	413	0	87	0.001	39.5793	15.2725	Up	2.22e-16	5.9e-15	transcript antisense to ribosomal rna protein [Nannochloropsis gaditana CCMP526]	-	-	-	-
Unigene0026464	470	0	97	0.001	38.7769	15.2429	Up	2.22e-16	5.93e-15	--	-	-	-	-
Unigene0055462	374	0	77	0.001	38.6829	15.2394	Up	2.22e-16	5.75e-15	--	-	-	-	-
Unigene0055464	941	0	193	0.001	38.536	15.2339	Up	2.22e-16	5.94e-15	Urease accessory protein G [Theobroma cacao]	-	-	-	-
Unigene0042855	277	0	55	0.001	37.3063	15.1871	Up	2.22e-16	6.02e-15	--	-	-	-	-
Unigene0030483	289	0	55	0.001	35.7573	15.1259	Up	2.22e-16	5.88e-15	CM0216.310.nc [Lotus japonicus]	-	-	-	-
Unigene0117096	625	0	117	0.001	35.1727	15.1022	Up	2.22e-16	6.13e-15	Cold shock-like protein cspC [Aegilops tauschii]	-	-	GO:0046872//metal ion binding;GO:0003676//nucleic acid binding;GO:0016787//hydrolase activity	GO:0043170;GO:0044238//primary metabolic process
Unigene0028902	361	0	67	0.001	34.8712	15.0897	Up	2.22e-16	5.97e-15	hypothetical protein [Zea mays]	-	-	-	-
Unigene0042076	504	0	92	0.001	34.297	15.0658	Up	2.22e-16	5.83e-15	PREDICTED: beta-glucosidase 12 isoform 1 [Vitis vinifera]	-	-	GO:0016798//hydrolase activity, acting on glycosyl bonds	GO:0044238//primary metabolic process
Unigene0021985	305	0	55	0.001	33.8815	15.0482	Up	2.22e-16	6.15e-15	--	-	-	-	-
Unigene0027228	361	0	63	0.001	32.7893	15.0009	Up	2.22e-16	6.04e-15	--	-	-	-	-
Unigene0011359	534	0	92	0.001	32.3702	14.9824	Up	2.22e-16	6.09e-15	Uncharacterized protein TCM_036623 [Theobroma cacao]	-	-	-	-
Unigene0050076	297	0	51	0.001	32.2636	14.9776	Up	2.22e-16	6.09e-15	--	-	-	-	-
Unigene0077257	205	0	35	0.001	32.0785	14.9693	Up	2.22e-16	6.19e-15	transcript antisense to ribosomal rna protein [Nannochloropsis gaditana CCMP526]	-	-	-	-
Unigene0047809	481	0	79	0.001	30.859	14.9134	Up	2.22e-16	6.21e-15	Cell wall-associated hydrolase [Medicago truncatula]	-	GO:0009536//plastid	-	-
Unigene0046934	406	0	65	0.001	30.0806	14.8765	Up	2.22e-16	6.17e-15	--	-	-	-	-
Unigene0011008	350	0	56	0.001	30.0621	14.8757	Up	2.22e-16	6.04e-15	--	-	-	-	-
Unigene0040067	221	0	35	0.001	29.756	14.8609	Up	2.22e-16	5.89e-15	hypothetical protein (chloroplast) [Strombomonas acuminata]	-	-	-	-
Unigene0059866	636	0	100	0.001	29.5422	14.8505	Up	2.22e-16	5.98e-15	ORF124 [Pinus koraiensis]	-	-	-	-
Unigene0040170	405	0	63	0.001	29.227	14.835	Up	2.22e-16	5.74e-15	PREDICTED: 2S sulfur-rich seed storage protein 2-like [Solanum lycopersicum]	-	-	-	-
Unigene0011124	427	0	66	0.001	29.0413	14.8258	Up	2.22e-16	5.78e-15	--	-	-	-	-
Unigene0050584	336	0	51	0.001	28.5187	14.7996	Up	2.22e-16	5.75e-15	Myb-like HTH transcriptional regulator family protein [Theobroma cacao]	-	-	-	-
Unigene0078931	279	0	42	0.001	28.2842	14.7877	Up	2.22e-16	5.79e-15	PREDICTED: glycine-rich protein 2-like [Setaria italica]	-	GO:0044424//intracellular part;GO:0016020//membrane	GO:0003676//nucleic acid binding;GO:0004175//endopeptidase activity;GO:0046872//metal ion binding	GO:0044260;GO:0006508//proteolysis
Unigene0040848	301	0	45	0.001	28.0896	14.7777	Up	2.22e-16	6.08e-15	dehydration responsive protein [Corchorus olitorius]	-	-	-	-
Unigene0042977	1145	0	170	0.001	27.8961	14.7678	Up	2.22e-16	6.22e-15	Os02g0756800 [Oryza sativa Japonica Group]	-	-	-	-
Unigene0046880	560	0	82	0.001	27.5122	14.7478	Up	2.22e-16	5.95e-15	PREDICTED: uncharacterized protein LOC101218508, partial [Cucumis sativus]	-	-	-	-
Unigene0041805	383	0	56	0.001	27.4719	14.7457	Up	2.22e-16	5.78e-15	ATP synthase subunit alpha [Medicago truncatula]	-	GO:0033178//proton-transporting two-sector ATPase complex, catalytic domain	GO:0019829//cation-transporting ATPase activity;GO:0015078//hydrogen ion transmembrane transporter activity	GO:0015992//proton transport;GO:0046034//ATP metabolic process;GO:0034220//ion transmembrane transport
Unigene0031546	216	0	31	0.001	26.9654	14.7188	Up	2.22e-16	6.13e-15	--	-	-	-	-
Unigene0128339	536	0	76	0.001	26.6409	14.7014	Up	2.22e-16	5.89e-15	unknow protein [Oryza sativa Japonica Group]	-	-	-	-
Unigene0037302	476	0	67	0.001	26.4464	14.6908	Up	2.22e-16	6.08e-15	--	-	-	-	-
Unigene0078670	342	0	48	0.001	26.3703	14.6866	Up	2.22e-16	6.07e-15	--	-	-	-	-
Unigene0078470	488	0	68	0.001	26.1811	14.6762	Up	2.22e-16	5.97e-15	--	-	-	-	-
Unigene0011963	331	0	46	0.001	26.1113	14.6724	Up	2.22e-16	5.85e-15	--	-	-	-	-
Unigene0034376	389	0	54	0.001	26.0822	14.6708	Up	2.22e-16	5.82e-15	--	-	-	-	-
Unigene0020310	325	0	45	0.001	26.0153	14.6671	Up	2.22e-16	6.12e-15	--	-	-	-	-
Unigene0040913	253	0	35	0.001	25.9924	14.6658	Up	2.22e-16	5.89e-15	unknow protein [Oryza sativa Japonica Group]	-	-	-	-
Unigene0074182	714	0	97	0.001	25.5254	14.6396	Up	2.22e-16	6.01e-15	PREDICTED: vegetative cell wall protein gp1-like [Setaria italica]	-	-	-	-
Unigene0025859	243	0	33	0.001	25.5157	14.6391	Up	2.22e-16	5.99e-15	transcript antisense to ribosomal rna protein [Nannochloropsis gaditana CCMP526]	-	-	-	-
Unigene0014161	1897	0	254	0.001	25.1574	14.6187	Up	2.22e-16	5.95e-15	--	-	-	-	-
Unigene0026102	239	0	32	0.001	25.1566	14.6186	Up	2.22e-16	5.88e-15	--	-	-	-	-
Unigene0042660	876	0	116	0.001	24.8802	14.6027	Up	2.22e-16	6.1e-15	60S ribosomal protein L32A [Hevea brasiliensis]	ko03010//Ribosome	-	-	-
Unigene0021606	202	0	26	0.001	24.1836	14.5617	Up	1.02e-14	2.34e-13	--	-	-	-	-
Unigene0064150	218	0	28	0.001	24.1324	14.5587	Up	1.11e-15	2.73e-14	ORF64d [Pinus koraiensis]	-	GO:0033178//proton-transporting two-sector ATPase complex, catalytic domain;GO:0044424//intracellular part;GO:0031224//intrinsic to membrane	GO:0032550;GO:0019829//cation-transporting ATPase activity;GO:0015078//hydrogen ion transmembrane transporter activity	GO:0015988//energy coupled proton transport, against electrochemical gradient;GO:0006091//generation of precursor metabolites and energy;GO:0006754//ATP biosynthetic process
Unigene0035432	376	0	48	0.001	23.9857	14.5499	Up	2.22e-16	6.07e-15	RRNA intron-encoded homing endonuclease [Medicago truncatula]	-	-	-	-
Unigene0078544	667	0	85	0.001	23.9438	14.5474	Up	2.22e-16	6.13e-15	hypothetical protein MTR_5g051130 [Medicago truncatula]	-	-	-	-
Unigene0028986	410	0	52	0.001	23.8297	14.5405	Up	2.22e-16	5.84e-15	--	-	-	-	-
Unigene0020974	650	0	82	0.001	23.7028	14.5328	Up	2.22e-16	5.83e-15	--	-	-	-	-
Unigene0058082	645	0	81	0.001	23.5953	14.5262	Up	2.22e-16	5.88e-15	P-loop containing nucleoside triphosphate hydrolases superfamily protein [Theobroma cacao]	-	-	-	-
Unigene0011357	480	0	60	0.001	23.486	14.5195	Up	2.22e-16	6.15e-15	--	-	-	-	-
Unigene0010084	341	0	42	0.001	23.1417	14.4982	Up	2.22e-16	6.11e-15	Lipoxygenase isoform 3 [Theobroma cacao]	ko00592//alpha-Linolenic acid metabolism;ko00591//Linoleic acid metabolism	-	GO:0046914//transition metal ion binding;GO:0016702//oxidoreductase activity, acting on single donors with incorporation of molecular oxygen, incorporation of two atoms of oxygen	GO:0006633//fatty acid biosynthetic process
Unigene0023806	203	0	25	0.001	23.1389	14.498	Up	3.42e-14	7.53e-13	--	-	-	-	-
Unigene0046641	473	0	58	0.001	23.0391	14.4918	Up	2.22e-16	5.9e-15	--	-	-	-	-
Unigene0078851	261	0	32	0.001	23.0361	14.4916	Up	2.22e-16	5.88e-15	--	-	-	-	-
Unigene0022625	204	0	25	0.001	23.0255	14.4909	Up	3.42e-14	7.52e-13	RRNA intron-encoded homing endonuclease [Medicago truncatula]	-	-	-	-
Unigene0078591	230	0	28	0.001	22.8733	14.4814	Up	1.11e-15	2.73e-14	--	-	-	-	-
Unigene0078199	414	0	50	0.001	22.6918	14.4699	Up	2.22e-16	5.8e-15	--	-	-	-	-
Unigene0025095	249	0	30	0.001	22.6371	14.4664	Up	2.22e-16	6.18e-15	4-coumarate:CoA ligase [Populus tremuloides]	ko00940//Phenylpropanoid biosynthesis;ko00360//Phenylalanine metabolism;ko00130//Ubiquinone and other terpenoid-quinone biosynthesis	-	GO:0032550;GO:0016405//CoA-ligase activity;GO:0016703	GO:0009411//response to UV;GO:0010208//pollen wall assembly;GO:0044710;GO:0009813//flavonoid biosynthetic process;GO:0034285;GO:0006725//cellular aromatic compound metabolic process
Unigene0071968	228	0	27	0.001	22.2499	14.4415	Up	3.11e-15	7.45e-14	hypothetical protein M569_00248, partial [Genlisea aurea]	-	-	-	-
Unigene0126263	1053	0	124	0.001	22.1255	14.4334	Up	2.22e-16	6.01e-15	gag-pol polyprotein [Silene latifolia]	-	-	GO:0005488//binding	-
Unigene0010582	510	0	60	0.001	22.1045	14.4321	Up	2.22e-16	6.21e-15	Os01g0120600 [Oryza sativa Japonica Group]	-	-	-	-
Unigene0058083	249	0	29	0.001	21.8826	14.4175	Up	4.44e-16	1.13e-14	AAA-type ATPase family protein [Arabidopsis thaliana]	-	-	-	-
Unigene0020784	310	0	36	0.001	21.8193	14.4133	Up	2.22e-16	6.12e-15	PREDICTED: non-specific lipid-transfer protein 3-like [Solanum lycopersicum]	-	-	-	-
Unigene0074331	207	0	24	0.001	21.7841	14.411	Up	1.15e-13	2.38e-12	hypothetical protein SORBIDRAFT_1368s002010 [Sorghum bicolor]	-	-	-	-
Unigene0049337	527	0	61	0.001	21.748	14.4086	Up	2.22e-16	5.74e-15	PREDICTED: GDSL esterase/lipase At5g08460-like [Fragaria vesca subsp. vesca]	-	GO:0043231//intracellular membrane-bounded organelle	GO:0016787//hydrolase activity	GO:0044238//primary metabolic process
Unigene0022822	283	0	32	0.001	21.2453	14.3749	Up	2.22e-16	5.91e-15	--	-	-	-	-
Unigene0010454	239	0	27	0.001	21.2259	14.3735	Up	3.11e-15	7.44e-14	ATP synthase subunit beta [Medicago truncatula]	-	-	-	-
Unigene0033787	275	0	31	0.001	21.1801	14.3704	Up	2.22e-16	5.81e-15	--	-	-	-	-
Unigene0028714	344	0	38	0.001	20.7551	14.3412	Up	2.22e-16	5.84e-15	PREDICTED: probable F-actin-capping protein subunit beta-like [Cucumis sativus]	-	GO:0043234//protein complex;GO:0015629//actin cytoskeleton	GO:0008092//cytoskeletal protein binding	GO:0030835//negative regulation of actin filament depolymerization;GO:0006950//response to stress
Unigene0023277	211	0	23	0.001	20.4807	14.322	Up	3.91e-13	7.37e-12	--	-	-	-	-
Unigene0122169	864	0	94	0.001	20.4415	14.3192	Up	2.22e-16	6.13e-15	Glyoxal oxidase-related protein [Theobroma cacao]	-	-	-	-
Unigene0048172	533	0	57	0.001	20.0931	14.2944	Up	2.22e-16	6.1e-15	PREDICTED: glycerol-3-phosphate acyltransferase 6-like [Glycine max]	ko00564//Glycerophospholipid metabolism;ko00561//Glycerolipid metabolism	GO:0043231//intracellular membrane-bounded organelle	GO:0008374//O-acyltransferase activity;GO:0042578//phosphoric ester hydrolase activity	GO:0009059//macromolecule biosynthetic process;GO:0046471//phosphatidylglycerol metabolic process;GO:0009791//post-embryonic development
Unigene0019197	365	0	39	0.001	20.0757	14.2932	Up	2.22e-16	5.86e-15	--	-	-	-	-
Unigene0078265	216	0	23	0.001	20.0066	14.2882	Up	3.91e-13	7.35e-12	--	-	-	-	-
Unigene0078932	386	0	41	0.001	19.957	14.2846	Up	2.22e-16	6.01e-15	PREDICTED: probable 1-deoxy-D-xylulose-5-phosphate synthase, chloroplastic-like [Glycine max]	ko00900//Terpenoid backbone biosynthesis	-	GO:0016744	GO:0006721//terpenoid metabolic process
Unigene0021027	1052	0	109	0.001	19.4675	14.2488	Up	2.22e-16	6.15e-15	similar to hedgehog protein [Cyanidioschyzon merolae strain 10D]	-	-	-	-
Unigene0078786	581	0	60	0.001	19.4033	14.244	Up	2.22e-16	6.09e-15	hypothetical protein GlmaxMp59 (mitochondrion) [Glycine max]	-	GO:0043231//intracellular membrane-bounded organelle	-	-
Unigene0079243	301	0	31	0.001	19.3506	14.2401	Up	2.22e-16	5.77e-15	--	-	-	-	-
Unigene0117294	1494	0	152	0.001	19.1158	14.2225	Up	2.22e-16	6.13e-15	PREDICTED: UPF0481 protein At3g47200-like [Glycine max]	-	-	-	-
Unigene0031104	217	0	22	0.001	19.0486	14.2174	Up	1.32e-12	2.27e-11	--	-	-	-	-
Unigene0011140	494	0	50	0.001	19.017	14.215	Up	2.22e-16	6.2e-15	--	-	-	-	-
Unigene0049588	683	0	69	0.001	18.9814	14.2123	Up	2.22e-16	5.76e-15	transcript antisense to ribosomal rna protein [Nannochloropsis gaditana CCMP526]	-	-	-	-
Unigene0122229	1319	0	133	0.001	18.9455	14.2096	Up	2.22e-16	5.99e-15	metacaspase 3 [Arabidopsis thaliana]	-	-	-	-
Unigene0011142	1240	0	125	0.001	18.9403	14.2092	Up	2.22e-16	6e-15	unknown [Amphidinium carterae]	-	-	-	-
Unigene0023887	480	0	48	0.001	18.7888	14.1976	Up	2.22e-16	6.01e-15	hypothetical protein Gasu_05410 [Galdieria sulphuraria]	-	-	-	-
Unigene0011038	823	0	82	0.001	18.7203	14.1923	Up	2.22e-16	6.02e-15	proline-rich protein [Oryza sativa Japonica Group]	-	-	-	-
Unigene0013059	201	0	20	0.001	18.6953	14.1904	Up	1.52e-11	2.29e-10	--	-	-	-	-
Unigene0049708	698	0	68	0.001	18.3043	14.1599	Up	2.22e-16	6.06e-15	chloroplast ribulose-1,5-bisphosphate carboxylase/oxygenase small subunit precursor [Brassica napus]	ko00710//Carbon fixation in photosynthetic organisms;ko00630//Glyoxylate and dicarboxylate metabolism	GO:0005840//ribosome;GO:0009526//plastid envelope;GO:0009534//chloroplast thylakoid;GO:0009570//chloroplast stroma;GO:0005576//extracellular region;GO:0044436	GO:0046914//transition metal ion binding;GO:0016491//oxidoreductase activity;GO:0016831//carboxy-lyase activity	GO:0044710;GO:0070271;GO:0043094;GO:0009639//response to red or far red light;GO:0006950//response to stress
Unigene0010073	226	0	22	0.001	18.29	14.1588	Up	1.32e-12	2.26e-11	--	-	-	-	-
Unigene0052066	371	0	36	0.001	18.2317	14.1542	Up	2.22e-16	6.12e-15	PREDICTED: thioredoxin M4, chloroplastic-like [Fragaria vesca subsp. vesca]	-	-	-	-
Unigene0013940	301	0	29	0.001	18.1022	14.1439	Up	4.44e-16	1.13e-14	--	-	-	-	-
Unigene0030714	377	0	36	0.001	17.9416	14.131	Up	2.22e-16	6.01e-15	senescence-associated protein [Micromonas pusilla CCMP1545]	-	-	-	-
Unigene0079016	386	0	36	0.001	17.5232	14.097	Up	2.22e-16	6.16e-15	GDSL-like Lipase/Acylhydrolase superfamily protein [Theobroma cacao]	-	-	GO:0016787//hydrolase activity	GO:0044238//primary metabolic process
Unigene0071392	3193	0	297	0.001	17.4766	14.0931	Up	2.22e-16	5.73e-15	argonaute protein group [Populus trichocarpa]	-	-	-	-
Unigene0025804	314	0	29	0.001	17.3527	14.0829	Up	4.44e-16	1.13e-14	LHC II Type III chlorophyll a /b binding protein [Brassica napus]	ko00196//Photosynthesis - antenna proteins	GO:0009521;GO:0009534//chloroplast thylakoid	GO:0043169//cation binding	GO:0006091//generation of precursor metabolites and energy
Unigene0012591	304	0	28	0.001	17.3055	14.0789	Up	1.11e-15	2.74e-14	--	-	-	-	-
Unigene0049676	705	0	64	0.001	17.0565	14.058	Up	2.22e-16	6.11e-15	--	-	-	-	-
Unigene0076317	441	0	40	0.001	17.042	14.0568	Up	2.22e-16	6.02e-15	--	-	-	-	-
Unigene0076316	414	0	37	0.001	16.7919	14.0355	Up	2.22e-16	6.18e-15	--	-	-	-	-
Unigene0025687	215	0	19	0.001	16.6041	14.0192	Up	5.13e-11	7.37e-10	--	-	-	-	-
Unigene0022092	273	0	24	0.001	16.5176	14.0117	Up	1.15e-13	2.38e-12	--	-	-	-	-
Unigene0078138	218	0	19	0.001	16.3756	13.9993	Up	5.13e-11	7.33e-10	--	-	-	-	-
Unigene0037206	1489	0	128	0.001	16.1516	13.9794	Up	2.22e-16	5.73e-15	GDSL-like Lipase/Acylhydrolase superfamily protein [Theobroma cacao]	-	-	-	-
Unigene0022373	606	0	52	0.001	16.1224	13.9768	Up	2.22e-16	6.09e-15	PREDICTED: NAC domain-containing protein 72-like [Cicer arietinum]	-	GO:0043231//intracellular membrane-bounded organelle	GO:0003676//nucleic acid binding;GO:0001071//nucleic acid binding transcription factor activity	GO:0009755//hormone-mediated signaling pathway;GO:0006972//hyperosmotic response;GO:0006351//transcription, DNA-dependent;GO:0032502//developmental process
Unigene0015976	559	0	47	0.001	15.7974	13.9474	Up	2.22e-16	6.14e-15	LE25 protein [Solanum tuberosum]	-	-	-	GO:0006950//response to stress;GO:0009791//post-embryonic development
Unigene0042074	226	0	19	0.001	15.7959	13.9473	Up	5.13e-11	7.35e-10	PREDICTED: beta-glucosidase 12-like [Setaria italica]	ko00500//Starch and sucrose metabolism;ko00940//Phenylpropanoid biosynthesis;ko00460//Cyanoamino acid metabolism	-	GO:0004553//hydrolase activity, hydrolyzing O-glycosyl compounds	GO:0008152//metabolic process
Unigene0012458	239	0	20	0.001	15.7229	13.9406	Up	1.52e-11	2.29e-10	--	-	-	-	-
Unigene0042622	646	0	54	0.001	15.7058	13.939	Up	2.22e-16	5.89e-15	--	-	-	-	-
Unigene0016842	747	0	62	0.001	15.5945	13.9287	Up	2.22e-16	5.92e-15	gag-pol polyprotein [Rosa rugosa]	-	-	GO:0046914//transition metal ion binding;GO:0015925;GO:0097159	GO:0006259//DNA metabolic process
Unigene0114733	463	0	38	0.001	15.4206	13.9126	Up	2.22e-16	5.77e-15	--	-	-	-	-
Unigene0037938	942	0	77	0.001	15.3582	13.9067	Up	2.22e-16	6.06e-15	Gb:AAF02129.1 isoform 1 [Theobroma cacao]	-	GO:0043231//intracellular membrane-bounded organelle	-	-
Unigene0010192	208	0	17	0.001	15.3562	13.9065	Up	5.88e-10	7.54e-09	--	-	-	-	-
Unigene0078664	1581	0	128	0.001	15.2117	13.8929	Up	2.22e-16	5.97e-15	ammonium transporter [Guillardia theta CCMP2712]	-	-	-	-
Unigene0049594	235	0	19	0.001	15.191	13.8909	Up	5.13e-11	7.37e-10	--	-	-	-	-
Unigene0116567	637	0	51	0.001	15.0429	13.8768	Up	2.22e-16	6.19e-15	Phytosulfokine 3 precursor [Arabidopsis thaliana]	-	-	-	-
Unigene0036581	501	0	40	0.001	15.0011	13.8728	Up	2.22e-16	5.83e-15	Myb domain protein 17 isoform 2 [Theobroma cacao]	-	-	-	-
Unigene0032381	213	0	17	0.001	14.9958	13.8723	Up	5.88e-10	7.54e-09	MYB-like 102 [Theobroma cacao]	-	GO:0043231//intracellular membrane-bounded organelle	GO:0003676//nucleic acid binding	GO:0044249//cellular biosynthetic process;GO:1901576;GO:0006970//response to osmotic stress;GO:0009755//hormone-mediated signaling pathway
Unigene0048978	227	0	18	0.001	14.8986	13.8629	Up	1.74e-10	2.35e-09	--	-	-	-	-
Unigene0033863	519	0	41	0.001	14.8428	13.8575	Up	2.22e-16	6.16e-15	cytochrome oxidase subunit 2 (mitochondrion) [Physcomitrella patens]	ko00190//Oxidative phosphorylation;ko05016//Huntington's disease;ko05010//Alzheimer's disease;ko05012//Parkinson's disease;ko04260//Cardiac muscle contraction	GO:0016020//membrane	-	-
Unigene0049709	689	0	54	0.001	14.7256	13.846	Up	2.22e-16	5.75e-15	ribulose 1,5-bisphosphate carboxylase/oxygenase [Brassica rapa subsp. chinensis]	ko00710//Carbon fixation in photosynthetic organisms;ko00630//Glyoxylate and dicarboxylate metabolism	GO:0005840//ribosome;GO:0009526//plastid envelope;GO:0009534//chloroplast thylakoid;GO:0009570//chloroplast stroma;GO:0005576//extracellular region;GO:0044436	GO:0046914//transition metal ion binding;GO:0016491//oxidoreductase activity;GO:0016831//carboxy-lyase activity	GO:0044710;GO:0070271;GO:0043094;GO:0009639//response to red or far red light;GO:0006950//response to stress
Unigene0012335	308	0	24	0.001	14.6406	13.8377	Up	1.15e-13	2.38e-12	--	-	-	-	-
Unigene0076732	470	0	36	0.001	14.3914	13.8129	Up	2.22e-16	6.2e-15	--	-	-	-	-
Unigene0011095	1776	0	136	0.001	14.3878	13.8126	Up	2.22e-16	5.84e-15	Os10g0546600 [Oryza sativa Japonica Group]	ko00906//Carotenoid biosynthesis	-	-	-
Unigene0079479	277	0	21	0.001	14.2442	13.7981	Up	4.48e-12	7.16e-11	hypothetical protein M569_04735, partial [Genlisea aurea]	-	-	-	-
Unigene0033715	912	0	69	0.001	14.2152	13.7951	Up	2.22e-16	5.95e-15	heat shock protein 90 [Triticum aestivum]	ko04141//Protein processing in endoplasmic reticulum;ko04626//Plant-pathogen interaction;ko04612//Antigen processing and presentation;ko05200//Pathways in cancer;ko04914//Progesterone-mediated oocyte maturation;ko05215//Prostate cancer;ko04621//NOD-like receptor signaling pathway	-	-	-
Unigene0080935	212	0	16	0.001	14.1802	13.7916	Up	1.99e-09	2.42e-08	OSJNBb0018A10.6 [Oryza sativa Japonica Group]	-	-	-	-
Unigene0037567	530	0	40	0.001	14.1802	13.7916	Up	2.22e-16	5.8e-15	expansin [Breonia chinensis]	-	-	-	GO:0071555
Unigene0040915	253	0	19	0.001	14.1102	13.7844	Up	5.13e-11	7.34e-10	unknow protein [Oryza sativa Japonica Group]	-	-	-	-
Unigene0041524	761	0	57	0.001	14.0731	13.7807	Up	2.22e-16	5.78e-15	dehydration responsive protein [Corchorus olitorius]	-	-	-	-
Unigene0011424	322	0	24	0.001	14.0041	13.7736	Up	1.15e-13	2.38e-12	hypothetical protein AURANDRAFT_28296, partial [Aureococcus anophagefferens]	-	-	-	-
Unigene0021268	242	0	18	0.001	13.9752	13.7706	Up	1.74e-10	2.35e-09	PREDICTED: cytochrome P450 89A2-like [Fragaria vesca subsp. vesca]	-	GO:0043231//intracellular membrane-bounded organelle	GO:0046914//transition metal ion binding;GO:0016712//oxidoreductase activity, acting on paired donors, with incorporation or reduction of molecular oxygen, reduced flavin or flavoprotein as one donor, and incorporation of one atom of oxygen;GO:0046906//tetrapyrrole binding	GO:0044710
Unigene0050211	216	0	16	0.001	13.9176	13.7646	Up	1.99e-09	2.41e-08	--	-	-	-	-
Unigene0072256	1594	0	118	0.001	13.9089	13.7637	Up	2.22e-16	5.86e-15	PREDICTED: calmodulin-binding transcription activator 3-like [Vitis vinifera]	-	-	-	-
Unigene0031184	785	0	58	0.001	13.8822	13.7609	Up	2.22e-16	5.9e-15	predicted protein [Populus trichocarpa]	-	-	-	-
Unigene0035417	847	0	62	0.001	13.7533	13.7475	Up	2.22e-16	6.22e-15	cytochrome c oxidase subunit I [Lingulodinium polyedrum]	ko00190//Oxidative phosphorylation;ko05016//Huntington's disease;ko05010//Alzheimer's disease;ko05012//Parkinson's disease;ko04260//Cardiac muscle contraction	-	-	-
Unigene0057415	262	0	19	0.001	13.6255	13.734	Up	5.13e-11	7.36e-10	retrotransposon protein [Oryza sativa Indica Group]	-	-	-	-
Unigene0011394	1039	0	75	0.001	13.5627	13.7274	Up	2.22e-16	5.93e-15	--	-	-	-	-
Unigene0020445	432	0	31	0.001	13.4827	13.7188	Up	2.22e-16	5.73e-15	--	-	-	-	-
Unigene0042083	1315	0	93	0.001	13.2879	13.6978	Up	2.22e-16	6.03e-15	PREDICTED: 11S globulin subunit beta-like [Solanum lycopersicum]	-	-	-	-
Unigene0035194	454	0	32	0.001	13.2432	13.693	Up	2.22e-16	5.86e-15	ORF124 [Pinus koraiensis]	-	-	-	-
Unigene0024081	568	0	40	0.001	13.2316	13.6917	Up	2.22e-16	6.2e-15	arabinogalactan-protein [Nicotiana alata]	-	-	-	-
Unigene0027209	299	0	21	0.001	13.1962	13.6878	Up	4.48e-12	7.15e-11	PREDICTED: aldehyde dehydrogenase family 3 member F1-like [Glycine max]	ko00010//Glycolysis / Gluconeogenesis;ko00620//Pyruvate metabolism;ko00330//Arginine and proline metabolism;ko00071//Fatty acid metabolism;ko00280//Valine, leucine and isoleucine degradation;ko00640//Propanoate metabolism;ko00380//Tryptophan metabolism;ko00561//Glycerolipid metabolism;ko00040//Pentose and glucuronate interconversions;ko00410//beta-Alanine metabolism;ko00053//Ascorbate and aldarat…	-	-	-
Unigene0065897	399	0	28	0.001	13.1851	13.6866	Up	1.11e-15	2.74e-14	Ubiquitin-like superfamily protein isoform 1 [Theobroma cacao]	ko04140//Regulation of autophagy	-	GO:0015631//tubulin binding	GO:0044248//cellular catabolic process
Unigene0054639	617	0	43	0.001	13.0943	13.6767	Up	2.22e-16	5.73e-15	polygalacturonase [Pyrus pyrifolia]	ko00500//Starch and sucrose metabolism;ko00040//Pentose and glucuronate interconversions	-	GO:0004553//hydrolase activity, hydrolyzing O-glycosyl compounds	GO:0044238//primary metabolic process
Unigene0032002	433	0	30	0.001	13.0177	13.6682	Up	2.22e-16	6.17e-15	--	-	-	-	-
Unigene0056747	551	0	38	0.001	12.9578	13.6615	Up	2.22e-16	6.05e-15	Cell wall-associated hydrolase, partial [Medicago truncatula]	-	GO:0009536//plastid	-	-
Unigene0036126	887	0	61	0.001	12.9213	13.6575	Up	2.22e-16	5.76e-15	glycine-rich protein [Gossypium hirsutum]	-	-	-	-
Unigene0080469	320	0	22	0.001	12.9173	13.657	Up	1.32e-12	2.27e-11	--	-	-	-	-
Unigene0047810	466	0	32	0.001	12.9022	13.6553	Up	2.22e-16	6.04e-15	Cell wall-associated hydrolase, partial [Medicago truncatula]	-	-	-	-
Unigene0077875	379	0	26	0.001	12.8894	13.6539	Up	1.02e-14	2.35e-13	--	-	-	-	-
Unigene0010122	379	0	26	0.001	12.8894	13.6539	Up	1.02e-14	2.35e-13	--	-	-	-	-
Unigene0062685	277	0	19	0.001	12.8876	13.6537	Up	5.13e-11	7.36e-10	--	-	-	-	-
Unigene0014198	366	0	25	0.001	12.8339	13.6477	Up	3.42e-14	7.52e-13	pherophorin-dz1 protein [Volvox carteri f. nagariensis]	-	-	-	-
Unigene0073509	809	0	55	0.001	12.7736	13.6409	Up	2.22e-16	6.08e-15	AT2G40070 [Arabidopsis thaliana]	-	-	-	-
Unigene0024820	383	0	26	0.001	12.7548	13.6388	Up	1.02e-14	2.34e-13	PREDICTED: 2S sulfur-rich seed storage protein 2-like [Solanum lycopersicum]	-	-	-	-
Unigene0078587	280	0	19	0.001	12.7496	13.6382	Up	5.13e-11	7.33e-10	--	-	-	-	-
Unigene0030235	310	0	21	0.001	12.7279	13.6357	Up	4.48e-12	7.16e-11	--	-	-	-	-
Unigene0011516	728	0	49	0.001	12.6463	13.6264	Up	2.22e-16	5.95e-15	--	-	-	-	-
Unigene0023591	358	0	24	0.001	12.5959	13.6207	Up	1.15e-13	2.38e-12	PREDICTED: probable beta-1,3-galactosyltransferase 2-like [Glycine max]	-	GO:0043231//intracellular membrane-bounded organelle;GO:0031224//intrinsic to membrane	GO:0035250//UDP-galactosyltransferase activity	GO:0006464//protein modification process
Unigene0010002	955	0	64	0.001	12.5915	13.6202	Up	2.22e-16	5.87e-15	Cytochrome P450 704C1 [Theobroma cacao]	-	-	GO:0016491//oxidoreductase activity	-
Unigene0037297	643	0	43	0.001	12.5648	13.6171	Up	2.22e-16	5.91e-15	Tar1p [Medicago truncatula]	-	-	-	-
Unigene0024144	1126	0	75	0.001	12.5148	13.6113	Up	2.22e-16	5.92e-15	repeat-containing protein [Phytophthora sojae]	-	-	-	-
Unigene0037090	557	0	37	0.001	12.4809	13.6074	Up	2.22e-16	5.97e-15	predicted protein [Populus trichocarpa]	-	-	-	-
Unigene0027568	228	0	15	0.001	12.3611	13.5935	Up	6.73e-09	7.69e-08	hypothetical protein M569_12098, partial [Genlisea aurea]	-	-	-	-
Unigene0078719	350	0	23	0.001	12.3469	13.5919	Up	3.91e-13	7.34e-12	--	-	-	-	-
Unigene0032382	716	0	47	0.001	12.3334	13.5903	Up	2.22e-16	6.11e-15	MYB-like 102 [Theobroma cacao]	-	-	-	GO:0009725//response to hormone stimulus;GO:0050794//regulation of cellular process
Unigene0030967	504	0	33	0.001	12.3022	13.5866	Up	2.22e-16	6.23e-15	--	-	-	-	-
Unigene0011225	550	0	36	0.001	12.2981	13.5862	Up	2.22e-16	6.17e-15	PREDICTED: gibberellin-regulated protein 14-like [Solanum lycopersicum]	-	-	-	-
Unigene0078492	460	0	30	0.001	12.2536	13.5809	Up	2.22e-16	5.9e-15	P-loop containing nucleoside triphosphate hydrolases superfamily protein [Theobroma cacao]	-	GO:0044430//cytoskeletal part;GO:0015630//microtubule cytoskeleton;GO:0043234//protein complex;GO:0044444//cytoplasmic part	GO:1901363;GO:0036094;GO:0097159	GO:0007017//microtubule-based process;GO:0048446//petal morphogenesis;GO:0006342//chromatin silencing;GO:0048447;GO:0034968//histone lysine methylation;GO:1902410
Unigene0018133	204	0	13	0.001	11.9733	13.5475	Up	7.71e-08	7.67e-07	--	-	-	-	-
Unigene0016152	236	0	15	0.001	11.942	13.5438	Up	6.73e-09	7.72e-08	--	-	-	-	-
Unigene0114752	741	0	47	0.001	11.9173	13.5408	Up	2.22e-16	6.03e-15	Os01g0938400 [Oryza sativa Japonica Group]	-	-	-	-
Unigene0011221	789	0	50	0.001	11.9067	13.5395	Up	2.22e-16	6.09e-15	uncharacterized protein LOC100191651 precursor [Zea mays]	-	-	-	-
Unigene0038470	302	0	19	0.001	11.8208	13.529	Up	5.13e-11	7.35e-10	Cell wall-associated hydrolase, partial [Medicago truncatula]	-	-	-	-
Unigene0027831	350	0	22	0.001	11.8101	13.5277	Up	1.32e-12	2.26e-11	ATP synthase subunit alpha [Medicago truncatula]	-	-	-	-
Unigene0023517	367	0	23	0.001	11.775	13.5234	Up	3.91e-13	7.36e-12	--	-	-	-	-
Unigene0012919	862	0	54	0.001	11.7703	13.5229	Up	2.22e-16	6.22e-15	GRAM domain-containing protein / ABA-responsive protein-related [Theobroma cacao]	-	-	-	-
Unigene0051482	1092	0	68	0.001	11.7	13.5142	Up	2.22e-16	5.95e-15	subtilisin-related vacuolar protease [Emiliania huxleyi CCMP1516]	-	-	GO:0070011	GO:0008152//metabolic process
Unigene0032031	435	0	27	0.001	11.662	13.5095	Up	3.11e-15	7.44e-14	unnamed protein product [Vitis vinifera]	-	-	-	-
Unigene0078153	211	0	13	0.001	11.576	13.4989	Up	7.71e-08	7.7e-07	--	-	-	-	-
Unigene0121505	537	0	33	0.001	11.5462	13.4951	Up	2.22e-16	5.94e-15	--	-	-	-	-
Unigene0035082	359	0	22	0.001	11.514	13.4911	Up	1.32e-12	2.26e-11	chlorophyll a/b binding protein [Brassica oleracea]	ko00196//Photosynthesis - antenna proteins	GO:0009521;GO:0009526//plastid envelope;GO:0009570//chloroplast stroma;GO:0009534//chloroplast thylakoid	GO:0046906//tetrapyrrole binding;GO:0043169//cation binding	GO:0009765//photosynthesis, light harvesting
Unigene0013456	360	0	22	0.001	11.4821	13.4871	Up	1.32e-12	2.27e-11	peptidylprolyl isomerase, precursor [Micromonas sp. RCC299]	-	GO:0009526//plastid envelope;GO:0009532//plastid stroma;GO:0009534//chloroplast thylakoid;GO:0044436;GO:0005840//ribosome;GO:0005576//extracellular region	GO:0019901//protein kinase binding;GO:0016859//cis-trans isomerase activity	GO:0006633//fatty acid biosynthetic process;GO:0043623//cellular protein complex assembly;GO:0006091//generation of precursor metabolites and energy;GO:0018208//peptidyl-proline modification;GO:0009639//response to red or far red light;GO:0009694//jasmonic acid metabolic process;GO:0006952//defense response;GO:0034285;GO:0006351//transcription, DNA-dependent;GO:0006970//response to osmotic stress…
Unigene0078864	1342	0	82	0.001	11.4805	13.4869	Up	2.22e-16	5.85e-15	--	-	-	-	-
Unigene0029165	230	0	14	0.001	11.4367	13.4814	Up	2.28e-08	2.43e-07	--	-	-	-	-
Unigene0029784	296	0	18	0.001	11.4256	13.48	Up	1.74e-10	2.35e-09	Ankyrin repeat family protein, putative [Theobroma cacao]	-	-	-	-
Unigene0012987	379	0	23	0.001	11.4022	13.477	Up	3.91e-13	7.36e-12	Acyl-CoA N-acyltransferases superfamily protein [Theobroma cacao]	-	-	GO:0016407//acetyltransferase activity	-
Unigene0031827	396	0	24	0.001	11.3872	13.4751	Up	1.15e-13	2.38e-12	epidermis-specific secreted glycoprotein EP1-like protein [Gossypium hirsutum]	-	-	-	GO:0008037//cell recognition
Unigene0012406	415	0	25	0.001	11.3186	13.4664	Up	3.42e-14	7.52e-13	theta class glutathione S-transferase [Physcomitrella patens]	-	-	-	-
Unigene0017735	415	0	25	0.001	11.3186	13.4664	Up	3.42e-14	7.52e-13	hypothetical protein M569_00248, partial [Genlisea aurea]	-	-	-	-
Unigene0017710	401	0	24	0.001	11.2452	13.457	Up	1.15e-13	2.38e-12	Vacuolar iron transporter 1 [Theobroma cacao]	-	GO:0031090//organelle membrane	GO:0046915//transition metal ion transmembrane transporter activity	GO:0006879//cellular iron ion homeostasis;GO:0006826//iron ion transport
Unigene0044031	288	0	17	0.001	11.0906	13.4371	Up	5.88e-10	7.55e-09	PREDICTED: vicilin-like antimicrobial peptides 2-1-like [Solanum lycopersicum]	-	-	-	-
Unigene0054485	1330	0	78	0.001	11.019	13.4277	Up	2.22e-16	5.93e-15	Proline-rich receptor protein kinase PERK10 isoform 1 [Theobroma cacao]	-	-	-	-
Unigene0023730	273	0	16	0.001	11.0118	13.4268	Up	1.99e-09	2.42e-08	PREDICTED: ZF-HD homeobox protein At4g24660 [Vitis vinifera]	-	-	-	-
Unigene0040912	239	0	14	0.001	11.006	13.426	Up	2.28e-08	2.43e-07	hypothetical protein MTR_8g040260 [Medicago truncatula]	-	-	-	-
Unigene0067581	514	0	30	0.001	10.9662	13.4208	Up	2.22e-16	6.15e-15	TIM-barrel signal transduction protein isoform 2 [Theobroma cacao]	-	GO:0009536//plastid	GO:0043169//cation binding	GO:0006812//cation transport
Unigene0129253	1035	0	60	0.001	10.8921	13.411	Up	2.22e-16	5.8e-15	cytochrome c oxidase subunit I [Lingulodinium polyedrum]	ko00190//Oxidative phosphorylation;ko05016//Huntington's disease;ko05010//Alzheimer's disease;ko05012//Parkinson's disease;ko04260//Cardiac muscle contraction	-	-	-
Unigene0025404	208	0	12	0.001	10.8397	13.404	Up	2.61e-07	2.4e-06	NBS-LRR disease resistance protein [Mangifera indica]	-	-	-	-
Unigene0036130	1042	0	60	0.001	10.8189	13.4013	Up	2.22e-16	5.83e-15	transcript antisense to ribosomal rna protein [Nannochloropsis gaditana CCMP526]	-	-	-	-
Unigene0035193	576	0	33	0.001	10.7644	13.394	Up	2.22e-16	5.98e-15	Cell wall-associated hydrolase, partial [Medicago truncatula]	-	-	-	-
Unigene0079964	315	0	18	0.001	10.7365	13.3902	Up	1.74e-10	2.35e-09	--	-	-	-	-
Unigene0013315	316	0	18	0.001	10.7025	13.3857	Up	1.74e-10	2.36e-09	conserved hypothetical protein [Phytophthora infestans T30-4]	-	-	-	-
Unigene0040770	1427	0	81	0.001	10.665	13.3806	Up	2.22e-16	5.85e-15	Pectin lyase-like superfamily protein [Theobroma cacao]	ko00500//Starch and sucrose metabolism;ko00040//Pentose and glucuronate interconversions	-	-	-
Unigene0012340	463	0	26	0.001	10.551	13.3651	Up	1.02e-14	2.34e-13	Protodermal factor 2 isoform 1 [Theobroma cacao]	-	GO:0043231//intracellular membrane-bounded organelle	GO:0001071//nucleic acid binding transcription factor activity;GO:0003677//DNA binding	GO:0006351//transcription, DNA-dependent;GO:0008544//epidermis development;GO:0009793//embryo development ending in seed dormancy;GO:0009668;GO:0009886//post-embryonic morphogenesis;GO:0000904//cell morphogenesis involved in differentiation;GO:0048437//floral organ development;GO:0043543
Unigene0010355	463	0	26	0.001	10.551	13.3651	Up	1.02e-14	2.34e-13	--	-	-	-	-
Unigene0078854	285	0	16	0.001	10.5481	13.3647	Up	1.99e-09	2.41e-08	ribosomal protein L31 [Cyanidioschyzon merolae strain 10D]	-	GO:0009536//plastid	-	GO:0034641//cellular nitrogen compound metabolic process;GO:0044710;GO:0044238//primary metabolic process;GO:0016043//cellular component organization;GO:0006725//cellular aromatic compound metabolic process;GO:0046483//heterocycle metabolic process;GO:1901360;GO:0043170
Unigene0038219	340	0	19	0.001	10.4996	13.3581	Up	5.13e-11	7.33e-10	--	-	-	-	-
Unigene0078313	1237	0	69	0.001	10.4804	13.3554	Up	2.22e-16	5.98e-15	PREDICTED: aldo-keto reductase family 4 member C9-like [Glycine max]	-	-	GO:0016491//oxidoreductase activity	-
Unigene0078934	682	0	38	0.001	10.4688	13.3538	Up	2.22e-16	6.07e-15	protein kinase family protein [Musa acuminata]	-	-	-	-
Unigene0018059	236	0	13	0.001	10.3498	13.3373	Up	7.71e-08	7.65e-07	--	-	-	-	-
Unigene0012726	218	0	12	0.001	10.3425	13.3363	Up	2.61e-07	2.41e-06	--	-	-	-	-
Unigene0018688	455	0	25	0.001	10.3235	13.3336	Up	3.42e-14	7.53e-13	--	-	-	-	-
Unigene0023898	237	0	13	0.001	10.3061	13.3312	Up	7.71e-08	7.66e-07	Li-tolerant lipase 1 isoform 1 [Theobroma cacao]	-	-	-	-
Unigene0078155	549	0	30	0.001	10.2671	13.3257	Up	2.22e-16	5.74e-15	plastid lipid associated protein CHRC [Solanum lycopersicum]	-	GO:0009536//plastid	GO:0016628//oxidoreductase activity, acting on the CH-CH group of donors, NAD or NADP as acceptor	GO:0044710
Unigene0018261	348	0	19	0.001	10.2583	13.3245	Up	5.13e-11	7.33e-10	Curculin-like (mannose-binding) lectin family protein [Theobroma cacao]	-	GO:0005911//cell-cell junction;GO:0005618//cell wall;GO:0043231//intracellular membrane-bounded organelle;GO:0044444//cytoplasmic part;GO:0005576//extracellular region;GO:0016020//membrane	GO:0005488//binding	-
Unigene0070332	756	0	41	0.001	10.1897	13.3148	Up	2.22e-16	5.87e-15	--	-	-	-	-
Unigene0010814	668	0	36	0.001	10.1257	13.3057	Up	2.22e-16	6.07e-15	Proline extensin-like receptor kinase 1 [Theobroma cacao]	-	-	GO:0043167//ion binding;GO:0016740//transferase activity	-
Unigene0010955	501	0	27	0.001	10.1257	13.3057	Up	3.11e-15	7.46e-14	Curculin-like (mannose-binding) lectin family protein [Theobroma cacao]	-	GO:0005911//cell-cell junction;GO:0005618//cell wall;GO:0043231//intracellular membrane-bounded organelle;GO:0044444//cytoplasmic part;GO:0005576//extracellular region;GO:0016020//membrane	GO:0005488//binding	-
Unigene0040586	1264	0	68	0.001	10.1079	13.3032	Up	2.22e-16	6.17e-15	beta-carotene hydroxylase [Citrus unshiu]	ko00906//Carotenoid biosynthesis	-	-	-
Unigene0013130	521	0	28	0.001	10.0976	13.3017	Up	1.11e-15	2.74e-14	PREDICTED: mavicyanin [Vitis vinifera]	-	-	-	GO:0044036
Unigene0031992	466	0	25	0.001	10.0798	13.2992	Up	3.42e-14	7.53e-13	--	-	-	-	-
Unigene0080206	261	0	14	0.001	10.0783	13.299	Up	2.28e-08	2.45e-07	--	-	-	-	-
Unigene0013164	281	0	15	0.001	10.0296	13.292	Up	6.73e-09	7.7e-08	bg55 [Bruguiera gymnorhiza]	-	GO:0043234//protein complex	GO:0019787//small conjugating protein ligase activity	GO:0006952//defense response;GO:0032446//protein modification by small protein conjugation
Unigene0048369	356	0	19	0.001	10.0277	13.2917	Up	5.13e-11	7.34e-10	ORF124 [Pinus koraiensis]	-	-	-	-
Unigene0026054	301	0	16	0.001	9.98741	13.2859	Up	1.99e-09	2.42e-08	P-Protein - like protein [Arabidopsis thaliana]	ko00260//Glycine, serine and threonine metabolism	GO:0031976;GO:0005576//extracellular region;GO:0009532//plastid stroma;GO:0009526//plastid envelope	GO:0032550;GO:0016642;GO:0043168	GO:0006351//transcription, DNA-dependent;GO:0044257//cellular protein catabolic process;GO:0006732//coenzyme metabolic process;GO:0006779//porphyrin-containing compound biosynthetic process;GO:0006007//glucose catabolic process;GO:0006090//pyruvate metabolic process;GO:0005984//disaccharide metabolic process;GO:0006546//glycine catabolic process;GO:0006753;GO:0006633//fatty acid biosynthetic proc…
Unigene0010071	753	0	40	0.001	9.98078	13.2849	Up	2.22e-16	5.85e-15	hypothetical protein CYME_CMI068C [Cyanidioschyzon merolae strain 10D]	-	-	-	-
Unigene0022794	245	0	13	0.001	9.96958	13.2833	Up	7.71e-08	7.7e-07	cytochrome oxidase subunit 1 [Navicula sp. BOLD:AAO6949]	ko00190//Oxidative phosphorylation;ko05016//Huntington's disease;ko05010//Alzheimer's disease;ko05012//Parkinson's disease;ko04260//Cardiac muscle contraction	GO:0019866//organelle inner membrane;GO:0043231//intracellular membrane-bounded organelle;GO:0031224//intrinsic to membrane	GO:0046906//tetrapyrrole binding;GO:0046914//transition metal ion binding;GO:0015002//heme-copper terminal oxidase activity	GO:0045333//cellular respiration
Unigene0028787	283	0	15	0.001	9.95874	13.2817	Up	6.73e-09	7.69e-08	cytochrome c oxidase subunit 1 (mitochondrion) [Thraustotheca clavata]	ko00190//Oxidative phosphorylation;ko05016//Huntington's disease;ko05010//Alzheimer's disease;ko05012//Parkinson's disease;ko04260//Cardiac muscle contraction	GO:0031224//intrinsic to membrane;GO:0043231//intracellular membrane-bounded organelle;GO:0019866//organelle inner membrane	GO:0046906//tetrapyrrole binding;GO:0015002//heme-copper terminal oxidase activity;GO:0046914//transition metal ion binding	GO:0045333//cellular respiration;GO:0051234//establishment of localization
Unigene0029328	302	0	16	0.001	9.95434	13.2811	Up	1.99e-09	2.42e-08	PREDICTED: UPF0481 protein At3g47200-like [Cicer arietinum]	-	-	-	-
Unigene0078117	398	0	21	0.001	9.9137	13.2752	Up	4.48e-12	7.16e-11	--	-	-	-	-
Unigene0029138	686	0	36	0.001	9.86002	13.2674	Up	2.22e-16	5.75e-15	PREDICTED: probable 2-oxoglutarate/Fe(II)-dependent dioxygenase-like [Glycine max]	-	-	GO:0016706//oxidoreductase activity, acting on paired donors, with incorporation or reduction of molecular oxygen, 2-oxoglutarate as one donor, and incorporation of one atom each of oxygen into both donors	GO:0044710
Unigene0012303	248	0	13	0.001	9.84898	13.2658	Up	7.71e-08	7.66e-07	--	-	-	-	-
Unigene0043744	842	0	44	0.001	9.81838	13.2613	Up	2.22e-16	5.75e-15	PREDICTED: latex serine proteinase inhibitor-like [Solanum lycopersicum]	-	-	-	-
Unigene0027268	268	0	14	0.001	9.81505	13.2608	Up	2.28e-08	2.44e-07	PREDICTED: GEM-like protein 4-like [Fragaria vesca subsp. vesca]	-	-	-	-
Unigene0081434	920	0	48	0.001	9.80286	13.259	Up	2.22e-16	6.02e-15	unnamed protein product [Chondrus crispus]	-	-	-	-
Unigene0026250	445	0	23	0.001	9.71107	13.2454	Up	3.91e-13	7.35e-12	--	-	-	-	-
Unigene0020987	446	0	23	0.001	9.6893	13.2422	Up	3.91e-13	7.34e-12	truncated tyrosine decarboxylase [Citrus medica]	ko00380//Tryptophan metabolism;ko00360//Phenylalanine metabolism;ko00350//Tyrosine metabolism;ko00340//Histidine metabolism;ko00950//Isoquinoline alkaloid biosynthesis;ko00965//Betalain biosynthesis;ko00901//Indole alkaloid biosynthesis	-	GO:0016831//carboxy-lyase activity;GO:0043168	GO:0019752//carboxylic acid metabolic process
Unigene0034989	1164	0	60	0.001	9.68496	13.2415	Up	2.22e-16	6.14e-15	PREDICTED: inactive hydroxysteroid dehydrogenase-like protein 1 [Vitis vinifera]	ko01040//Biosynthesis of unsaturated fatty acids	-	GO:0003824//catalytic activity	GO:0008152//metabolic process
Unigene0040968	2003	0	103	0.001	9.66175	13.2381	Up	2.22e-16	6.2e-15	PREDICTED: laccase-14-like [Vitis vinifera]	-	GO:0005576//extracellular region	GO:0046914//transition metal ion binding;GO:0016682//oxidoreductase activity, acting on diphenols and related substances as donors, oxygen as acceptor	GO:0009808//lignin metabolic process
Unigene0036185	234	0	12	0.001	9.63529	13.2341	Up	2.61e-07	2.42e-06	--	-	-	-	-
Unigene0082987	234	0	12	0.001	9.63529	13.2341	Up	2.61e-07	2.42e-06	--	-	-	-	-
Unigene0073511	663	0	34	0.001	9.63529	13.2341	Up	2.22e-16	5.82e-15	--	-	-	-	-
Unigene0010953	372	0	19	0.001	9.59644	13.2283	Up	5.13e-11	7.36e-10	--	-	-	-	-
Unigene0080424	217	0	11	0.001	9.52428	13.2174	Up	8.84e-07	7.54e-06	--	-	-	-	-
Unigene0078157	396	0	20	0.001	9.4893	13.2121	Up	1.52e-11	2.3e-10	--	-	-	-	-
Unigene0044032	515	0	26	0.001	9.48562	13.2115	Up	1.02e-14	2.34e-13	PREDICTED: vicilin-like antimicrobial peptides 2-1-like [Solanum lycopersicum]	-	-	-	-
Unigene0010204	299	0	15	0.001	9.42583	13.2024	Up	6.73e-09	7.71e-08	heat shock protein 70-2 [Nicotiana tabacum]	ko04141//Protein processing in endoplasmic reticulum;ko03040//Spliceosome;ko04144//Endocytosis;ko04612//Antigen processing and presentation;ko04010//MAPK signaling pathway;ko05145//Toxoplasmosis;ko05162//Measles	-	GO:0032550	GO:0050896//response to stimulus
Unigene0078936	299	0	15	0.001	9.42583	13.2024	Up	6.73e-09	7.7e-08	Myb domain protein 106 [Theobroma cacao]	-	-	-	-
Unigene0013391	419	0	21	0.001	9.41683	13.201	Up	4.48e-12	7.14e-11	WRKY DNA-binding protein 75 [Theobroma cacao]	-	-	-	-
Unigene0029184	519	0	26	0.001	9.41251	13.2004	Up	1.02e-14	2.35e-13	Vacuolar iron transporter 1 [Theobroma cacao]	-	GO:0031090//organelle membrane	GO:0046915//transition metal ion transmembrane transporter activity	GO:0006879//cellular iron ion homeostasis;GO:0006826//iron ion transport
Unigene0086292	420	0	21	0.001	9.39441	13.1976	Up	4.48e-12	7.16e-11	tryptophan decarboxylase [Camptotheca acuminata]	ko00350//Tyrosine metabolism;ko00950//Isoquinoline alkaloid biosynthesis	-	GO:0016831//carboxy-lyase activity;GO:0043168	GO:0019752//carboxylic acid metabolic process
Unigene0010068	440	0	22	0.001	9.39441	13.1976	Up	1.32e-12	2.26e-11	Uncharacterized protein TCM_006023 [Theobroma cacao]	-	-	-	-
Unigene0129165	882	0	44	0.001	9.37311	13.1943	Up	2.22e-16	5.81e-15	GDSL-like Lipase/Acylhydrolase superfamily protein [Theobroma cacao]	-	-	-	-
Unigene0028466	361	0	18	0.001	9.36838	13.1936	Up	1.74e-10	2.35e-09	--	-	-	-	-
Unigene0010430	844	0	42	0.001	9.34988	13.1907	Up	2.22e-16	5.82e-15	glutamine synthetase [Phytophthora infestans T30-4]	ko00330//Arginine and proline metabolism;ko00250//Alanine, aspartate and glutamate metabolism;ko00910//Nitrogen metabolism;ko04724//Glutamatergic synapse;ko02020//Two-component system	GO:0043229//intracellular organelle;GO:0044444//cytoplasmic part	GO:0097159;GO:0016211//ammonia ligase activity;GO:0043167//ion binding;GO:1901363;GO:0036094	GO:0009746;GO:0071941;GO:0043436
Unigene0036908	1329	0	66	0.001	9.33079	13.1878	Up	2.22e-16	6.01e-15	2-oxoglutarate and Fe(II)-dependent oxygenase superfamily protein [Theobroma cacao]	-	-	-	-
Unigene0031259	607	0	30	0.001	9.28607	13.1809	Up	2.22e-16	5.91e-15	TO118-23rc [Taraxacum officinale]	-	GO:0043231//intracellular membrane-bounded organelle	-	GO:0009626//plant-type hypersensitive response;GO:0006605//protein targeting;GO:0009755//hormone-mediated signaling pathway
Unigene0079630	243	0	12	0.001	9.27843	13.1797	Up	2.61e-07	2.4e-06	TA20 [Nicotiana tabacum]	-	-	-	-
Unigene0119267	1338	0	66	0.001	9.26803	13.178	Up	2.22e-16	5.99e-15	--	-	-	-	-
Unigene0079062	711	0	35	0.001	9.24907	13.1751	Up	2.22e-16	5.79e-15	PREDICTED: GDSL esterase/lipase 7-like [Solanum lycopersicum]	-	-	GO:0016787//hydrolase activity	-
Unigene0081897	306	0	15	0.001	9.2102	13.169	Up	6.73e-09	7.69e-08	--	-	-	-	-
Unigene0077179	776	0	38	0.001	9.20071	13.1675	Up	2.22e-16	6.22e-15	PREDICTED: probable disease resistance RPP8-like protein 2-like [Fragaria vesca subsp. vesca]	-	-	GO:0003824//catalytic activity	-
Unigene0059871	511	0	25	0.001	9.19218	13.1662	Up	3.42e-14	7.51e-13	hypothetical protein CHLPROCp009, partial [Auxenochlorella protothecoides]	-	-	-	-
Unigene0009232	472	0	23	0.001	9.15557	13.1604	Up	3.91e-13	7.36e-12	--	-	-	-	-
Unigene0026925	883	0	43	0.001	9.14971	13.1595	Up	2.22e-16	6.19e-15	PREDICTED: 40S ribosomal protein S10-like [Setaria italica]	ko03010//Ribosome	-	-	-
Unigene0067787	268	0	13	0.001	9.11398	13.1539	Up	7.71e-08	7.66e-07	root hair defective 3 GTP-binding family protein [Arabidopsis lyrata subsp. lyrata]	-	GO:0031090//organelle membrane;GO:0031224//intrinsic to membrane;GO:0043231//intracellular membrane-bounded organelle	GO:0017111//nucleoside-triphosphatase activity;GO:0032550	GO:0042546//cell wall biogenesis;GO:0007010//cytoskeleton organization;GO:0015672//monovalent inorganic cation transport;GO:0006625//protein targeting to peroxisome;GO:0009626//plant-type hypersensitive response;GO:0010053//root epidermal cell differentiation;GO:0009062//fatty acid catabolic process;GO:0048528//post-embryonic root development;GO:0009154;GO:0006402//mRNA catabolic process;GO:00447…
Unigene0013925	784	0	38	0.001	9.10682	13.1527	Up	2.22e-16	5.77e-15	--	-	-	-	-
Unigene0023589	289	0	14	0.001	9.10185	13.1519	Up	2.28e-08	2.45e-07	OSJNBa0017P10.4 [Oryza sativa Japonica Group]	-	-	GO:0005488//binding	-
Unigene0010848	455	0	22	0.001	9.0847	13.1492	Up	1.32e-12	2.27e-11	Uncharacterized protein TCM_006023 [Theobroma cacao]	-	-	-	-
Unigene0027455	207	0	10	0.001	9.07672	13.148	Up	2.99e-06	2.35e-05	--	-	-	-	-
Unigene0025323	560	0	27	0.001	9.05889	13.1451	Up	3.11e-15	7.45e-14	chalcone synthase [Rhus chinensis]	ko04712//Circadian rhythm - plant;ko00941//Flavonoid biosynthesis	-	-	-
Unigene0116829	1225	0	59	0.001	9.04931	13.1436	Up	2.22e-16	5.96e-15	PREDICTED: alcohol dehydrogenase-like 3 [Vitis vinifera]	ko00010//Glycolysis / Gluconeogenesis;ko00071//Fatty acid metabolism;ko00350//Tyrosine metabolism;ko00625//Chloroalkane and chloroalkene degradation;ko00980//Metabolism of xenobiotics by cytochrome P450;ko00982//Drug metabolism - cytochrome P450;ko00830//Retinol metabolism;ko00626//Naphthalene degradation	-	-	-
Unigene0013950	250	0	12	0.001	9.01863	13.1387	Up	2.61e-07	2.41e-06	--	-	-	-	-
Unigene0078231	209	0	10	0.001	8.98986	13.1341	Up	2.99e-06	2.33e-05	--	-	-	-	-
Unigene0053270	230	0	11	0.001	8.98596	13.1335	Up	8.84e-07	7.49e-06	--	-	-	-	-
Unigene0009898	1865	0	89	0.001	8.96624	13.1303	Up	2.22e-16	5.74e-15	cytochrome P450 [Populus trichocarpa]	ko00903//Limonene and pinene degradation;ko00627//Aminobenzoate degradation;ko00945//Stilbenoid, diarylheptanoid and gingerol biosynthesis;ko00624//Polycyclic aromatic hydrocarbon degradation;ko00363//Bisphenol degradation	-	-	GO:0050896//response to stimulus
Unigene0031249	734	0	35	0.001	8.95924	13.1292	Up	2.22e-16	6.14e-15	ribosomal protein L17 component of cytosolic 80S ribosome and 60S large subunit [Coccomyxa subellipsoidea C-169]	ko03010//Ribosome	GO:0044391	GO:0005198//structural molecule activity	GO:0019538//protein metabolic process;GO:0010467//gene expression
Unigene0010058	697	0	33	0.001	8.89571	13.1189	Up	2.22e-16	6.21e-15	hydroxyproline-rich glycoprotein DZ-HRGP [Volvox carteri f. nagariensis]	-	-	-	-
Unigene0078967	425	0	20	0.001	8.8418	13.1101	Up	1.52e-11	2.29e-10	heat shock protein 90-1, partial [Achlya ambisexualis]	ko04141//Protein processing in endoplasmic reticulum;ko04626//Plant-pathogen interaction;ko04612//Antigen processing and presentation;ko05200//Pathways in cancer;ko04914//Progesterone-mediated oocyte maturation;ko05215//Prostate cancer;ko04621//NOD-like receptor signaling pathway	GO:0030312//external encapsulating structure;GO:0044444//cytoplasmic part;GO:0016020//membrane	GO:0032550;GO:0005515//protein binding	GO:0009642//response to light intensity;GO:0044267//cellular protein metabolic process;GO:0000302//response to reactive oxygen species;GO:0042742//defense response to bacterium
Unigene0017342	468	0	22	0.001	8.83235	13.1086	Up	1.32e-12	2.26e-11	PREDICTED: trypsin inhibitor 1-like [Solanum lycopersicum]	-	-	GO:0004866//endopeptidase inhibitor activity	GO:0008152//metabolic process;GO:0006950//response to stress
Unigene0075695	277	0	13	0.001	8.81786	13.1062	Up	7.71e-08	7.69e-07	Glycosyl hydrolases family 31 protein isoform 1 [Theobroma cacao]	ko00500//Starch and sucrose metabolism;ko00052//Galactose metabolism	-	-	-
Unigene0079260	707	0	33	0.001	8.76989	13.0983	Up	2.22e-16	5.88e-15	--	-	-	-	-
Unigene0043054	300	0	14	0.001	8.76811	13.0981	Up	2.28e-08	2.43e-07	Metallocarboxypeptidase inhibitor [Medicago truncatula]	-	-	-	-
Unigene0032176	429	0	20	0.001	8.75936	13.0966	Up	1.52e-11	2.29e-10	--	-	-	-	-
Unigene0026470	215	0	10	0.001	8.73898	13.0932	Up	2.99e-06	2.33e-05	--	-	-	-	-
Unigene0012366	280	0	13	0.001	8.72338	13.0907	Up	7.71e-08	7.69e-07	TT2 like MYB transcriptoin factor [Theobroma cacao]	-	GO:0043231//intracellular membrane-bounded organelle	GO:0003676//nucleic acid binding	-
Unigene0028008	410	0	19	0.001	8.70701	13.088	Up	5.13e-11	7.35e-10	PSII 10Kd peptide [Brassica juncea]	ko00195//Photosynthesis	GO:0009523//photosystem II;GO:0009534//chloroplast thylakoid	GO:0005488//binding	GO:0009642//response to light intensity;GO:0000097//sulfur amino acid biosynthetic process;GO:0034285;GO:0010207//photosystem II assembly;GO:0015992//proton transport;GO:0009639//response to red or far red light
Unigene0009848	216	0	10	0.001	8.69853	13.0866	Up	2.99e-06	2.34e-05	--	-	-	-	-
Unigene0028506	216	0	10	0.001	8.69853	13.0866	Up	2.99e-06	2.34e-05	--	-	-	-	-
Unigene0023519	281	0	13	0.001	8.69234	13.0855	Up	7.71e-08	7.69e-07	Tar1p [Medicago truncatula]	-	-	-	-
Unigene0022690	454	0	21	0.001	8.69086	13.0853	Up	4.48e-12	7.16e-11	50S ribosomal protein L24e [Saprolegnia diclina VS20]	ko03010//Ribosome	-	-	-
Unigene0073568	238	0	11	0.001	8.68391	13.0841	Up	8.84e-07	7.52e-06	PREDICTED: probable glycerophosphoryl diester phosphodiesterase 1-like [Cucumis sativus]	-	-	GO:0008081//phosphoric diester hydrolase activity	GO:0044710;GO:0044238//primary metabolic process;GO:0071704
Unigene0128704	455	0	21	0.001	8.67176	13.0821	Up	4.48e-12	7.16e-11	Os02g0467200 [Oryza sativa Japonica Group]	-	-	GO:0016772//transferase activity, transferring phosphorus-containing groups	-
Unigene0028921	260	0	12	0.001	8.67176	13.0821	Up	2.61e-07	2.4e-06	--	-	-	-	-
Unigene0017391	217	0	10	0.001	8.65844	13.0799	Up	2.99e-06	2.35e-05	--	-	-	-	-
Unigene0028505	217	0	10	0.001	8.65844	13.0799	Up	2.99e-06	2.32e-05	--	-	-	-	-
Unigene0018344	326	0	15	0.001	8.64516	13.0777	Up	6.73e-09	7.72e-08	chalcone synthase [Parrya nudicaulis]	ko04712//Circadian rhythm - plant;ko00941//Flavonoid biosynthesis	-	GO:0016747//transferase activity, transferring acyl groups other than amino-acyl groups	GO:0009812//flavonoid metabolic process
Unigene0079555	348	0	16	0.001	8.63854	13.0766	Up	1.99e-09	2.42e-08	NAD(P)-binding protein [Coccomyxa subellipsoidea C-169]	-	-	-	-
Unigene0022937	525	0	24	0.001	8.58917	13.0683	Up	1.15e-13	2.38e-12	WW domain containing protein, expressed [Oryza sativa Japonica Group]	-	-	-	-
Unigene0013200	219	0	10	0.001	8.57937	13.0667	Up	2.99e-06	2.35e-05	--	-	-	-	-
Unigene0074577	263	0	12	0.001	8.57284	13.0656	Up	2.61e-07	2.42e-06	Disease resistance protein [Theobroma cacao]	-	-	-	-
Unigene0057268	220	0	10	0.001	8.54037	13.0601	Up	2.99e-06	2.35e-05	--	-	-	-	-
Unigene0018689	885	0	40	0.001	8.49212	13.0519	Up	2.22e-16	5.8e-15	--	-	-	-	-
Unigene0078911	288	0	13	0.001	8.48106	13.05	Up	7.71e-08	7.68e-07	large subunit ribosomal protein L23Ae, cytoplasmic [Guillardia theta CCMP2712]	ko03010//Ribosome	GO:0043229//intracellular organelle;GO:0030529//ribonucleoprotein complex	GO:1901363;GO:0097159	-
Unigene0025134	266	0	12	0.001	8.47616	13.0492	Up	2.61e-07	2.4e-06	CASP-like protein POPTRDRAFT_270504 [Theobroma cacao]	-	GO:0031224//intrinsic to membrane	-	-
Unigene0010429	488	0	22	0.001	8.47037	13.0482	Up	1.32e-12	2.27e-11	glutamine synthetase [Emiliania huxleyi CCMP1516]	ko00330//Arginine and proline metabolism;ko00250//Alanine, aspartate and glutamate metabolism;ko00910//Nitrogen metabolism;ko04724//Glutamatergic synapse;ko02020//Two-component system	-	GO:0003824//catalytic activity	-
Unigene0010392	1309	0	59	0.001	8.4686	13.0479	Up	2.22e-16	5.91e-15	PREDICTED: xyloglucan endotransglucosylase/hydrolase protein 22-like [Fragaria vesca subsp. vesca]	ko04075//Plant hormone signal transduction	-	GO:0003824//catalytic activity	GO:0050896//response to stimulus
Unigene0009846	333	0	15	0.001	8.46343	13.047	Up	6.73e-09	7.71e-08	60S ribosomal protein L12-3 [Arabidopsis thaliana]	ko03010//Ribosome	GO:0043231//intracellular membrane-bounded organelle;GO:0015934//large ribosomal subunit	GO:0005198//structural molecule activity	GO:0044260;GO:0010467//gene expression;GO:0022613//ribonucleoprotein complex biogenesis;GO:0044238//primary metabolic process
Unigene0056749	311	0	14	0.001	8.45799	13.0461	Up	2.28e-08	2.43e-07	--	-	-	-	-
Unigene0009080	511	0	23	0.001	8.45681	13.0459	Up	3.91e-13	7.35e-12	--	-	-	-	-
Unigene0082481	378	0	17	0.001	8.45	13.0447	Up	5.88e-10	7.53e-09	--	-	-	-	-
Unigene0020973	223	0	10	0.001	8.42548	13.0405	Up	2.99e-06	2.32e-05	RRNA intron-encoded homing endonuclease [Medicago truncatula]	-	-	-	-
Unigene0015345	513	0	23	0.001	8.42384	13.0403	Up	3.91e-13	7.37e-12	--	-	-	-	-
Unigene0046181	268	0	12	0.001	8.4129	13.0384	Up	2.61e-07	2.4e-06	--	-	-	-	-
Unigene0011187	1833	0	82	0.001	8.40525	13.0371	Up	2.22e-16	5.76e-15	HAD-superfamily subfamily IIA hydrolase [Saprolegnia diclina VS20]	-	-	-	-
Unigene0081403	582	0	26	0.001	8.39363	13.0351	Up	1.02e-14	2.34e-13	sporangia induced Major Facilitator Superfamily (MFS) [Phytophthora infestans T30-4]	-	-	-	GO:0044765
Unigene0022456	471	0	21	0.001	8.37718	13.0322	Up	4.48e-12	7.15e-11	--	-	-	-	-
Unigene0040852	315	0	14	0.001	8.35059	13.0277	Up	2.28e-08	2.44e-07	--	-	-	-	-
Unigene0078581	765	0	34	0.001	8.35059	13.0277	Up	2.22e-16	5.96e-15	--	-	-	-	-
Unigene0012534	361	0	16	0.001	8.32745	13.0237	Up	1.99e-09	2.41e-08	type II peroxiredoxin C [Vitis vinifera]	-	-	GO:0016705//oxidoreductase activity, acting on paired donors, with incorporation or reduction of molecular oxygen;GO:0016209//antioxidant activity	GO:0044710
Unigene0021788	227	0	10	0.001	8.27701	13.0149	Up	2.99e-06	2.33e-05	--	-	-	-	-
Unigene0070329	454	0	20	0.001	8.27701	13.0149	Up	1.52e-11	2.29e-10	--	-	-	-	-
Unigene0045814	318	0	14	0.001	8.27181	13.014	Up	2.28e-08	2.44e-07	--	-	-	-	-
Unigene0017933	250	0	11	0.001	8.26708	13.0132	Up	8.84e-07	7.51e-06	--	-	-	-	-
Unigene0081629	205	0	9	0.001	8.24875	13.01	Up	1.01e-05	7.16e-05	PREDICTED: mavicyanin [Vitis vinifera]	-	GO:0043231//intracellular membrane-bounded organelle;GO:0016020//membrane	-	GO:0045491;GO:0044085
Unigene0010902	365	0	16	0.001	8.23619	13.0078	Up	1.99e-09	2.41e-08	hypothetical protein PRUPE_ppa026502mg [Prunus persica]	-	-	-	-
Unigene0015743	412	0	18	0.001	8.20871	13.0029	Up	1.74e-10	2.35e-09	PREDICTED: probable serine/threonine-protein kinase cdc7-like isoform X1 [Cicer arietinum]	-	-	-	-
Unigene0128727	482	0	21	0.001	8.186	12.9989	Up	4.48e-12	7.16e-11	--	-	-	-	-
Unigene0053222	643	0	28	0.001	8.18176	12.9982	Up	1.11e-15	2.74e-14	Actin-related protein C3 isoform 2, partial [Theobroma cacao]	ko04810//Regulation of actin cytoskeleton;ko04666//Fc gamma R-mediated phagocytosis;ko05130//Pathogenic Escherichia coli infection;ko05131//Shigellosis;ko05100//Bacterial invasion of epithelial cells	GO:0015629//actin cytoskeleton	GO:0016301//kinase activity;GO:0032550	GO:0045010//actin nucleation;GO:0006796//phosphate-containing compound metabolic process;GO:0009108//coenzyme biosynthetic process;GO:0009404//toxin metabolic process
Unigene0079064	712	0	31	0.001	8.18052	12.998	Up	2.22e-16	6.12e-15	uracil phosphoribosyltransferase [Saprolegnia diclina VS20]	ko00240//Pyrimidine metabolism	GO:0043231//intracellular membrane-bounded organelle	GO:0003824//catalytic activity	GO:0009987//cellular process
Unigene0010024	991	0	43	0.001	8.15256	12.993	Up	2.22e-16	6.07e-15	elongation factor EF-3 [Chlamydomonas reinhardtii]	-	-	GO:0017111//nucleoside-triphosphatase activity;GO:0097159;GO:1901363;GO:0036094	GO:0071704;GO:0044238//primary metabolic process;GO:0044237//cellular metabolic process
Unigene0025474	369	0	16	0.001	8.14691	12.992	Up	1.99e-09	2.42e-08	--	-	-	-	-
Unigene0022891	1085	0	47	0.001	8.13893	12.9906	Up	2.22e-16	5.75e-15	Auxin efflux carrier family protein [Theobroma cacao]	-	GO:0031224//intrinsic to membrane;GO:0016323//basolateral plasma membrane;GO:0005773//vacuole	GO:0015562//efflux transmembrane transporter activity;GO:0015294//solute:cation symporter activity	GO:0060918//auxin transport;GO:0048437//floral organ development;GO:0006818//hydrogen transport;GO:0009746;GO:0043479;GO:0032535;GO:0009630//gravitropism;GO:0009734//auxin mediated signaling pathway;GO:0022622;GO:0009639//response to red or far red light
Unigene0088497	508	0	22	0.001	8.13689	12.9903	Up	1.32e-12	2.27e-11	--	-	-	-	-
Unigene0014197	208	0	9	0.001	8.12978	12.989	Up	1.01e-05	7.17e-05	glycine-rich protein [Gossypium hirsutum]	-	-	-	-
Unigene0020988	347	0	15	0.001	8.12197	12.9876	Up	6.73e-09	7.7e-08	tyrosine/dopa decarboxylase [Thalictrum flavum subsp. glaucum]	ko00350//Tyrosine metabolism;ko00950//Isoquinoline alkaloid biosynthesis	-	GO:0016831//carboxy-lyase activity	GO:0019752//carboxylic acid metabolic process
Unigene0083360	347	0	15	0.001	8.12197	12.9876	Up	6.73e-09	7.7e-08	cysteine-rich polycomb-like protein 1 [Lotus japonicus]	-	-	-	GO:0048731;GO:0000003//reproduction;GO:0016569;GO:0010468//regulation of gene expression;GO:0043412//macromolecule modification;GO:0006259//DNA metabolic process;GO:0050794//regulation of cellular process;GO:0044767
Unigene0048171	464	0	20	0.001	8.09863	12.9835	Up	1.52e-11	2.29e-10	Glycerol-3-phosphate acyltransferase 6 [Theobroma cacao]	ko00564//Glycerophospholipid metabolism;ko00561//Glycerolipid metabolism	GO:0043231//intracellular membrane-bounded organelle	GO:0008374//O-acyltransferase activity;GO:0042578//phosphoric ester hydrolase activity	GO:0009059//macromolecule biosynthetic process;GO:0046471//phosphatidylglycerol metabolic process;GO:0009791//post-embryonic development
Unigene0073788	233	0	10	0.001	8.06387	12.9773	Up	2.99e-06	2.32e-05	--	-	-	-	-
Unigene0025441	536	0	23	0.001	8.06237	12.977	Up	3.91e-13	7.37e-12	--	-	-	-	-
Unigene0016012	467	0	20	0.001	8.0466	12.9742	Up	1.52e-11	2.29e-10	PREDICTED: non-specific lipid-transfer protein-like protein At2g13820-like [Fragaria vesca subsp. vesca]	-	-	-	-
Unigene0040854	398	0	17	0.001	8.02537	12.9704	Up	5.88e-10	7.55e-09	dehydration responsive protein [Corchorus olitorius]	-	-	-	-
Unigene0059053	281	0	12	0.001	8.02369	12.9701	Up	2.61e-07	2.42e-06	Receptor like protein 34 [Theobroma cacao]	-	-	-	-
Unigene0078386	1900	0	81	0.001	8.00997	12.9676	Up	2.22e-16	5.79e-15	HAD-superfamily subfamily IIA hydrolase [Saprolegnia diclina VS20]	-	-	GO:0046914//transition metal ion binding	-
Unigene0013593	493	0	21	0.001	8.00335	12.9664	Up	4.48e-12	7.14e-11	--	-	-	-	-
Unigene0010693	329	0	14	0.001	7.99524	12.9649	Up	2.28e-08	2.43e-07	--	-	-	-	-
Unigene0014812	400	0	17	0.001	7.98525	12.9631	Up	5.88e-10	7.53e-09	Cytochrome P450 likeTBP [Medicago truncatula]	-	-	-	-
Unigene0084347	212	0	9	0.001	7.97638	12.9615	Up	1.01e-05	7.22e-05	--	-	-	-	-
Unigene0011680	236	0	10	0.001	7.96136	12.9588	Up	2.99e-06	2.33e-05	--	-	-	-	-
Unigene0003823	307	0	13	0.001	7.95618	12.9579	Up	7.71e-08	7.69e-07	PREDICTED: GDSL esterase/lipase At2g30310-like [Cucumis sativus]	-	GO:0043231//intracellular membrane-bounded organelle	GO:0016787//hydrolase activity	GO:0044238//primary metabolic process
Unigene0074047	473	0	20	0.001	7.94453	12.9557	Up	1.52e-11	2.29e-10	ribosomal protein S1 [Coccomyxa subellipsoidea C-169]	ko03010//Ribosome	GO:0044391	GO:0003676//nucleic acid binding;GO:0005198//structural molecule activity	GO:0010467//gene expression
Unigene0022669	309	0	13	0.001	7.90468	12.9485	Up	7.71e-08	7.66e-07	HMG1/2-like protein-like [Cucumis sativus]	-	GO:0043231//intracellular membrane-bounded organelle;GO:0044427	GO:0003676//nucleic acid binding;GO:0001071//nucleic acid binding transcription factor activity;GO:0005198//structural molecule activity	GO:0034968//histone lysine methylation;GO:0016458//gene silencing;GO:0006637//acyl-CoA metabolic process;GO:0042254//ribosome biogenesis
Unigene0076288	452	0	19	0.001	7.89795	12.9473	Up	5.13e-11	7.34e-10	--	-	-	-	-
Unigene0023272	238	0	10	0.001	7.89446	12.9466	Up	2.99e-06	2.34e-05	--	-	-	-	-
Unigene0078267	286	0	12	0.001	7.88342	12.9446	Up	2.61e-07	2.41e-06	chloroplast beta-carbonic anhydrase [Brassica napus]	ko00910//Nitrogen metabolism	GO:0005576//extracellular region;GO:0009532//plastid stroma;GO:0009534//chloroplast thylakoid;GO:0009526//plastid envelope	GO:0046914//transition metal ion binding;GO:0016836//hydro-lyase activity	GO:0009696//salicylic acid metabolic process;GO:0006007//glucose catabolic process;GO:0009755//hormone-mediated signaling pathway;GO:0042743//hydrogen peroxide metabolic process;GO:0006605//protein targeting;GO:0010118//stomatal movement;GO:0050832//defense response to fungus;GO:0006091//generation of precursor metabolites and energy;GO:0010243//response to organic nitrogen;GO:0009626//plant-type…
Unigene0080046	286	0	12	0.001	7.88342	12.9446	Up	2.61e-07	2.4e-06	OSJNBa0060N03.9 [Oryza sativa Japonica Group]	-	-	GO:0046914//transition metal ion binding;GO:0016757//transferase activity, transferring glycosyl groups;GO:1901363;GO:0097159;GO:0016772//transferase activity, transferring phosphorus-containing groups	GO:0006259//DNA metabolic process
Unigene0056300	310	0	13	0.001	7.87918	12.9438	Up	7.71e-08	7.69e-07	PREDICTED: GDSL esterase/lipase At5g45910-like [Cicer arietinum]	-	-	GO:0016787//hydrolase activity	GO:0044238//primary metabolic process
Unigene0078277	1624	0	68	0.001	7.86724	12.9416	Up	2.22e-16	5.8e-15	predicted protein [Physcomitrella patens subsp. patens]	-	-	-	-
Unigene0078577	215	0	9	0.001	7.86509	12.9412	Up	1.01e-05	7.22e-05	--	-	-	-	-
Unigene0052171	239	0	10	0.001	7.86143	12.9406	Up	2.99e-06	2.33e-05	O-Glycosyl hydrolases family 17 protein [Theobroma cacao]	-	GO:0031225//anchored to membrane	GO:0008422//beta-glucosidase activity	GO:0034968//histone lysine methylation;GO:0006342//chromatin silencing;GO:0035194//posttranscriptional gene silencing by RNA
Unigene0020444	263	0	11	0.001	7.85844	12.94	Up	8.84e-07	7.52e-06	--	-	-	-	-
Unigene0014015	551	0	23	0.001	7.84288	12.9372	Up	3.91e-13	7.34e-12	PREDICTED: pectinesterase/pectinesterase inhibitor U1-like [Fragaria vesca subsp. vesca]	ko00500//Starch and sucrose metabolism;ko00040//Pentose and glucuronate interconversions	GO:0030312//external encapsulating structure	GO:0030234//enzyme regulator activity;GO:0052689	GO:0071555;GO:0000272//polysaccharide catabolic process;GO:0044092//negative regulation of molecular function
Unigene0024077	575	0	24	0.001	7.84229	12.9371	Up	1.15e-13	2.38e-12	42KDa chitin-binding protein [Solanum lycopersicum var. cerasiforme]	-	-	-	-
Unigene0081383	264	0	11	0.001	7.82867	12.9346	Up	8.84e-07	7.54e-06	AT4g33010/F26P21_130 [Arabidopsis thaliana]	ko00260//Glycine, serine and threonine metabolism	GO:0009526//plastid envelope;GO:0005576//extracellular region	GO:0016642;GO:0032550;GO:0043168;GO:0016628//oxidoreductase activity, acting on the CH-CH group of donors, NAD or NADP as acceptor	GO:0006546//glycine catabolic process
Unigene0012793	264	0	11	0.001	7.82867	12.9346	Up	8.84e-07	7.52e-06	--	-	-	-	-
Unigene0035922	409	0	17	0.001	7.80953	12.931	Up	5.88e-10	7.55e-09	--	-	-	-	-
Unigene0015467	241	0	10	0.001	7.79619	12.9286	Up	2.99e-06	2.33e-05	--	-	-	-	-
Unigene0014400	482	0	20	0.001	7.79619	12.9286	Up	1.52e-11	2.29e-10	PREDICTED: protein translation factor SUI1 homolog isoform 2 [Fragaria vesca subsp. vesca]	ko03013//RNA transport	-	-	-
Unigene0015992	387	0	16	0.001	7.76799	12.9233	Up	1.99e-09	2.42e-08	PREDICTED: triosephosphate isomerase, chloroplastic-like [Cucumis sativus]	ko00010//Glycolysis / Gluconeogenesis;ko00710//Carbon fixation in photosynthetic organisms;ko00051//Fructose and mannose metabolism;ko00562//Inositol phosphate metabolism	GO:0009526//plastid envelope;GO:0031090//organelle membrane;GO:0009532//plastid stroma;GO:0030312//external encapsulating structure;GO:0005911//cell-cell junction;GO:0005576//extracellular region	GO:0016861//intramolecular oxidoreductase activity, interconverting aldoses and ketoses;GO:0016491//oxidoreductase activity;GO:0000166//nucleotide binding;GO:0046914//transition metal ion binding	GO:0006641//triglyceride metabolic process;GO:0042044//fluid transport;GO:0048364//root development;GO:0070838//divalent metal ion transport;GO:0008104//protein localization;GO:0043248//proteasome assembly;GO:0006970//response to osmotic stress;GO:0006090//pyruvate metabolic process;GO:0045333//cellular respiration;GO:0006544//glycine metabolic process;GO:0006071//glycerol metabolic process;GO:00…
Unigene0023125	508	0	21	0.001	7.76703	12.9231	Up	4.48e-12	7.15e-11	--	-	-	-	-
Unigene0062701	218	0	9	0.001	7.75685	12.9213	Up	1.01e-05	7.2e-05	--	-	-	-	-
Unigene0031450	533	0	22	0.001	7.75523	12.921	Up	1.32e-12	2.27e-11	PREDICTED: lysine-rich arabinogalactan protein 18-like [Cicer arietinum]	-	-	-	-
Unigene0010374	315	0	13	0.001	7.75411	12.9207	Up	7.71e-08	7.68e-07	--	-	-	-	-
Unigene0081092	315	0	13	0.001	7.75411	12.9207	Up	7.71e-08	7.68e-07	--	-	-	-	-
Unigene0032988	1871	0	77	0.001	7.73244	12.9167	Up	2.22e-16	5.96e-15	plasma membrane H+-ATPase [Cyanidioschyzon merolae strain 10D]	ko00190//Oxidative phosphorylation	-	GO:1901363;GO:0016787//hydrolase activity;GO:0036094;GO:0097159	-
Unigene0074286	243	0	10	0.001	7.73202	12.9166	Up	2.99e-06	2.33e-05	--	-	-	-	-
Unigene0076922	486	0	20	0.001	7.73202	12.9166	Up	1.52e-11	2.29e-10	--	-	-	-	-
Unigene0080389	268	0	11	0.001	7.71183	12.9129	Up	8.84e-07	7.54e-06	ribosomal protein S20 [Vaucheria litorea]	ko03010//Ribosome	GO:0009536//plastid	GO:0003676//nucleic acid binding;GO:0016787//hydrolase activity	GO:0071704;GO:0044237//cellular metabolic process
Unigene0019609	585	0	24	0.001	7.70823	12.9122	Up	1.15e-13	2.38e-12	ripening-related pectate lyase [Mangifera indica]	ko00040//Pentose and glucuronate interconversions	-	GO:0016837//carbon-oxygen lyase activity, acting on polysaccharides	-
Unigene0083053	244	0	10	0.001	7.70033	12.9107	Up	2.99e-06	2.33e-05	--	-	-	-	-
Unigene0126033	830	0	34	0.001	7.69662	12.91	Up	2.22e-16	5.92e-15	--	-	-	-	-
Unigene0039667	293	0	12	0.001	7.69508	12.9097	Up	2.61e-07	2.4e-06	--	-	-	-	-
Unigene0014050	342	0	14	0.001	7.69133	12.909	Up	2.28e-08	2.43e-07	PREDICTED: probable serine/threonine-protein kinase cdc7-like isoform X1 [Cicer arietinum]	-	-	-	-
Unigene0074807	686	0	28	0.001	7.6689	12.9048	Up	1.11e-15	2.73e-14	PREDICTED: proline-rich receptor-like protein kinase PERK12-like [Glycine max]	-	-	GO:0003824//catalytic activity	-
Unigene0018901	564	0	23	0.001	7.66211	12.9035	Up	3.91e-13	7.34e-12	COG1064: Zn-dependent alcohol dehydrogenases (ISS) [Bathycoccus prasinos]	-	-	-	-
Unigene0060658	221	0	9	0.001	7.65155	12.9015	Up	1.01e-05	7.2e-05	--	-	-	-	-
Unigene0020884	320	0	13	0.001	7.63296	12.898	Up	7.71e-08	7.7e-07	PREDICTED: elongation factor 1-alpha-like, partial [Cucumis sativus]	ko03013//RNA transport	GO:0044424//intracellular part	GO:0017111//nucleoside-triphosphatase activity;GO:0032550;GO:0008135//translation factor activity, nucleic acid binding	GO:0006412//translation;GO:0009154
Unigene0023000	222	0	9	0.001	7.61709	12.895	Up	1.01e-05	7.22e-05	--	-	-	-	-
Unigene0124619	913	0	37	0.001	7.61431	12.8945	Up	2.22e-16	5.86e-15	PREDICTED: proline-rich receptor-like protein kinase PERK10-like [Cucumis sativus]	-	-	-	-
Unigene0001711	346	0	14	0.001	7.60241	12.8922	Up	2.28e-08	2.44e-07	--	-	-	-	-
Unigene0024712	544	0	22	0.001	7.59842	12.8915	Up	1.32e-12	2.26e-11	cytochrome c oxidase subunit 3 [Cyanidioschyzon merolae]	ko00190//Oxidative phosphorylation;ko05016//Huntington's disease;ko05010//Alzheimer's disease;ko05012//Parkinson's disease;ko04260//Cardiac muscle contraction	-	GO:0016491//oxidoreductase activity	GO:0055114//oxidation-reduction process
Unigene0010062	272	0	11	0.001	7.59842	12.8915	Up	8.84e-07	7.49e-06	--	-	-	-	-
Unigene0074913	697	0	28	0.001	7.54787	12.8819	Up	1.11e-15	2.75e-14	PREDICTED: protein CbxX, chromosomal-like [Fragaria vesca subsp. vesca]	-	GO:0009536//plastid	GO:0017111//nucleoside-triphosphatase activity;GO:0097159;GO:1901363;GO:0036094	GO:0044238//primary metabolic process;GO:0043170
Unigene0029961	498	0	20	0.001	7.54571	12.8814	Up	1.52e-11	2.29e-10	PREDICTED: nucleobase-ascorbate transporter 1-like [Fragaria vesca subsp. vesca]	-	GO:0005911//cell-cell junction;GO:0044424//intracellular part	GO:0005215//transporter activity	GO:0051234//establishment of localization;GO:0044763
Unigene0015400	274	0	11	0.001	7.54296	12.8809	Up	8.84e-07	7.49e-06	--	-	-	-	-
Unigene0011181	274	0	11	0.001	7.54296	12.8809	Up	8.84e-07	7.49e-06	--	-	-	-	-
Unigene0033870	575	0	23	0.001	7.51553	12.8757	Up	3.91e-13	7.37e-12	--	-	-	-	-
Unigene0053491	300	0	12	0.001	7.51553	12.8757	Up	2.61e-07	2.41e-06	--	-	-	-	-
Unigene0025067	326	0	13	0.001	7.49247	12.8712	Up	7.71e-08	7.7e-07	mixta-like 2 protein, partial [Misopates orontium]	-	GO:0043231//intracellular membrane-bounded organelle	GO:0003676//nucleic acid binding	-
Unigene0076169	729	0	29	0.001	7.47429	12.8677	Up	4.44e-16	1.13e-14	--	-	-	-	-
Unigene0026415	807	0	32	0.001	7.45034	12.8631	Up	2.22e-16	5.77e-15	60S ribosomal protein L27e [Galdieria sulphuraria]	ko03010//Ribosome	-	-	-
Unigene0021479	227	0	9	0.001	7.44931	12.8629	Up	1.01e-05	7.2e-05	Heavy metal transport/detoxification superfamily protein [Theobroma cacao]	-	GO:0043231//intracellular membrane-bounded organelle	GO:0046914//transition metal ion binding	GO:0000041//transition metal ion transport
Unigene0078633	328	0	13	0.001	7.44679	12.8624	Up	7.71e-08	7.67e-07	glycine-rich protein 9 [Arabidopsis thaliana]	-	-	GO:1901363;GO:0017111//nucleoside-triphosphatase activity;GO:0036094;GO:0097159	GO:0044699;GO:0009987//cellular process
Unigene0078130	202	0	8	0.001	7.44112	12.8613	Up	3.43e-05	0.000217279	PREDICTED: formin-like protein 1-like [Fragaria vesca subsp. vesca]	-	GO:0015629//actin cytoskeleton	-	GO:0007015//actin filament organization
Unigene0089232	254	0	10	0.001	7.39717	12.8528	Up	2.99e-06	2.33e-05	--	-	-	-	-
Unigene0017934	864	0	34	0.001	7.39375	12.8521	Up	2.22e-16	6.15e-15	heat shock protein 70 [Saussurea medusa]	ko04141//Protein processing in endoplasmic reticulum;ko03040//Spliceosome;ko04144//Endocytosis;ko04612//Antigen processing and presentation;ko04010//MAPK signaling pathway;ko05145//Toxoplasmosis;ko05162//Measles	-	-	-
Unigene0081784	356	0	14	0.001	7.38886	12.8511	Up	2.28e-08	2.43e-07	hypothetical protein VITISV_041886 [Vitis vinifera]	-	-	GO:0005488//binding	-
Unigene0082652	357	0	14	0.001	7.36816	12.8471	Up	2.28e-08	2.45e-07	--	-	-	-	-
Unigene0011490	204	0	8	0.001	7.36816	12.8471	Up	3.43e-05	0.000219341	copper/zinc superoxide dismutase [Musa acuminata]	-	-	-	-
Unigene0089820	408	0	16	0.001	7.36816	12.8471	Up	1.99e-09	2.42e-08	--	-	-	-	-
Unigene0010001	765	0	30	0.001	7.36816	12.8471	Up	2.22e-16	5.84e-15	PREDICTED: cytochrome P450 94A1-like [Glycine max]	-	-	GO:0046872//metal ion binding;GO:0004497//monooxygenase activity	GO:0050896//response to stimulus;GO:0044710
Unigene0039730	842	0	33	0.001	7.36379	12.8462	Up	2.22e-16	5.96e-15	14-3-3 protein Lil 1433-2 [Lilium longiflorum]	ko04114//Oocyte meiosis;ko04110//Cell cycle;ko04722//Neurotrophin signaling pathway	-	GO:0005515//protein binding	-
Unigene0010683	332	0	13	0.001	7.35707	12.8449	Up	7.71e-08	7.68e-07	RING-H2 finger protein ATL79 [Arabidopsis thaliana]	-	-	GO:0005488//binding	-
Unigene0036811	1022	0	40	0.001	7.35374	12.8443	Up	2.22e-16	5.94e-15	PREDICTED: transcription factor TT2-like [Glycine max]	-	-	-	-
Unigene0056755	358	0	14	0.001	7.34758	12.8431	Up	2.28e-08	2.43e-07	PREDICTED: serine carboxypeptidase-like 18-like [Vitis vinifera]	-	-	-	-
Unigene0004624	333	0	13	0.001	7.33497	12.8406	Up	7.71e-08	7.68e-07	hypothetical protein VITISV_007896 [Vitis vinifera]	-	-	-	-
Unigene0016843	487	0	19	0.001	7.33034	12.8397	Up	5.13e-11	7.34e-10	gag-pol polyprotein [Rosa rugosa]	-	-	GO:0046914//transition metal ion binding;GO:0015925;GO:0097159	GO:0006259//DNA metabolic process
Unigene0083601	359	0	14	0.001	7.32712	12.839	Up	2.28e-08	2.45e-07	--	-	-	-	-
Unigene0049710	437	0	17	0.001	7.30915	12.8355	Up	5.88e-10	7.54e-09	virus-resistance protein [Brassica rapa subsp. chinensis]	ko00710//Carbon fixation in photosynthetic organisms;ko00630//Glyoxylate and dicarboxylate metabolism	GO:0005840//ribosome;GO:0009526//plastid envelope;GO:0009534//chloroplast thylakoid;GO:0009570//chloroplast stroma;GO:0005576//extracellular region;GO:0044436	GO:0046914//transition metal ion binding;GO:0016491//oxidoreductase activity;GO:0016831//carboxy-lyase activity	GO:0044710;GO:0070271;GO:0043094;GO:0009639//response to red or far red light;GO:0006950//response to stress
Unigene0032945	283	0	11	0.001	7.30307	12.8343	Up	8.84e-07	7.49e-06	--	-	-	-	-
Unigene0027267	335	0	13	0.001	7.29118	12.8319	Up	7.71e-08	7.65e-07	PREDICTED: GEM-like protein 4-like [Glycine max]	-	-	-	-
Unigene0018328	542	0	21	0.001	7.2798	12.8297	Up	4.48e-12	7.16e-11	PREDICTED: em protein H5-like [Solanum lycopersicum]	-	GO:0044424//intracellular part	-	GO:0009725//response to hormone stimulus;GO:0048507//meristem development;GO:0032446//protein modification by small protein conjugation;GO:0009756//carbohydrate mediated signaling;GO:0009409//response to cold;GO:0009908//flower development;GO:0010876;GO:0006721//terpenoid metabolic process;GO:0009639//response to red or far red light;GO:0009793//embryo development ending in seed dormancy
Unigene0018632	336	0	13	0.001	7.26948	12.8276	Up	7.71e-08	7.65e-07	--	-	-	-	-
Unigene0126518	517	0	20	0.001	7.2684	12.8274	Up	1.52e-11	2.29e-10	short chain dehydrogenase/reductase family protein [Micromonas sp. RCC299]	ko01040//Biosynthesis of unsaturated fatty acids;ko00061//Fatty acid biosynthesis	-	-	-
Unigene0026595	569	0	22	0.001	7.26457	12.8267	Up	1.32e-12	2.27e-11	Nudix hydrolase isoform 1 [Theobroma cacao]	-	-	-	-
Unigene0078494	207	0	8	0.001	7.26138	12.826	Up	3.43e-05	0.000219929	--	-	-	-	-
Unigene0046453	518	0	20	0.001	7.25437	12.8246	Up	1.52e-11	2.3e-10	ATP synthase subunit alpha [Medicago truncatula]	-	-	-	-
Unigene0011967	285	0	11	0.001	7.25182	12.8241	Up	8.84e-07	7.53e-06	DnaJ homolog subfamily B member 4 [Aegilops tauschii]	-	-	-	-
Unigene0036132	285	0	11	0.001	7.25182	12.8241	Up	8.84e-07	7.49e-06	--	-	-	-	-
Unigene0078651	286	0	11	0.001	7.22647	12.8191	Up	8.84e-07	7.53e-06	--	-	-	-	-
Unigene0001537	234	0	9	0.001	7.22647	12.8191	Up	1.01e-05	7.21e-05	--	-	-	-	-
Unigene0041745	832	0	32	0.001	7.22647	12.8191	Up	2.22e-16	6.05e-15	Homeobox-leucine zipper protein HDG5 isoform 1 [Theobroma cacao]	-	-	-	-
Unigene0018994	338	0	13	0.001	7.22647	12.8191	Up	7.71e-08	7.66e-07	PREDICTED: vegetative cell wall protein gp1-like [Setaria italica]	-	-	-	-
Unigene0028187	312	0	12	0.001	7.22647	12.8191	Up	2.61e-07	2.4e-06	Kinase superfamily protein isoform 2 [Theobroma cacao]	-	GO:0043231//intracellular membrane-bounded organelle	GO:0016740//transferase activity	GO:0048440//carpel development
Unigene0117208	391	0	15	0.001	7.20799	12.8154	Up	6.73e-09	7.7e-08	PAR1 protein [Theobroma cacao]	-	-	-	-
Unigene0019566	365	0	14	0.001	7.20667	12.8151	Up	2.28e-08	2.44e-07	--	-	-	-	-
Unigene0022942	365	0	14	0.001	7.20667	12.8151	Up	2.28e-08	2.43e-07	Chromomethylase 1, putative [Theobroma cacao]	ko00270//Cysteine and methionine metabolism	-	-	-
Unigene0005518	313	0	12	0.001	7.20338	12.8145	Up	2.61e-07	2.42e-06	Tetratricopeptide repeat-like superfamily protein isoform 2 [Theobroma cacao]	-	-	-	-
Unigene0016918	1202	0	46	0.001	7.1904	12.8119	Up	2.22e-16	5.76e-15	similar to syntaxin binding protein [Cyanidioschyzon merolae strain 10D]	-	-	-	-
Unigene0073732	366	0	14	0.001	7.18698	12.8112	Up	2.28e-08	2.45e-07	--	-	-	-	-
Unigene0078925	366	0	14	0.001	7.18698	12.8112	Up	2.28e-08	2.44e-07	hypothetical protein [Zea mays]	-	-	-	-
Unigene0020654	445	0	17	0.001	7.17775	12.8093	Up	5.88e-10	7.54e-09	PREDICTED: GDSL esterase/lipase At5g33370-like [Glycine max]	-	-	GO:0016787//hydrolase activity	GO:0009886//post-embryonic morphogenesis;GO:0009451//RNA modification
Unigene0011413	969	0	37	0.001	7.17426	12.8086	Up	2.22e-16	5.98e-15	--	-	-	-	-
Unigene0026611	551	0	21	0.001	7.16089	12.8059	Up	4.48e-12	7.15e-11	Calreticulin 3 isoform 1 [Theobroma cacao]	ko04141//Protein processing in endoplasmic reticulum;ko04145//Phagosome;ko04612//Antigen processing and presentation;ko05142//Chagas disease (American trypanosomiasis)	-	-	-
Unigene0065977	420	0	16	0.001	7.15764	12.8053	Up	1.99e-09	2.42e-08	Serine carboxypeptidase-like 20 isoform 4 [Theobroma cacao]	ko04142//Lysosome;ko04614//Renin-angiotensin system	-	GO:0004180//carboxypeptidase activity	GO:0019538//protein metabolic process
Unigene0022022	289	0	11	0.001	7.15145	12.804	Up	8.84e-07	7.53e-06	--	-	-	-	-
Unigene0021603	237	0	9	0.001	7.13499	12.8007	Up	1.01e-05	7.19e-05	--	-	-	-	-
Unigene0018496	237	0	9	0.001	7.13499	12.8007	Up	1.01e-05	7.18e-05	peroxiredoxin, PRX3 [Chondrus crispus]	ko00680//Methane metabolism;ko00940//Phenylpropanoid biosynthesis;ko00360//Phenylalanine metabolism	-	GO:0016491//oxidoreductase activity;GO:0016209//antioxidant activity	-
Unigene0086751	290	0	11	0.001	7.12679	12.799	Up	8.84e-07	7.51e-06	Di-glucose binding with Kinesin motor domain-like protein [Theobroma cacao]	-	-	-	-
Unigene0017734	211	0	8	0.001	7.12372	12.7984	Up	3.43e-05	0.00021916	hypothetical protein (mitochondrion) [Vicia faba]	-	-	-	-
Unigene0013029	343	0	13	0.001	7.12113	12.7979	Up	7.71e-08	7.7e-07	hypothetical protein AURANDRAFT_63631 [Aureococcus anophagefferens]	-	-	-	-
Unigene0010636	264	0	10	0.001	7.11698	12.797	Up	2.99e-06	2.33e-05	PAR-1c [Nicotiana tabacum]	-	-	-	-
Unigene0057228	660	0	25	0.001	7.11698	12.797	Up	3.42e-14	7.51e-13	--	-	-	-	-
Unigene0017179	238	0	9	0.001	7.10501	12.7946	Up	1.01e-05	7.16e-05	orf129c gene product (mitochondrion) [Beta vulgaris subsp. vulgaris]	-	GO:0043231//intracellular membrane-bounded organelle	-	-
Unigene0016342	1799	0	68	0.001	7.10194	12.794	Up	2.22e-16	6.11e-15	PREDICTED: probable inositol transporter 2 isoform 2 [Vitis vinifera]	-	-	-	-
Unigene0049596	635	0	24	0.001	7.10128	12.7939	Up	1.15e-13	2.38e-12	transcript antisense to ribosomal rna protein [Nannochloropsis gaditana CCMP526]	-	-	-	-
Unigene0053468	265	0	10	0.001	7.09012	12.7916	Up	2.99e-06	2.32e-05	--	-	-	-	-
Unigene0081490	345	0	13	0.001	7.07984	12.7895	Up	7.71e-08	7.66e-07	PREDICTED: wound-induced protein 1-like [Fragaria vesca subsp. vesca]	-	-	-	-
Unigene0025291	372	0	14	0.001	7.07106	12.7877	Up	2.28e-08	2.43e-07	RRNA intron-encoded homing endonuclease [Medicago truncatula]	-	-	-	-
Unigene0036140	266	0	10	0.001	7.06346	12.7862	Up	2.99e-06	2.34e-05	--	-	-	-	-
Unigene0063704	346	0	13	0.001	7.05938	12.7853	Up	7.71e-08	7.69e-07	--	-	-	-	-
Unigene0053704	426	0	16	0.001	7.05683	12.7848	Up	1.99e-09	2.42e-08	--	-	-	-	-
Unigene0045850	373	0	14	0.001	7.0521	12.7838	Up	2.28e-08	2.44e-07	--	-	-	-	-
Unigene0023969	240	0	9	0.001	7.04581	12.7825	Up	1.01e-05	7.22e-05	serine transhydroxymethyltransferase 1 [Arabidopsis thaliana]	ko00680//Methane metabolism;ko00260//Glycine, serine and threonine metabolism;ko00460//Cyanoamino acid metabolism;ko00670//One carbon pool by folate	-	-	-
Unigene0019621	320	0	12	0.001	7.04581	12.7825	Up	2.61e-07	2.41e-06	--	-	-	-	-
Unigene0092794	240	0	9	0.001	7.04581	12.7825	Up	1.01e-05	7.16e-05	--	-	-	-	-
Unigene0015004	827	0	31	0.001	7.04297	12.782	Up	2.22e-16	6.02e-15	C2H2 and C2HC zinc fingers superfamily protein [Theobroma cacao]	-	-	-	GO:0048827//phyllome development;GO:0048437//floral organ development;GO:0048438//floral whorl development
Unigene0079822	347	0	13	0.001	7.03904	12.7812	Up	7.71e-08	7.67e-07	ATPase subunit 1 [Cucurbita pepo]	ko00190//Oxidative phosphorylation;ko05016//Huntington's disease;ko05010//Alzheimer's disease;ko05012//Parkinson's disease	-	-	-
Unigene0011564	642	0	24	0.001	7.02386	12.778	Up	1.15e-13	2.38e-12	--	-	-	-	-
Unigene0011200	241	0	9	0.001	7.01657	12.7766	Up	1.01e-05	7.23e-05	--	-	-	-	-
Unigene0013296	268	0	10	0.001	7.01075	12.7754	Up	2.99e-06	2.34e-05	--	-	-	-	-
Unigene0043286	429	0	16	0.001	7.00748	12.7747	Up	1.99e-09	2.42e-08	Li-tolerant lipase 1 isoform 1 [Theobroma cacao]	-	-	GO:0016787//hydrolase activity	GO:0044238//primary metabolic process
Unigene0012558	724	0	27	0.001	7.00688	12.7746	Up	3.11e-15	7.45e-14	Medicago truncatula MTN3 [Theobroma cacao]	-	GO:0043231//intracellular membrane-bounded organelle;GO:0016021//integral to membrane	GO:0015144//carbohydrate transmembrane transporter activity	GO:0006810//transport
Unigene0021162	349	0	13	0.001	6.9987	12.7729	Up	7.71e-08	7.67e-07	Major facilitator superfamily protein [Theobroma cacao]	-	-	-	-
Unigene0078888	886	0	33	0.001	6.99809	12.7727	Up	2.22e-16	5.91e-15	peroxiredoxin [Saprolegnia diclina VS20]	-	-	GO:0016705//oxidoreductase activity, acting on paired donors, with incorporation or reduction of molecular oxygen;GO:0016209//antioxidant activity	GO:0044710
Unigene0020401	377	0	14	0.001	6.97728	12.7684	Up	2.28e-08	2.44e-07	--	-	-	-	-
Unigene0001452	216	0	8	0.001	6.95882	12.7646	Up	3.43e-05	0.00021805	30S ribosomal protein S6 [Paulinella chromatophora]	-	GO:0030529//ribonucleoprotein complex;GO:0009536//plastid	GO:0003723//RNA binding	-
Unigene0081450	540	0	20	0.001	6.95882	12.7646	Up	1.52e-11	2.29e-10	HD-1A [Gossypium hirsutum]	-	GO:0043231//intracellular membrane-bounded organelle	GO:0001071//nucleic acid binding transcription factor activity;GO:0003677//DNA binding	GO:0009886//post-embryonic morphogenesis;GO:0006351//transcription, DNA-dependent;GO:0000904//cell morphogenesis involved in differentiation
Unigene0019369	594	0	22	0.001	6.95882	12.7646	Up	1.32e-12	2.26e-11	elongation factor-1 alpha, partial [Ignatius tetrasporus]	ko03013//RNA transport	GO:0044424//intracellular part	GO:0017111//nucleoside-triphosphatase activity;GO:0032550;GO:0008135//translation factor activity, nucleic acid binding	GO:0006412//translation;GO:0009154
Unigene0080553	459	0	17	0.001	6.95882	12.7646	Up	5.88e-10	7.53e-09	hypothetical protein PRUPE_ppa022699mg [Prunus persica]	-	-	GO:0005488//binding	-
Unigene0038031	324	0	12	0.001	6.95882	12.7646	Up	2.61e-07	2.4e-06	Phosphoprotein phosphatase [Theobroma cacao]	-	-	-	-
Unigene0016146	460	0	17	0.001	6.94369	12.7615	Up	5.88e-10	7.55e-09	--	-	-	-	-
Unigene0012569	488	0	18	0.001	6.9303	12.7587	Up	1.74e-10	2.36e-09	--	-	-	-	-
Unigene0021918	244	0	9	0.001	6.9303	12.7587	Up	1.01e-05	7.18e-05	--	-	-	-	-
Unigene0012254	244	0	9	0.001	6.9303	12.7587	Up	1.01e-05	7.16e-05	Binding [Theobroma cacao]	-	GO:0043231//intracellular membrane-bounded organelle	-	GO:0044248//cellular catabolic process;GO:0006631//fatty acid metabolic process;GO:0044092//negative regulation of molecular function;GO:0009965//leaf morphogenesis;GO:0010051//xylem and phloem pattern formation;GO:0010073//meristem maintenance;GO:0009798//axis specification
Unigene0020667	435	0	16	0.001	6.91083	12.7546	Up	1.99e-09	2.42e-08	--	-	-	-	-
Unigene0048187	245	0	9	0.001	6.90201	12.7528	Up	1.01e-05	7.16e-05	NB-ARC domain-containing disease resistance protein [Theobroma cacao]	-	-	-	-
Unigene0015668	218	0	8	0.001	6.89498	12.7513	Up	3.43e-05	0.00021706	--	-	-	-	-
Unigene0022387	328	0	12	0.001	6.87396	12.7469	Up	2.61e-07	2.42e-06	late embryogenesis abundant protein [Solanum lycopersicum]	-	-	-	-
Unigene0012603	328	0	12	0.001	6.87396	12.7469	Up	2.61e-07	2.41e-06	Alpha/beta-Hydrolases superfamily protein isoform 1 [Theobroma cacao]	-	-	GO:0003824//catalytic activity	-
Unigene0079577	301	0	11	0.001	6.86634	12.7453	Up	8.84e-07	7.51e-06	PREDICTED: NADH dehydrogenase [ubiquinone] 1 beta subcomplex subunit 2-like [Brachypodium distachyon]	-	-	-	-
Unigene0128484	903	0	33	0.001	6.86634	12.7453	Up	2.22e-16	5.77e-15	serine protease trypsin-like protein [Phytophthora sojae]	-	-	GO:0003824//catalytic activity	-
Unigene0012780	219	0	8	0.001	6.86349	12.7447	Up	3.43e-05	0.000216923	predicted protein [Populus trichocarpa]	-	-	GO:0016491//oxidoreductase activity	-
Unigene0082012	219	0	8	0.001	6.86349	12.7447	Up	3.43e-05	0.000216705	--	-	-	-	-
Unigene0013951	274	0	10	0.001	6.85723	12.7434	Up	2.99e-06	2.34e-05	--	-	-	-	-
Unigene0010077	439	0	16	0.001	6.84786	12.7414	Up	1.99e-09	2.42e-08	photosystem I subunit D-1 [Arabidopsis thaliana]	ko00195//Photosynthesis	GO:0009522//photosystem I;GO:0009570//chloroplast stroma;GO:0009534//chloroplast thylakoid;GO:0009526//plastid envelope	-	GO:0019684//photosynthesis, light reaction;GO:0030001//metal ion transport;GO:0006996//organelle organization;GO:0000097//sulfur amino acid biosynthetic process;GO:0006470//protein dephosphorylation;GO:0006873//cellular ion homeostasis;GO:0042254//ribosome biogenesis
Unigene0084362	330	0	12	0.001	6.8323	12.7382	Up	2.61e-07	2.42e-06	--	-	-	-	-
Unigene0089735	248	0	9	0.001	6.81852	12.7352	Up	1.01e-05	7.16e-05	--	-	-	-	-
Unigene0032656	386	0	14	0.001	6.8146	12.7344	Up	2.28e-08	2.43e-07	ubiquitin family protein [Vernicia fordii]	-	-	-	-
Unigene0081865	524	0	19	0.001	6.81274	12.734	Up	5.13e-11	7.34e-10	--	-	-	-	-
Unigene0041453	276	0	10	0.001	6.80754	12.7329	Up	2.99e-06	2.33e-05	Glycosyl hydrolase family 10 protein isoform 1 [Theobroma cacao]	-	-	-	-
Unigene0020446	525	0	19	0.001	6.79976	12.7313	Up	5.13e-11	7.36e-10	--	-	-	-	-
Unigene0031446	525	0	19	0.001	6.79976	12.7313	Up	5.13e-11	7.34e-10	--	-	-	-	-
Unigene0080510	1078	0	39	0.001	6.79744	12.7308	Up	2.22e-16	6.02e-15	hypothetical protein (mitochondrion) [Solanum aethiopicum]	-	-	-	-
Unigene0077549	249	0	9	0.001	6.79114	12.7294	Up	1.01e-05	7.22e-05	conserved hypothetical protein [Ricinus communis]	-	-	-	-
Unigene0124296	969	0	35	0.001	6.78647	12.7284	Up	2.22e-16	5.84e-15	EST gb|ATTS1136 comes from this gene [Arabidopsis thaliana]	ko03013//RNA transport	-	-	-
Unigene0012328	388	0	14	0.001	6.77947	12.727	Up	2.28e-08	2.43e-07	catalase [Capsicum annuum]	ko00680//Methane metabolism;ko04146//Peroxisome;ko00380//Tryptophan metabolism;ko05014//Amyotrophic lateral sclerosis (ALS)	GO:0005840//ribosome;GO:0030312//external encapsulating structure;GO:0009532//plastid stroma;GO:0009526//plastid envelope;GO:0042579//microbody;GO:0005911//cell-cell junction;GO:0005576//extracellular region;GO:0016020//membrane	GO:0046906//tetrapyrrole binding;GO:0046914//transition metal ion binding;GO:0004601//peroxidase activity	GO:0009314//response to radiation;GO:0010038//response to metal ion;GO:0009267//cellular response to starvation;GO:0016042//lipid catabolic process;GO:0042743//hydrogen peroxide metabolic process;GO:0043094;GO:0009814//defense response, incompatible interaction
Unigene0025133	638	0	23	0.001	6.7734	12.7257	Up	3.91e-13	7.34e-12	RAN, ras superfamily GTPase, partial [Emiliania huxleyi CCMP1516]	ko03013//RNA transport;ko03008//Ribosome biogenesis in eukaryotes	GO:0043231//intracellular membrane-bounded organelle	GO:0032550;GO:0017111//nucleoside-triphosphatase activity	GO:0006913//nucleocytoplasmic transport;GO:0006886//intracellular protein transport;GO:0009154;GO:0035556//intracellular signal transduction
Unigene0002270	222	0	8	0.001	6.77074	12.7251	Up	3.43e-05	0.000218312	--	-	-	-	-
Unigene0022305	1055	0	38	0.001	6.76754	12.7244	Up	2.22e-16	6.04e-15	pathogenesis related protein 1a, partial [Pyrus communis]	-	-	-	-
Unigene0028483	250	0	9	0.001	6.76397	12.7237	Up	1.01e-05	7.2e-05	--	-	-	-	-
Unigene0001340	778	0	28	0.001	6.76204	12.7232	Up	1.11e-15	2.74e-14	--	-	-	-	-
Unigene0080784	891	0	32	0.001	6.74795	12.7202	Up	2.22e-16	6.16e-15	--	-	-	-	-
Unigene0025597	335	0	12	0.001	6.73032	12.7165	Up	2.61e-07	2.41e-06	--	-	-	-	-
Unigene0086801	224	0	8	0.001	6.71029	12.7122	Up	3.43e-05	0.000218867	--	-	-	-	-
Unigene0025439	280	0	10	0.001	6.71029	12.7122	Up	2.99e-06	2.34e-05	--	-	-	-	-
Unigene0083407	449	0	16	0.001	6.69535	12.7089	Up	1.99e-09	2.42e-08	hypothetical protein GlmaxMp50 (mitochondrion) [Glycine max]	-	-	-	-
Unigene0051431	281	0	10	0.001	6.68641	12.707	Up	2.99e-06	2.35e-05	--	-	-	-	-
Unigene0011509	562	0	20	0.001	6.68641	12.707	Up	1.52e-11	2.29e-10	hypothetical protein VITISV_033464 [Vitis vinifera]	-	-	-	-
Unigene0084016	253	0	9	0.001	6.68377	12.7064	Up	1.01e-05	7.2e-05	--	-	-	-	-
Unigene0114605	731	0	26	0.001	6.68275	12.7062	Up	1.02e-14	2.34e-13	PREDICTED: multidrug and toxin extrusion protein 1-like [Vitis vinifera]	-	GO:0016020//membrane	GO:0015291//secondary active transmembrane transporter activity	GO:0015893//drug transport;GO:0044763;GO:0006952//defense response
Unigene0043618	225	0	8	0.001	6.68047	12.7057	Up	3.43e-05	0.00021661	chitinase [Dimocarpus longan]	ko00520//Amino sugar and nucleotide sugar metabolism	GO:0043231//intracellular membrane-bounded organelle	GO:0004553//hydrolase activity, hydrolyzing O-glycosyl compounds;GO:0097367	GO:0006950//response to stress;GO:0005976//polysaccharide metabolic process;GO:0044036;GO:0006026
Unigene0084919	423	0	15	0.001	6.6627	12.7019	Up	6.73e-09	7.69e-08	--	-	-	-	-
Unigene0126923	706	0	25	0.001	6.65326	12.6998	Up	3.42e-14	7.53e-13	small subunit ribosomal protein S12e_1, cytoplasmic [Guillardia theta CCMP2712]	ko03010//Ribosome	GO:0030529//ribonucleoprotein complex	GO:0005198//structural molecule activity	GO:0010467//gene expression
Unigene0011119	226	0	8	0.001	6.65091	12.6993	Up	3.43e-05	0.000219607	--	-	-	-	-
Unigene0011212	452	0	16	0.001	6.65091	12.6993	Up	1.99e-09	2.42e-08	ribosomal protein L23 [Mesostigma viride]	ko03010//Ribosome	-	-	-
Unigene0088809	226	0	8	0.001	6.65091	12.6993	Up	3.43e-05	0.000218243	Cold shock-like protein cspE [Aegilops tauschii]	-	GO:0016020//membrane	GO:0008233//peptidase activity;GO:0046872//metal ion binding;GO:0003676//nucleic acid binding	GO:0043170;GO:0044238//primary metabolic process
Unigene0026053	538	0	19	0.001	6.63546	12.696	Up	5.13e-11	7.37e-10	P-Protein - like protein [Arabidopsis thaliana]	ko00260//Glycine, serine and threonine metabolism	GO:0031976;GO:0005576//extracellular region;GO:0009532//plastid stroma;GO:0009526//plastid envelope	GO:0032550;GO:0016642;GO:0043168;GO:0016628//oxidoreductase activity, acting on the CH-CH group of donors, NAD or NADP as acceptor	GO:0006351//transcription, DNA-dependent;GO:0044257//cellular protein catabolic process;GO:0006732//coenzyme metabolic process;GO:0006779//porphyrin-containing compound biosynthetic process;GO:0006007//glucose catabolic process;GO:0006090//pyruvate metabolic process;GO:0005984//disaccharide metabolic process;GO:0006546//glycine catabolic process;GO:0006753;GO:0006633//fatty acid biosynthetic proc…
Unigene0019774	538	0	19	0.001	6.63546	12.696	Up	5.13e-11	7.35e-10	PREDICTED: UDP-glycosyltransferase 89B1-like [Fragaria vesca subsp. vesca]	-	-	GO:0035251//UDP-glucosyltransferase activity	-
Unigene0016098	1246	0	44	0.001	6.6349	12.6959	Up	2.22e-16	5.96e-15	pectate lyase [Phytophthora sojae]	-	-	-	-
Unigene0047588	2073	0	73	0.001	6.61642	12.6918	Up	2.22e-16	5.99e-15	PREDICTED: laccase-14-like [Fragaria vesca subsp. vesca]	-	GO:0005576//extracellular region	GO:0046914//transition metal ion binding;GO:0016682//oxidoreductase activity, acting on diphenols and related substances as donors, oxygen as acceptor	GO:0009808//lignin metabolic process
Unigene0044030	1392	0	49	0.001	6.61388	12.6913	Up	2.22e-16	5.99e-15	PREDICTED: vicilin-like antimicrobial peptides 2-1-like [Solanum lycopersicum]	-	-	-	-
Unigene0017197	540	0	19	0.001	6.61088	12.6906	Up	5.13e-11	7.36e-10	--	-	-	-	-
Unigene0008820	455	0	16	0.001	6.60706	12.6898	Up	1.99e-09	2.41e-08	Adenine nucleotide alpha hydrolases-like superfamily protein [Theobroma cacao]	-	-	-	-
Unigene0012195	313	0	11	0.001	6.6031	12.6889	Up	8.84e-07	7.5e-06	--	-	-	-	-
Unigene0085379	484	0	17	0.001	6.59938	12.6881	Up	5.88e-10	7.54e-09	50S ribosomal protein L2, chloroplastic [Triticum urartu]	ko03010//Ribosome	GO:0043660;GO:0009536//plastid;GO:0044391	GO:0003723//RNA binding;GO:0005198//structural molecule activity	GO:0010467//gene expression
Unigene0052149	228	0	8	0.001	6.59257	12.6866	Up	3.43e-05	0.00022	hypothetical protein MTR_4g129340 [Medicago truncatula]	-	-	-	-
Unigene0025599	771	0	27	0.001	6.57974	12.6838	Up	3.11e-15	7.46e-14	--	-	-	-	-
Unigene0031902	343	0	12	0.001	6.57335	12.6824	Up	2.61e-07	2.4e-06	E3 ubiquitin-protein ligase [Medicago truncatula]	-	-	GO:0046914//transition metal ion binding	-
Unigene0080931	286	0	10	0.001	6.56952	12.6816	Up	2.99e-06	2.34e-05	--	-	-	-	-
Unigene0085075	229	0	8	0.001	6.56378	12.6803	Up	3.43e-05	0.000217981	--	-	-	-	-
Unigene0000010	287	0	10	0.001	6.54663	12.6765	Up	2.99e-06	2.35e-05	--	-	-	-	-
Unigene0079104	287	0	10	0.001	6.54663	12.6765	Up	2.99e-06	2.32e-05	--	-	-	-	-
Unigene0013502	201	0	7	0.001	6.54337	12.6758	Up	0.000116043	0.0006481	--	-	-	-	-
Unigene0013444	632	0	22	0.001	6.54041	12.6752	Up	1.32e-12	2.26e-11	Translation elongation factor EF-Tu, mitochondrial [Chondrus crispus]	ko04626//Plant-pathogen interaction	GO:0009536//plastid;GO:0030312//external encapsulating structure	GO:0046914//transition metal ion binding;GO:0032550;GO:0017111//nucleoside-triphosphatase activity;GO:0008135//translation factor activity, nucleic acid binding	GO:0006412//translation;GO:0010038//response to metal ion;GO:0009154;GO:0006221//pyrimidine nucleotide biosynthetic process
Unigene0079975	891	0	31	0.001	6.53707	12.6744	Up	2.22e-16	5.92e-15	ATP-binding cassette sub-family F member 2 [Bathycoccus prasinos]	-	-	-	-
Unigene0082989	805	0	28	0.001	6.53524	12.674	Up	1.11e-15	2.74e-14	--	-	-	-	-
Unigene0014370	1352	0	47	0.001	6.53162	12.6732	Up	2.22e-16	6e-15	adenylate isopentenyltransferase [Orobanche ramosa]	ko00908//Zeatin biosynthesis	-	-	-
Unigene0041525	288	0	10	0.001	6.52389	12.6715	Up	2.99e-06	2.35e-05	hypothetical protein (mitochondrion) [Vicia faba]	-	-	-	-
Unigene0041388	1153	0	40	0.001	6.51824	12.6703	Up	2.22e-16	5.97e-15	60S ribosomal protein L3 [Phytophthora infestans T30-4]	ko03010//Ribosome	-	-	-
Unigene0011636	346	0	12	0.001	6.51635	12.6698	Up	2.61e-07	2.4e-06	Myb domain protein 105 [Theobroma cacao]	-	-	-	-
Unigene0031530	779	0	27	0.001	6.51217	12.6689	Up	3.11e-15	7.44e-14	40S ribosomal protein S18 [Zea mays]	ko03010//Ribosome	GO:0030529//ribonucleoprotein complex	GO:0003676//nucleic acid binding;GO:0005198//structural molecule activity	GO:0010467//gene expression
Unigene0101811	202	0	7	0.001	6.51098	12.6687	Up	0.000116043	0.000647992	--	-	-	-	-
Unigene0012933	462	0	16	0.001	6.50695	12.6678	Up	1.99e-09	2.42e-08	--	-	-	-	-
Unigene0073888	578	0	20	0.001	6.50132	12.6665	Up	1.52e-11	2.29e-10	BED zinc finger,hAT family dimerization domain isoform 5 [Theobroma cacao]	-	-	-	-
Unigene0022555	637	0	22	0.001	6.48907	12.6638	Up	1.32e-12	2.26e-11	ADP/ATP translocase [Cyanidioschyzon merolae strain 10D]	ko05016//Huntington's disease;ko05012//Parkinson's disease;ko04020//Calcium signaling pathway	GO:0019866//organelle inner membrane;GO:0031224//intrinsic to membrane	-	GO:0051234//establishment of localization;GO:0044763
Unigene0026884	783	0	27	0.001	6.4789	12.6615	Up	3.11e-15	7.46e-14	--	-	-	-	-
Unigene0005340	261	0	9	0.001	6.4789	12.6615	Up	1.01e-05	7.19e-05	--	-	-	-	-
Unigene0000326	203	0	7	0.001	6.4789	12.6615	Up	0.000116043	0.000644161	PREDICTED: pentatricopeptide repeat-containing protein At1g18485-like [Cicer arietinum]	-	-	-	GO:0009451//RNA modification
Unigene0010239	639	0	22	0.001	6.46876	12.6593	Up	1.32e-12	2.27e-11	40S ribosomal protein S16 [Euphorbia esula]	ko03010//Ribosome	GO:0030529//ribonucleoprotein complex	GO:0005198//structural molecule activity	GO:0010467//gene expression
Unigene0019200	1076	0	37	0.001	6.46084	12.6575	Up	2.22e-16	6.22e-15	PREDICTED: 60S acidic ribosomal protein P0-2-like [Cucumis sativus]	ko03010//Ribosome	GO:0030529//ribonucleoprotein complex	GO:0005198//structural molecule activity	GO:0006412//translation
Unigene0055438	349	0	12	0.001	6.46034	12.6574	Up	2.61e-07	2.41e-06	Nucleoside-triphosphatase THEP1 [Triticum urartu]	-	-	GO:0003676//nucleic acid binding	-
Unigene0079945	291	0	10	0.001	6.45664	12.6566	Up	2.99e-06	2.33e-05	GRF domain class transcription factor [Malus domestica]	-	-	-	-
Unigene0032421	1456	0	50	0.001	6.4522	12.6556	Up	2.22e-16	6.23e-15	PREDICTED: 11S globulin seed storage protein 2-like [Solanum lycopersicum]	-	-	-	-
Unigene0024035	233	0	8	0.001	6.4511	12.6553	Up	3.43e-05	0.000219649	Matrixin family protein [Theobroma cacao]	-	-	-	-
Unigene0012907	408	0	14	0.001	6.44714	12.6544	Up	2.28e-08	2.45e-07	--	-	-	-	-
Unigene0023276	204	0	7	0.001	6.44714	12.6544	Up	0.000116043	0.000641079	--	-	-	-	-
Unigene0025124	321	0	11	0.001	6.43854	12.6525	Up	8.84e-07	7.49e-06	--	-	-	-	-
Unigene0022961	410	0	14	0.001	6.41569	12.6474	Up	2.28e-08	2.43e-07	homeodomain-like superfamily protein [Arabidopsis thaliana]	-	GO:0043231//intracellular membrane-bounded organelle	GO:0003676//nucleic acid binding;GO:0001071//nucleic acid binding transcription factor activity	GO:0006351//transcription, DNA-dependent
Unigene0014416	352	0	12	0.001	6.40528	12.645	Up	2.61e-07	2.42e-06	Major facilitator superfamily protein [Theobroma cacao]	-	GO:0016020//membrane	-	GO:0006810//transport
Unigene0082788	264	0	9	0.001	6.40528	12.645	Up	1.01e-05	7.17e-05	--	-	-	-	-
Unigene0033493	675	0	23	0.001	6.40212	12.6443	Up	3.91e-13	7.35e-12	PREDICTED: ethylene-responsive transcription factor ERF114-like [Vitis vinifera]	-	-	-	-
Unigene0035843	910	0	31	0.001	6.40059	12.644	Up	2.22e-16	6.06e-15	Lateral organ boundaries domain family protein [Theobroma cacao]	-	GO:0031981//nuclear lumen	GO:0005488//binding	GO:0009943//adaxial/abaxial axis specification;GO:0048437//floral organ development
Unigene0016022	1321	0	45	0.001	6.40043	12.644	Up	2.22e-16	6.05e-15	dehydrin 6 [Hordeum vulgare subsp. vulgare]	-	-	-	-
Unigene0012614	235	0	8	0.001	6.39619	12.643	Up	3.43e-05	0.000217444	40S ribosomal protein S9e [Galdieria sulphuraria]	ko03010//Ribosome	GO:0030312//external encapsulating structure;GO:0015935//small ribosomal subunit;GO:0031981//nuclear lumen;GO:0009536//plastid;GO:0005911//cell-cell junction;GO:0031090//organelle membrane	GO:0003723//RNA binding;GO:0005198//structural molecule activity	GO:0009451//RNA modification;GO:0010467//gene expression
Unigene0020287	206	0	7	0.001	6.38455	12.6404	Up	0.000116043	0.000642351	--	-	-	-	-
Unigene0009978	1089	0	37	0.001	6.38371	12.6402	Up	2.22e-16	5.9e-15	DNA-directed RNA polymerase II subunit RPB1 isoform 1 [Theobroma cacao]	-	-	-	-
Unigene0031607	796	0	27	0.001	6.37309	12.6378	Up	3.11e-15	7.45e-14	ribosomal protein S3a, component of cytosolic 80S ribosome and 40S small subunit [Chlamydomonas reinhardtii]	ko03010//Ribosome	GO:0015935//small ribosomal subunit;GO:0009536//plastid;GO:0005911//cell-cell junction;GO:0016020//membrane	GO:0005198//structural molecule activity	GO:0009451//RNA modification;GO:0006221//pyrimidine nucleotide biosynthetic process;GO:0010467//gene expression
Unigene0006821	236	0	8	0.001	6.36909	12.6369	Up	3.43e-05	0.000220394	--	-	-	-	-
Unigene0089688	295	0	10	0.001	6.36909	12.6369	Up	2.99e-06	2.34e-05	PREDICTED: bidirectional sugar transporter SWEET14-like [Solanum lycopersicum]	-	GO:0016021//integral to membrane	GO:0015144//carbohydrate transmembrane transporter activity	GO:0044765
Unigene0079297	325	0	11	0.001	6.35929	12.6347	Up	8.84e-07	7.52e-06	--	-	-	-	-
Unigene0062457	266	0	9	0.001	6.35712	12.6342	Up	1.01e-05	7.18e-05	--	-	-	-	-
Unigene0012759	798	0	27	0.001	6.35712	12.6342	Up	3.11e-15	7.44e-14	--	-	-	-	-
Unigene0010124	1035	0	35	0.001	6.35371	12.6334	Up	2.22e-16	6.1e-15	transketolase [Phytophthora infestans T30-4]	ko00710//Carbon fixation in photosynthetic organisms;ko00030//Pentose phosphate pathway;ko01051//Biosynthesis of ansamycins	-	-	-
Unigene0078383	769	0	26	0.001	6.35253	12.6331	Up	1.02e-14	2.35e-13	AP-1 complex subunit beta-1 [Nannochloropsis gaditana CCMP526]	-	-	-	-
Unigene0017345	237	0	8	0.001	6.34222	12.6308	Up	3.43e-05	0.000218589	--	-	-	-	-
Unigene0013004	563	0	19	0.001	6.34081	12.6305	Up	5.13e-11	7.35e-10	plastid lipid associated protein CHRC [Solanum lycopersicum]	-	GO:0009579//thylakoid;GO:0044434//chloroplast part	-	GO:0050896//response to stimulus
Unigene0011750	982	0	33	0.001	6.31396	12.6243	Up	2.22e-16	6.03e-15	choline monooxygenase [Coccomyxa subellipsoidea C-169]	-	-	-	-
Unigene0011213	268	0	9	0.001	6.30968	12.6234	Up	1.01e-05	7.21e-05	--	-	-	-	-
Unigene0035083	268	0	9	0.001	6.30968	12.6234	Up	1.01e-05	7.16e-05	LHCB2:4 [Arabidopsis lyrata subsp. lyrata]	ko00196//Photosynthesis - antenna proteins	GO:0009521;GO:0009526//plastid envelope;GO:0031090//organelle membrane;GO:0009534//chloroplast thylakoid;GO:0009570//chloroplast stroma	GO:0043169//cation binding;GO:0046906//tetrapyrrole binding	GO:0009642//response to light intensity;GO:0009414//response to water deprivation;GO:0006091//generation of precursor metabolites and energy;GO:0042254//ribosome biogenesis;GO:0034285;GO:0015992//proton transport;GO:0009639//response to red or far red light
Unigene0021538	2087	0	70	0.001	6.30195	12.6216	Up	2.22e-16	6.07e-15	Proline-rich protein [Medicago truncatula]	-	-	-	-
Unigene0028516	388	0	13	0.001	6.29522	12.62	Up	7.71e-08	7.67e-07	PAR1 protein [Theobroma cacao]	-	-	-	-
Unigene0026719	776	0	26	0.001	6.29522	12.62	Up	1.02e-14	2.34e-13	Divalent ion symporter isoform 6 [Theobroma cacao]	-	-	-	-
Unigene0093253	239	0	8	0.001	6.28914	12.6186	Up	3.43e-05	0.000217581	--	-	-	-	-
Unigene0060067	269	0	9	0.001	6.28622	12.618	Up	1.01e-05	7.22e-05	--	-	-	-	-
Unigene0018385	419	0	14	0.001	6.27789	12.6161	Up	2.28e-08	2.43e-07	--	-	-	-	-
Unigene0012227	449	0	15	0.001	6.27689	12.6158	Up	6.73e-09	7.71e-08	--	-	-	-	-
Unigene0012932	720	0	24	0.001	6.26294	12.6126	Up	1.15e-13	2.38e-12	--	-	-	-	-
Unigene0010372	660	0	22	0.001	6.26294	12.6126	Up	1.32e-12	2.27e-11	--	-	-	-	-
Unigene0092786	210	0	7	0.001	6.26294	12.6126	Up	0.000116043	0.000647201	--	-	-	-	-
Unigene0083555	240	0	8	0.001	6.26294	12.6126	Up	3.43e-05	0.000218492	--	-	-	-	-
Unigene0010162	451	0	15	0.001	6.24905	12.6094	Up	6.73e-09	7.7e-08	Peptide exporter, ABC superfamily (ISS) [Ostreococcus tauri]	-	GO:0043231//intracellular membrane-bounded organelle	GO:0017111//nucleoside-triphosphatase activity;GO:0032550	GO:0009154
Unigene0012228	301	0	10	0.001	6.24213	12.6078	Up	2.99e-06	2.33e-05	--	-	-	-	-
Unigene0002677	241	0	8	0.001	6.23695	12.6066	Up	3.43e-05	0.000219761	--	-	-	-	-
Unigene0114553	1446	0	48	0.001	6.23695	12.6066	Up	2.22e-16	5.91e-15	Leucine-rich repeat protein kinase family protein [Theobroma cacao]	-	-	-	-
Unigene0083454	482	0	16	0.001	6.23695	12.6066	Up	1.99e-09	2.41e-08	--	-	-	-	-
Unigene0079352	392	0	13	0.001	6.23099	12.6052	Up	7.71e-08	7.66e-07	MFS general substrate transporter [Coccomyxa subellipsoidea C-169]	-	-	-	-
Unigene0078528	968	0	32	0.001	6.21118	12.6007	Up	2.22e-16	5.76e-15	small heat shock protein, hsp20 family [Cyanidioschyzon merolae strain 10D]	-	-	GO:0003824//catalytic activity	-
Unigene0039091	848	0	28	0.001	6.20385	12.5989	Up	1.11e-15	2.75e-14	--	-	-	-	-
Unigene0020208	212	0	7	0.001	6.20385	12.5989	Up	0.000116043	0.000649979	PREDICTED: LOW QUALITY PROTEIN: UDP-glycosyltransferase 76C2-like [Vitis vinifera]	-	-	GO:0035251//UDP-glucosyltransferase activity	-
Unigene0012657	303	0	10	0.001	6.20093	12.5983	Up	2.99e-06	2.33e-05	--	-	-	-	-
Unigene0052992	697	0	23	0.001	6.20004	12.5981	Up	3.91e-13	7.35e-12	actin, partial [Rhodomonas salina]	ko04145//Phagosome;ko04810//Regulation of actin cytoskeleton;ko05110//Vibrio cholerae infection;ko05130//Pathogenic Escherichia coli infection;ko04510//Focal adhesion;ko04270//Vascular smooth muscle contraction;ko05131//Shigellosis;ko04530//Tight junction;ko04520//Adherens junction;ko05100//Bacterial invasion of epithelial cells;ko05416//Viral myocarditis;ko04745//Phototransduction - fly;ko04670/…	-	-	-
Unigene0081165	364	0	12	0.001	6.19412	12.5967	Up	2.61e-07	2.4e-06	ribosomal protein S7 [Cyanophora paradoxa]	ko03010//Ribosome	GO:0015935//small ribosomal subunit;GO:0009536//plastid;GO:0030684//preribosome	GO:0003723//RNA binding	GO:0042254//ribosome biogenesis;GO:0010467//gene expression
Unigene0021504	1094	0	36	0.001	6.18279	12.594	Up	2.22e-16	5.85e-15	mitochondrial carrier, phosphate carrier [Galdieria sulphuraria]	-	-	-	-
Unigene0078417	517	0	17	0.001	6.17814	12.593	Up	5.88e-10	7.54e-09	eukaryotic initiation factor [Chlamydomonas reinhardtii]	ko03013//RNA transport	-	GO:0008135//translation factor activity, nucleic acid binding	GO:0006412//translation
Unigene0081816	578	0	19	0.001	6.17625	12.5925	Up	5.13e-11	7.34e-10	--	-	-	-	-
Unigene0003052	396	0	13	0.001	6.16805	12.5906	Up	7.71e-08	7.7e-07	--	-	-	-	-
Unigene0011370	457	0	15	0.001	6.16701	12.5904	Up	6.73e-09	7.69e-08	--	-	-	-	-
Unigene0071611	244	0	8	0.001	6.16027	12.5888	Up	3.43e-05	0.000218077	UDP-glucosyltransferase family 1 protein [Citrus sinensis]	-	-	GO:0016757//transferase activity, transferring glycosyl groups	-
Unigene0029606	244	0	8	0.001	6.16027	12.5888	Up	3.43e-05	0.000217622	PREDICTED: uncharacterized protein LOC101220602 isoform 1 [Cucumis sativus]	-	-	-	-
Unigene0030088	458	0	15	0.001	6.15354	12.5872	Up	6.73e-09	7.71e-08	WRKY transcription factor B [Dimocarpus longan]	-	GO:0043231//intracellular membrane-bounded organelle	GO:0001071//nucleic acid binding transcription factor activity;GO:0003677//DNA binding	GO:0009725//response to hormone stimulus;GO:0009414//response to water deprivation;GO:0009267//cellular response to starvation;GO:0006355//regulation of transcription, DNA-dependent;GO:0009247//glycolipid biosynthetic process;GO:0048528//post-embryonic root development
Unigene0078724	214	0	7	0.001	6.14587	12.5854	Up	0.000116043	0.000646842	--	-	-	-	-
Unigene0027302	1009	0	33	0.001	6.145	12.5852	Up	2.22e-16	5.9e-15	PREDICTED: 60S ribosomal protein L7a-like [Glycine max]	ko03010//Ribosome	GO:0030529//ribonucleoprotein complex	GO:0046872//metal ion binding	-
Unigene0051071	1684	0	55	0.001	6.13649	12.5832	Up	2.22e-16	5.8e-15	--	-	-	-	-
Unigene0011991	490	0	16	0.001	6.13512	12.5829	Up	1.99e-09	2.43e-08	PREDICTED: auxin-induced protein X10A-like [Cucumis sativus]	ko04075//Plant hormone signal transduction	-	-	-
Unigene0079999	490	0	16	0.001	6.13512	12.5829	Up	1.99e-09	2.41e-08	--	-	-	-	-
Unigene0078653	582	0	19	0.001	6.13381	12.5826	Up	5.13e-11	7.34e-10	PREDICTED: desiccation-related protein clone PCC6-19-like isoform 2 [Solanum lycopersicum]	-	-	-	GO:0009628//response to abiotic stimulus
Unigene0040174	429	0	14	0.001	6.13155	12.582	Up	2.28e-08	2.45e-07	Ca(2)-dependent phospholipid-binding protein family isoform 2 [Theobroma cacao]	-	-	-	GO:0009987//cellular process
Unigene0117226	429	0	14	0.001	6.13155	12.582	Up	2.28e-08	2.43e-07	--	-	-	-	-
Unigene0026930	491	0	16	0.001	6.12263	12.5799	Up	1.99e-09	2.41e-08	--	-	-	-	-
Unigene0086853	922	0	30	0.001	6.1135	12.5778	Up	2.22e-16	5.83e-15	--	-	-	-	-
Unigene0014867	1506	0	49	0.001	6.11323	12.5777	Up	2.22e-16	5.85e-15	hypothetical protein [Beta vulgaris subsp. maritima]	-	-	-	-
Unigene0028625	246	0	8	0.001	6.11018	12.577	Up	3.43e-05	0.000216691	--	-	-	-	-
Unigene0011159	400	0	13	0.001	6.10637	12.5761	Up	7.71e-08	7.68e-07	predicted protein [Populus trichocarpa]	-	-	-	-
Unigene0126630	462	0	15	0.001	6.10027	12.5747	Up	6.73e-09	7.72e-08	SAG12 protein [Arabidopsis thaliana]	ko04145//Phagosome;ko04142//Lysosome;ko04612//Antigen processing and presentation;ko05323//Rheumatoid arthritis	-	-	-
Unigene0091246	216	0	7	0.001	6.08897	12.572	Up	0.000116043	0.000649183	--	-	-	-	-
Unigene0066020	432	0	14	0.001	6.08897	12.572	Up	2.28e-08	2.43e-07	PREDICTED: uncharacterized protein LOC100793641 [Glycine max]	-	-	-	-
Unigene0024137	278	0	9	0.001	6.08271	12.5705	Up	1.01e-05	7.21e-05	PREDICTED: UPF0481 protein At3g47200-like [Glycine max]	-	-	-	-
Unigene0083498	278	0	9	0.001	6.08271	12.5705	Up	1.01e-05	7.17e-05	hypothetical protein EMIHUDRAFT_67535 [Emiliania huxleyi CCMP1516]	-	-	-	-
Unigene0011223	526	0	17	0.001	6.07243	12.5681	Up	5.88e-10	7.53e-09	JmjN/JmjC protein [Micromonas pusilla CCMP1545]	-	-	-	-
Unigene0012804	434	0	14	0.001	6.06091	12.5653	Up	2.28e-08	2.44e-07	PREDICTED: transcription initiation factor IIB-2 [Vitis vinifera]	ko03022//Basal transcription factors	GO:0043231//intracellular membrane-bounded organelle	GO:0046914//transition metal ion binding;GO:0008135//translation factor activity, nucleic acid binding;GO:0008134//transcription factor binding	GO:0006412//translation;GO:0008380//RNA splicing;GO:0006351//transcription, DNA-dependent
Unigene0007953	372	0	12	0.001	6.06091	12.5653	Up	2.61e-07	2.41e-06	--	-	-	-	-
Unigene0043619	217	0	7	0.001	6.06091	12.5653	Up	0.000116043	0.00064893	chitinase [Dimocarpus longan]	ko00520//Amino sugar and nucleotide sugar metabolism	GO:0043231//intracellular membrane-bounded organelle	GO:0004553//hydrolase activity, hydrolyzing O-glycosyl compounds;GO:0097367	GO:0006950//response to stress;GO:0005976//polysaccharide metabolic process;GO:0044036;GO:0006026
Unigene0030107	713	0	23	0.001	6.06091	12.5653	Up	3.91e-13	7.36e-12	Gty37 protein [Gerbera hybrid cultivar]	-	-	-	-
Unigene0078264	279	0	9	0.001	6.06091	12.5653	Up	1.01e-05	7.18e-05	--	-	-	-	-
Unigene0080752	496	0	16	0.001	6.06091	12.5653	Up	1.99e-09	2.41e-08	PREDICTED: dnaJ homolog subfamily C member 2-like [Vitis vinifera]	-	-	-	-
Unigene0034768	995	0	32	0.001	6.04263	12.561	Up	2.22e-16	6.21e-15	PREDICTED: protein EARLY RESPONSIVE TO DEHYDRATION 15-like [Fragaria vesca subsp. vesca]	-	GO:0044424//intracellular part	GO:0005488//binding	GO:0009642//response to light intensity;GO:0006007//glucose catabolic process;GO:0006996//organelle organization;GO:0010038//response to metal ion;GO:0006970//response to osmotic stress;GO:0042743//hydrogen peroxide metabolic process;GO:0008104//protein localization;GO:0042044//fluid transport
Unigene0086490	311	0	10	0.001	6.04142	12.5607	Up	2.99e-06	2.35e-05	--	-	-	-	-
Unigene0002853	249	0	8	0.001	6.03657	12.5595	Up	3.43e-05	0.000220747	PREDICTED: endochitinase PR4 [Vitis vinifera]	ko00520//Amino sugar and nucleotide sugar metabolism	-	GO:0004553//hydrolase activity, hydrolyzing O-glycosyl compounds;GO:0097367	GO:0044036;GO:0044238//primary metabolic process;GO:0006026
Unigene0082424	374	0	12	0.001	6.0285	12.5576	Up	2.61e-07	2.41e-06	50S ribosomal protein L22 (chloroplast) [Calliarthron tuberculosum]	ko03010//Ribosome	GO:0030529//ribonucleoprotein complex;GO:0009536//plastid	-	-
Unigene0016817	312	0	10	0.001	6.02206	12.556	Up	2.99e-06	2.35e-05	laccase [Toxicodendron vernicifluum]	-	GO:0005576//extracellular region	GO:0046914//transition metal ion binding;GO:0016682//oxidoreductase activity, acting on diphenols and related substances as donors, oxygen as acceptor	GO:0009808//lignin metabolic process
Unigene0052388	312	0	10	0.001	6.02206	12.556	Up	2.99e-06	2.33e-05	--	-	-	-	-
Unigene0085240	593	0	19	0.001	6.02003	12.5556	Up	5.13e-11	7.35e-10	--	-	-	-	-
Unigene0085479	562	0	18	0.001	6.01777	12.555	Up	1.74e-10	2.35e-09	--	-	-	-	-
Unigene0088635	219	0	7	0.001	6.00556	12.5521	Up	0.000116043	0.000649907	F14D16.26 [Arabidopsis thaliana]	-	GO:0016020//membrane	-	GO:0006725//cellular aromatic compound metabolic process
Unigene0121899	564	0	18	0.001	5.99643	12.5499	Up	1.74e-10	2.36e-09	orf448 (mitochondrion) [Brassica carinata]	-	-	-	-
Unigene0021365	282	0	9	0.001	5.99643	12.5499	Up	1.01e-05	7.18e-05	--	-	-	-	-
Unigene0012003	376	0	12	0.001	5.99643	12.5499	Up	2.61e-07	2.4e-06	glycine decarboxylase P-protein [Moricandia nitens]	ko00260//Glycine, serine and threonine metabolism	GO:0031976;GO:0005576//extracellular region;GO:0009532//plastid stroma;GO:0009526//plastid envelope	GO:0032550;GO:0016642;GO:0043168	GO:0006351//transcription, DNA-dependent;GO:0044257//cellular protein catabolic process;GO:0006732//coenzyme metabolic process;GO:0006779//porphyrin-containing compound biosynthetic process;GO:0006007//glucose catabolic process;GO:0006090//pyruvate metabolic process;GO:0005984//disaccharide metabolic process;GO:0006546//glycine catabolic process;GO:0006753;GO:0006633//fatty acid biosynthetic proc…
Unigene0039216	282	0	9	0.001	5.99643	12.5499	Up	1.01e-05	7.15e-05	NBS-LRR disease resistance protein [Mangifera indica]	-	-	-	-
Unigene0042814	408	0	13	0.001	5.98663	12.5475	Up	7.71e-08	7.65e-07	unknown [Zea mays]	-	-	-	-
Unigene0001224	440	0	14	0.001	5.97826	12.5455	Up	2.28e-08	2.43e-07	uncharacterized protein LOC100272831 [Zea mays]	-	-	-	-
Unigene0022313	283	0	9	0.001	5.97524	12.5448	Up	1.01e-05	7.17e-05	hydroxyproline-rich glycoprotein family protein, partial [Glycine max]	-	-	-	-
Unigene0060320	252	0	8	0.001	5.9647	12.5422	Up	3.43e-05	0.000220126	--	-	-	-	-
Unigene0085457	252	0	8	0.001	5.9647	12.5422	Up	3.43e-05	0.000219062	PREDICTED: 12-oxophytodienoate reductase 2-like [Glycine max]	-	-	GO:0003824//catalytic activity	-
Unigene0079576	915	0	29	0.001	5.95493	12.5399	Up	4.44e-16	1.13e-14	heat shock protein [Galdieria sulphuraria]	ko04141//Protein processing in endoplasmic reticulum	-	-	-
Unigene0011841	1199	0	38	0.001	5.95475	12.5398	Up	2.22e-16	6.18e-15	OPT family oligopeptide transporter [Bathycoccus prasinos]	-	-	-	-
Unigene0078843	284	0	9	0.001	5.9542	12.5397	Up	1.01e-05	7.21e-05	--	-	-	-	-
Unigene0028624	284	0	9	0.001	5.9542	12.5397	Up	1.01e-05	7.2e-05	--	-	-	-	-
Unigene0003213	221	0	7	0.001	5.95121	12.539	Up	0.000116043	0.000641115	Glycosyl hydrolase family protein with chitinase insertion domain [Theobroma cacao]	ko00520//Amino sugar and nucleotide sugar metabolism	-	GO:0004553//hydrolase activity, hydrolyzing O-glycosyl compounds	GO:0044238//primary metabolic process;GO:0006026
Unigene0002107	379	0	12	0.001	5.94897	12.5384	Up	2.61e-07	2.4e-06	hypothetical protein NitaMp047 [Nicotiana tabacum]	-	-	-	-
Unigene0010138	1330	0	42	0.001	5.93331	12.5346	Up	2.22e-16	5.99e-15	--	-	-	-	-
Unigene0027166	285	0	9	0.001	5.93331	12.5346	Up	1.01e-05	7.2e-05	Myb domain protein 106 [Theobroma cacao]	-	-	-	-
Unigene0078698	667	0	21	0.001	5.91552	12.5303	Up	4.48e-12	7.14e-11	60S ribosomal protein L28-1 [Arabidopsis thaliana]	ko03010//Ribosome	GO:0030312//external encapsulating structure;GO:0009536//plastid;GO:0015934//large ribosomal subunit;GO:0005911//cell-cell junction;GO:0016020//membrane	-	GO:0044238//primary metabolic process;GO:0044260
Unigene0014999	413	0	13	0.001	5.91416	12.53	Up	7.71e-08	7.65e-07	BURP domain-containing protein [Solanum tuberosum]	-	GO:0043231//intracellular membrane-bounded organelle	-	GO:0009414//response to water deprivation;GO:0009725//response to hormone stimulus;GO:0006970//response to osmotic stress
Unigene0081801	350	0	11	0.001	5.90506	12.5277	Up	8.84e-07	7.53e-06	--	-	-	-	-
Unigene0079819	637	0	20	0.001	5.89916	12.5263	Up	1.52e-11	2.29e-10	--	-	-	-	-
Unigene0004208	223	0	7	0.001	5.89783	12.526	Up	0.000116043	0.000646519	Transducin/WD40 repeat-like superfamily protein isoform 1 [Theobroma cacao]	-	-	-	-
Unigene0096691	255	0	8	0.001	5.89453	12.5252	Up	3.43e-05	0.000219509	Os06g0216300 [Oryza sativa Japonica Group]	ko00592//alpha-Linolenic acid metabolism	GO:0043231//intracellular membrane-bounded organelle	GO:0016628//oxidoreductase activity, acting on the CH-CH group of donors, NAD or NADP as acceptor	GO:0006633//fatty acid biosynthetic process;GO:0006950//response to stress;GO:0009694//jasmonic acid metabolic process
Unigene0007981	287	0	9	0.001	5.89196	12.5245	Up	1.01e-05	7.19e-05	Retrotransposon gag protein [Asparagus officinalis]	-	-	GO:0046914//transition metal ion binding;GO:0003676//nucleic acid binding;GO:0034061	GO:0006260//DNA replication
Unigene0117075	511	0	16	0.001	5.883	12.5223	Up	1.99e-09	2.41e-08	non-LTR retroelement reverse transcriptase-like protein [Arabidopsis thaliana]	-	-	-	-
Unigene0003497	416	0	13	0.001	5.87151	12.5195	Up	7.71e-08	7.7e-07	Elongation factor G, chloroplast precursor (ISS) [Ostreococcus tauri]	-	GO:0009526//plastid envelope;GO:0009532//plastid stroma;GO:0005576//extracellular region	GO:0017111//nucleoside-triphosphatase activity;GO:0032550;GO:0008135//translation factor activity, nucleic acid binding	GO:0044093;GO:0042254//ribosome biogenesis;GO:0006470//protein dephosphorylation;GO:0003006//developmental process involved in reproduction;GO:0006351//transcription, DNA-dependent;GO:0019684//photosynthesis, light reaction;GO:0005982//starch metabolic process;GO:0009154;GO:0005984//disaccharide metabolic process;GO:0006007//glucose catabolic process;GO:0009658//chloroplast organization;GO:000966…
Unigene0014318	224	0	7	0.001	5.87151	12.5195	Up	0.000116043	0.000649002	UDP-glycosyltransferase 87A2 [Theobroma cacao]	-	-	GO:0035251//UDP-glucosyltransferase activity	-
Unigene0078213	384	0	12	0.001	5.87151	12.5195	Up	2.61e-07	2.4e-06	--	-	-	-	-
Unigene0023415	289	0	9	0.001	5.85119	12.5145	Up	1.01e-05	7.21e-05	--	-	-	-	-
Unigene0017770	546	0	17	0.001	5.85	12.5142	Up	5.88e-10	7.53e-09	lipid transfer protein [Nicotiana glauca]	-	-	-	-
Unigene0011084	739	0	23	0.001	5.84767	12.5136	Up	3.91e-13	7.35e-12	ubiquitin-conjugating enzyme E2 [Galdieria sulphuraria]	ko04141//Protein processing in endoplasmic reticulum;ko04120//Ubiquitin mediated proteolysis	-	-	-
Unigene0078749	579	0	18	0.001	5.84108	12.512	Up	1.74e-10	2.36e-09	elongation factor-1 alpha, partial [Parvocaulis pusilla]	ko03013//RNA transport	GO:0044424//intracellular part	GO:0017111//nucleoside-triphosphatase activity;GO:0032550;GO:0008135//translation factor activity, nucleic acid binding	GO:0006412//translation;GO:0009154
Unigene0020819	386	0	12	0.001	5.84108	12.512	Up	2.61e-07	2.42e-06	PREDICTED: U-box domain-containing protein 27-like [Cicer arietinum]	-	GO:0043234//protein complex;GO:0044424//intracellular part	GO:0019787//small conjugating protein ligase activity	GO:0006952//defense response;GO:0002252;GO:0007165//signal transduction;GO:0010243//response to organic nitrogen;GO:0032446//protein modification by small protein conjugation
Unigene0055357	386	0	12	0.001	5.84108	12.512	Up	2.61e-07	2.4e-06	--	-	-	-	-
Unigene0011751	483	0	15	0.001	5.83504	12.5105	Up	6.73e-09	7.71e-08	--	-	-	-	-
Unigene0086288	322	0	10	0.001	5.83504	12.5105	Up	2.99e-06	2.33e-05	--	-	-	-	-
Unigene0030325	1095	0	34	0.001	5.83397	12.5103	Up	2.22e-16	5.95e-15	--	-	-	-	-
Unigene0011501	290	0	9	0.001	5.83101	12.5095	Up	1.01e-05	7.16e-05	PREDICTED: UDP-glycosyltransferase 83A1-like [Fragaria vesca subsp. vesca]	-	-	-	-
Unigene0096327	226	0	7	0.001	5.81954	12.5067	Up	0.000116043	0.000648822	--	-	-	-	-
Unigene0013499	517	0	16	0.001	5.81472	12.5055	Up	1.99e-09	2.41e-08	--	-	-	-	-
Unigene0030629	356	0	11	0.001	5.80553	12.5032	Up	8.84e-07	7.53e-06	limonene synthase [Murraya paniculata]	-	-	-	-
Unigene0088226	259	0	8	0.001	5.8035	12.5027	Up	3.43e-05	0.000217129	nbs-lrr resistance protein [Populus trichocarpa]	-	-	-	-
Unigene0045745	325	0	10	0.001	5.78117	12.4971	Up	2.99e-06	2.34e-05	PREDICTED: probable LRR receptor-like serine/threonine-protein kinase At4g08850-like [Vitis vinifera]	-	-	GO:0016301//kinase activity	GO:0016310//phosphorylation
Unigene0094203	390	0	12	0.001	5.78117	12.4971	Up	2.61e-07	2.41e-06	--	-	-	-	-
Unigene0029909	488	0	15	0.001	5.77525	12.4957	Up	6.73e-09	7.7e-08	Uncharacterized protein TCM_038226 [Theobroma cacao]	-	-	-	-
Unigene0064819	293	0	9	0.001	5.77131	12.4947	Up	1.01e-05	7.19e-05	Gibberellin receptor GID1 [Medicago truncatula]	-	GO:0043231//intracellular membrane-bounded organelle	GO:0003824//catalytic activity	GO:0010053//root epidermal cell differentiation
Unigene0042345	521	0	16	0.001	5.77008	12.4944	Up	1.99e-09	2.42e-08	similar to hedgehog protein [Cyanidioschyzon merolae strain 10D]	-	-	-	-
Unigene0083701	228	0	7	0.001	5.7685	12.494	Up	0.000116043	0.000650233	--	-	-	-	-
Unigene0036894	228	0	7	0.001	5.7685	12.494	Up	0.000116043	0.000649291	WCOR413-like protein [Citrus japonica]	-	-	-	-
Unigene0015047	228	0	7	0.001	5.7685	12.494	Up	0.000116043	0.000646411	PREDICTED: dynein light chain, cytoplasmic-like [Vitis vinifera]	-	-	-	-
Unigene0012528	456	0	14	0.001	5.7685	12.494	Up	2.28e-08	2.43e-07	QM protein [Oryza sativa Indica Group]	ko03010//Ribosome	GO:0030529//ribonucleoprotein complex	GO:0005198//structural molecule activity	GO:0010467//gene expression
Unigene0028996	391	0	12	0.001	5.76639	12.4935	Up	2.61e-07	2.41e-06	--	-	-	-	-
Unigene0032943	261	0	8	0.001	5.75902	12.4916	Up	3.43e-05	0.000219705	--	-	-	-	-
Unigene0014732	392	0	12	0.001	5.75168	12.4898	Up	2.61e-07	2.41e-06	--	-	-	-	-
Unigene0028207	294	0	9	0.001	5.75168	12.4898	Up	1.01e-05	7.17e-05	PREDICTED: CLAVATA3/ESR (CLE)-related protein 43-like [Vitis vinifera]	-	-	-	-
Unigene0022321	523	0	16	0.001	5.74801	12.4888	Up	1.99e-09	2.42e-08	predicted protein [Chlamydomonas reinhardtii]	-	-	-	-
Unigene0047263	229	0	7	0.001	5.74331	12.4877	Up	0.000116043	0.00065085	--	-	-	-	-
Unigene0024735	458	0	14	0.001	5.74331	12.4877	Up	2.28e-08	2.44e-07	--	-	-	-	-
Unigene0089571	229	0	7	0.001	5.74331	12.4877	Up	0.000116043	0.00064377	peptidylprolyl isomerase-like [Pfiesteria piscicida]	-	-	-	-
Unigene0081071	491	0	15	0.001	5.73996	12.4868	Up	6.73e-09	7.7e-08	myo-inositol 1-phosphate synthase type 2 [Brassica napus]	ko00562//Inositol phosphate metabolism;ko00521//Streptomycin biosynthesis	GO:0044424//intracellular part	GO:0016872//intramolecular lyase activity;GO:0005488//binding	GO:0006020//inositol metabolic process;GO:0006658//phosphatidylserine metabolic process;GO:0007275//multicellular organismal development;GO:0009642//response to light intensity;GO:0003006//developmental process involved in reproduction;GO:0000302//response to reactive oxygen species;GO:0019758;GO:0002252;GO:0032958//inositol phosphate biosynthetic process;GO:0009725//response to hormone stimulus;…
Unigene0022272	262	0	8	0.001	5.73704	12.4861	Up	3.43e-05	0.000219873	PREDICTED: peroxidase 17-like [Cicer arietinum]	ko00680//Methane metabolism;ko00940//Phenylpropanoid biosynthesis;ko00360//Phenylalanine metabolism	GO:0044444//cytoplasmic part	GO:0046906//tetrapyrrole binding;GO:0016209//antioxidant activity;GO:0043169//cation binding;GO:0003824//catalytic activity	GO:0009943//adaxial/abaxial axis specification;GO:0009799//specification of symmetry;GO:0006950//response to stress;GO:0009933//meristem structural organization;GO:0010073//meristem maintenance;GO:0044710
Unigene0032284	262	0	8	0.001	5.73704	12.4861	Up	3.43e-05	0.000217664	--	-	-	-	-
Unigene0010196	557	0	17	0.001	5.73447	12.4854	Up	5.88e-10	7.54e-09	--	-	-	-	-
Unigene0081745	295	0	9	0.001	5.73218	12.4849	Up	1.01e-05	7.19e-05	Glutathione reductase [Ectocarpus siliculosus]	ko00480//Glutathione metabolism	-	GO:0016651//oxidoreductase activity, acting on NADH or NADPH;GO:0015038//glutathione disulfide oxidoreductase activity;GO:0000166//nucleotide binding	GO:0006790//sulfur compound metabolic process;GO:0044710;GO:0019725//cellular homeostasis
Unigene0079129	295	0	9	0.001	5.73218	12.4849	Up	1.01e-05	7.18e-05	--	-	-	-	-
Unigene0026352	754	0	23	0.001	5.73134	12.4847	Up	3.91e-13	7.37e-12	PREDICTED: cytochrome c1-1, heme protein, mitochondrial-like [Brachypodium distachyon]	ko00190//Oxidative phosphorylation;ko05016//Huntington's disease;ko05010//Alzheimer's disease;ko05012//Parkinson's disease;ko04260//Cardiac muscle contraction	-	-	-
Unigene0083912	623	0	19	0.001	5.73014	12.4844	Up	5.13e-11	7.37e-10	ribosomal protein L2 (mitochondrion) [Anomodon attenuatus]	-	GO:0044391;GO:0009536//plastid	GO:0003723//RNA binding;GO:0005198//structural molecule activity;GO:0003824//catalytic activity	GO:0043248//proteasome assembly;GO:0019941//modification-dependent protein catabolic process;GO:0006351//transcription, DNA-dependent;GO:0043094;GO:0035966
Unigene0078261	591	0	18	0.001	5.72248	12.4824	Up	1.74e-10	2.35e-09	predicted protein [Populus trichocarpa]	-	-	-	-
Unigene0017575	394	0	12	0.001	5.72248	12.4824	Up	2.61e-07	2.41e-06	Os06g0317200 [Oryza sativa Japonica Group]	ko03040//Spliceosome	GO:0043231//intracellular membrane-bounded organelle	-	-
Unigene0088032	230	0	7	0.001	5.71834	12.4814	Up	0.000116043	0.000641856	--	-	-	-	-
Unigene0079579	625	0	19	0.001	5.7118	12.4797	Up	5.13e-11	7.36e-10	Core-2/I-branching beta-1,6-N-acetylglucosaminyltransferase family protein [Theobroma cacao]	-	-	-	-
Unigene0082218	329	0	10	0.001	5.71089	12.4795	Up	2.99e-06	2.34e-05	--	-	-	-	-
Unigene0001337	329	0	10	0.001	5.71089	12.4795	Up	2.99e-06	2.32e-05	PREDICTED: glutamate synthase [NADH], amyloplastic-like [Glycine max]	ko00250//Alanine, aspartate and glutamate metabolism;ko00910//Nitrogen metabolism	GO:0009532//plastid stroma	GO:0032553;GO:0046914//transition metal ion binding;GO:0045181//glutamate synthase activity, NADH or NADPH as acceptor;GO:0051540	GO:0006007//glucose catabolic process;GO:0010038//response to metal ion;GO:0040007//growth;GO:0042126//nitrate metabolic process;GO:0006970//response to osmotic stress;GO:0006536//glutamate metabolic process
Unigene0035084	362	0	11	0.001	5.70931	12.4791	Up	8.84e-07	7.51e-06	chloroplast chlorophyll a/b binding protein [Brassica napus]	ko00196//Photosynthesis - antenna proteins	GO:0009521;GO:0009526//plastid envelope;GO:0009570//chloroplast stroma;GO:0009534//chloroplast thylakoid	GO:0046906//tetrapyrrole binding;GO:0043169//cation binding	GO:0009765//photosynthesis, light harvesting
Unigene0013792	362	0	11	0.001	5.70931	12.4791	Up	8.84e-07	7.48e-06	--	-	-	-	-
Unigene0029710	429	0	13	0.001	5.69358	12.4751	Up	7.71e-08	7.68e-07	--	-	-	-	-
Unigene0079241	396	0	12	0.001	5.69358	12.4751	Up	2.61e-07	2.41e-06	PREDICTED: eukaryotic translation initiation factor 2 subunit beta-like [Brachypodium distachyon]	ko03013//RNA transport	GO:0043231//intracellular membrane-bounded organelle;GO:0016020//membrane	GO:0005488//binding	GO:0006412//translation;GO:0000338//protein deneddylation;GO:0044699;GO:0003006//developmental process involved in reproduction;GO:0009639//response to red or far red light
Unigene0013186	231	0	7	0.001	5.69358	12.4751	Up	0.000116043	0.000646161	--	-	-	-	-
Unigene0000431	430	0	13	0.001	5.68034	12.4718	Up	7.71e-08	7.66e-07	--	-	-	-	-
Unigene0011432	397	0	12	0.001	5.67924	12.4715	Up	2.61e-07	2.4e-06	pyruvate decarboxylase2 [Zea mays]	ko00010//Glycolysis / Gluconeogenesis	-	-	-
Unigene0011388	331	0	10	0.001	5.67638	12.4708	Up	2.99e-06	2.33e-05	--	-	-	-	-
Unigene0007330	331	0	10	0.001	5.67638	12.4708	Up	2.99e-06	2.33e-05	--	-	-	-	-
Unigene0082935	298	0	9	0.001	5.67447	12.4703	Up	1.01e-05	7.19e-05	eukaryotic translation initiation factor-like protein [Micromonas sp. RCC299]	ko03013//RNA transport	GO:0070993;GO:0043234//protein complex	GO:0003723//RNA binding	GO:0006413//translational initiation;GO:0016458//gene silencing;GO:0007275//multicellular organismal development;GO:0016070//RNA metabolic process;GO:0040029//regulation of gene expression, epigenetic
Unigene0020718	265	0	8	0.001	5.6721	12.4697	Up	3.43e-05	0.000218937	--	-	-	-	-
Unigene0010881	265	0	8	0.001	5.6721	12.4697	Up	3.43e-05	0.000217595	Homeobox-leucine zipper protein ATHB-51 [Theobroma cacao]	-	GO:0043231//intracellular membrane-bounded organelle	GO:0001071//nucleic acid binding transcription factor activity;GO:0044212//transcription regulatory region DNA binding	GO:0006351//transcription, DNA-dependent
Unigene0025466	498	0	15	0.001	5.65928	12.4664	Up	6.73e-09	7.7e-08	PREDICTED: 65-kDa microtubule-associated protein 3 [Vitis vinifera]	-	-	-	-
Unigene0011891	998	0	30	0.001	5.64794	12.4635	Up	2.22e-16	5.87e-15	--	-	-	-	-
Unigene0085575	366	0	11	0.001	5.64691	12.4632	Up	8.84e-07	7.54e-06	AT5G10150-like protein [Arabidopsis arenosa]	-	GO:0043231//intracellular membrane-bounded organelle	-	-
Unigene0032356	466	0	14	0.001	5.64471	12.4627	Up	2.28e-08	2.44e-07	--	-	-	-	-
Unigene0078773	333	0	10	0.001	5.64229	12.4621	Up	2.99e-06	2.34e-05	--	-	-	-	-
Unigene0084047	433	0	13	0.001	5.64098	12.4617	Up	7.71e-08	7.7e-07	--	-	-	-	-
Unigene0082474	300	0	9	0.001	5.63664	12.4606	Up	1.01e-05	7.23e-05	PREDICTED: MLO protein homolog 1-like [Fragaria vesca subsp. vesca]	-	GO:0031224//intrinsic to membrane	GO:0005515//protein binding	GO:0006950//response to stress
Unigene0016967	834	0	25	0.001	5.63214	12.4595	Up	3.42e-14	7.52e-13	PREDICTED: uncharacterized oxidoreductase YdfI-like [Cucumis sativus]	-	-	-	-
Unigene0012994	434	0	13	0.001	5.62799	12.4584	Up	7.71e-08	7.71e-07	PREDICTED: probable receptor-like protein kinase At5g39020-like [Fragaria vesca subsp. vesca]	-	-	GO:0004672//protein kinase activity;GO:0032550	GO:0006796//phosphate-containing compound metabolic process;GO:0006464//protein modification process
Unigene0071676	935	0	28	0.001	5.6266	12.458	Up	1.11e-15	2.74e-14	NB-ARC domain-containing disease resistance-like protein isoform 2 [Theobroma cacao]	-	-	-	-
Unigene0000350	334	0	10	0.001	5.62539	12.4577	Up	2.99e-06	2.32e-05	--	-	-	-	-
Unigene0078982	735	0	22	0.001	5.62386	12.4573	Up	1.32e-12	2.26e-11	--	-	-	-	-
Unigene0010743	468	0	14	0.001	5.62059	12.4565	Up	2.28e-08	2.44e-07	PREDICTED: ubiquitin-conjugating enzyme E2 36-like isoform X1 [Setaria italica]	ko04120//Ubiquitin mediated proteolysis	-	GO:0016879//ligase activity, forming carbon-nitrogen bonds	-
Unigene0018027	769	0	23	0.001	5.61954	12.4562	Up	3.91e-13	7.34e-12	oxysterol-binding family protein [Arabidopsis lyrata subsp. lyrata]	-	-	-	-
Unigene0084653	469	0	14	0.001	5.6086	12.4534	Up	2.28e-08	2.44e-07	PREDICTED: urea-proton symporter DUR3-like [Setaria italica]	-	GO:0031224//intrinsic to membrane	GO:0042887;GO:0015291//secondary active transmembrane transporter activity	GO:0044763;GO:0015840//urea transport
Unigene0020256	268	0	8	0.001	5.6086	12.4534	Up	3.43e-05	0.000217856	--	-	-	-	-
Unigene0023731	335	0	10	0.001	5.6086	12.4534	Up	2.99e-06	2.32e-05	PREDICTED: ZF-HD homeobox protein At4g24660 [Vitis vinifera]	-	-	-	-
Unigene0079934	771	0	23	0.001	5.60496	12.4525	Up	3.91e-13	7.35e-12	--	-	-	-	-
Unigene0097077	235	0	7	0.001	5.59667	12.4504	Up	0.000116043	0.000641538	--	-	-	-	-
Unigene0081286	269	0	8	0.001	5.58775	12.4481	Up	3.43e-05	0.000220168	PREDICTED: momilactone A synthase [Vitis vinifera]	-	-	GO:0033764//steroid dehydrogenase activity, acting on the CH-OH group of donors, NAD or NADP as acceptor	GO:0044710
Unigene0011454	471	0	14	0.001	5.58479	12.4473	Up	2.28e-08	2.44e-07	ABC-2 type transporter family protein [Theobroma cacao]	ko03040//Spliceosome	-	-	-
Unigene0079161	607	0	18	0.001	5.57164	12.4439	Up	1.74e-10	2.35e-09	elongation factor 2 [Chlamydomonas reinhardtii]	-	GO:0043231//intracellular membrane-bounded organelle	GO:0017111//nucleoside-triphosphatase activity;GO:0032550;GO:0008135//translation factor activity, nucleic acid binding	GO:0006412//translation;GO:0009154
Unigene0021021	270	0	8	0.001	5.56706	12.4427	Up	3.43e-05	0.000219285	--	-	-	-	-
Unigene0022104	270	0	8	0.001	5.56706	12.4427	Up	3.43e-05	0.000216841	unknow protein [Oryza sativa Japonica Group]	-	-	-	-
Unigene0013965	338	0	10	0.001	5.55882	12.4406	Up	2.99e-06	2.32e-05	--	-	-	-	-
Unigene0116989	1184	0	35	0.001	5.55413	12.4393	Up	2.22e-16	5.79e-15	OSJNBa0039K24.20 [Oryza sativa Japonica Group]	-	-	-	-
Unigene0084256	237	0	7	0.001	5.54944	12.4381	Up	0.000116043	0.000647884	leaf dorsal-ventral developmental protein [Morus alba]	-	GO:0043231//intracellular membrane-bounded organelle	GO:0003676//nucleic acid binding	-
Unigene0086741	271	0	8	0.001	5.54651	12.4374	Up	3.43e-05	0.00022038	PREDICTED: monothiol glutaredoxin-S14, chloroplastic-like [Cicer arietinum]	-	-	-	-
Unigene0013017	1323	0	39	0.001	5.53865	12.4353	Up	2.22e-16	5.94e-15	--	-	-	-	-
Unigene0121840	476	0	14	0.001	5.52612	12.4321	Up	2.28e-08	2.44e-07	--	-	-	-	-
Unigene0100899	238	0	7	0.001	5.52612	12.4321	Up	0.000116043	0.000646375	--	-	-	-	-
Unigene0017584	238	0	7	0.001	5.52612	12.4321	Up	0.000116043	0.000643379	metallothionein protein [Brassica juncea]	-	-	GO:0046914//transition metal ion binding	GO:0015698//inorganic anion transport;GO:0010038//response to metal ion
Unigene0086072	272	0	8	0.001	5.52612	12.4321	Up	3.43e-05	0.000217183	PREDICTED: uncharacterized protein LOC100247380 [Vitis vinifera]	-	GO:0043231//intracellular membrane-bounded organelle	-	GO:0042221//response to chemical stimulus
Unigene0063953	306	0	9	0.001	5.52612	12.4321	Up	1.01e-05	7.16e-05	PREDICTED: uncharacterized protein LOC100267010 [Vitis vinifera]	-	GO:0043231//intracellular membrane-bounded organelle	GO:0016853//isomerase activity	GO:0044763;GO:0018208//peptidyl-proline modification
Unigene0075113	307	0	9	0.001	5.50812	12.4273	Up	1.01e-05	7.16e-05	PREDICTED: putative disease resistance RPP13-like protein 1-like [Vitis vinifera]	-	-	-	-
Unigene0084279	751	0	22	0.001	5.50405	12.4263	Up	1.32e-12	2.26e-11	Integrase, catalytic region; Zinc finger, CCHC-type; Peptidase aspartic, catalytic [Medicago truncatula]	-	-	GO:0016411//acylglycerol O-acyltransferase activity;GO:0046914//transition metal ion binding;GO:0097159	GO:0006259//DNA metabolic process;GO:0008610//lipid biosynthetic process
Unigene0021340	410	0	12	0.001	5.49917	12.425	Up	2.61e-07	2.41e-06	cytochrome c oxidase subunit 3 [Phytophthora mirabilis]	ko00190//Oxidative phosphorylation;ko05016//Huntington's disease;ko05010//Alzheimer's disease;ko05012//Parkinson's disease;ko04260//Cardiac muscle contraction	-	GO:0016491//oxidoreductase activity	GO:0055114//oxidation-reduction process
Unigene0088508	376	0	11	0.001	5.49673	12.4244	Up	8.84e-07	7.53e-06	PREDICTED: chromodomain-helicase-DNA-binding protein 1-like [Glycine max]	-	-	-	-
Unigene0010479	376	0	11	0.001	5.49673	12.4244	Up	8.84e-07	7.5e-06	cytochrome c oxidase subunit 2 [Trebouxia aggregata]	ko00190//Oxidative phosphorylation;ko05016//Huntington's disease;ko05010//Alzheimer's disease;ko05012//Parkinson's disease;ko04260//Cardiac muscle contraction	GO:0019866//organelle inner membrane;GO:0043231//intracellular membrane-bounded organelle;GO:0031224//intrinsic to membrane	GO:0046914//transition metal ion binding;GO:0015002//heme-copper terminal oxidase activity	GO:0044710;GO:0006091//generation of precursor metabolites and energy
Unigene0083234	684	0	20	0.001	5.49381	12.4236	Up	1.52e-11	2.29e-10	--	-	-	-	-
Unigene0030811	684	0	20	0.001	5.49381	12.4236	Up	1.52e-11	2.29e-10	PREDICTED: alternative oxidase 3, mitochondrial [Vitis vinifera]	-	GO:0031224//intrinsic to membrane;GO:0043231//intracellular membrane-bounded organelle	GO:0016682//oxidoreductase activity, acting on diphenols and related substances as donors, oxygen as acceptor;GO:0043169//cation binding	GO:0009755//hormone-mediated signaling pathway;GO:0015980//energy derivation by oxidation of organic compounds;GO:0006950//response to stress
Unigene0030115	240	0	7	0.001	5.48007	12.42	Up	0.000116043	0.00064409	hypothetical protein PRUPE_ppa026706mg [Prunus persica]	-	-	-	-
Unigene0019594	790	0	23	0.001	5.47016	12.4174	Up	3.91e-13	7.34e-12	non-ltr retroelement reverse transcriptase [Rosa rugosa]	-	-	-	-
Unigene0092053	275	0	8	0.001	5.46584	12.4162	Up	3.43e-05	0.000219565	--	-	-	-	-
Unigene0010990	345	0	10	0.001	5.44603	12.411	Up	2.99e-06	2.33e-05	--	-	-	-	-
Unigene0021274	276	0	8	0.001	5.44603	12.411	Up	3.43e-05	0.000218284	--	-	-	-	-
Unigene0044515	828	0	24	0.001	5.44603	12.411	Up	1.15e-13	2.38e-12	transmembrane protease, serine 2 [Nannochloropsis gaditana CCMP526]	-	-	-	-
Unigene0119814	1036	0	30	0.001	5.44078	12.4096	Up	2.22e-16	5.79e-15	gag-pol polyprotein [Silene latifolia]	-	-	GO:0005488//binding	-
Unigene0009996	380	0	11	0.001	5.43887	12.4091	Up	8.84e-07	7.51e-06	chalcone synthase [Rhus chinensis]	ko04712//Circadian rhythm - plant;ko00941//Flavonoid biosynthesis	-	GO:0016747//transferase activity, transferring acyl groups other than amino-acyl groups	GO:0008152//metabolic process
Unigene0079205	1037	0	30	0.001	5.43553	12.4082	Up	2.22e-16	6.04e-15	cytochrome P450 [Coccomyxa subellipsoidea C-169]	-	-	GO:0005488//binding	GO:0044699;GO:0032502//developmental process
Unigene0085841	242	0	7	0.001	5.43478	12.408	Up	0.000116043	0.000649617	--	-	-	-	-
Unigene0069987	415	0	12	0.001	5.43291	12.4075	Up	2.61e-07	2.4e-06	--	-	-	-	-
Unigene0038645	969	0	28	0.001	5.42917	12.4065	Up	1.11e-15	2.74e-14	Adenosine monophosphate kinase isoform 1 [Theobroma cacao]	ko00230//Purine metabolism	GO:0009532//plastid stroma	GO:0032550;GO:0016776//phosphotransferase activity, phosphate group as acceptor;GO:0019205//nucleobase-containing compound kinase activity	GO:0006468//protein phosphorylation;GO:0009117//nucleotide metabolic process;GO:0006351//transcription, DNA-dependent;GO:0015992//proton transport;GO:0016109
Unigene0022145	450	0	13	0.001	5.42788	12.4062	Up	7.71e-08	7.65e-07	--	-	-	-	-
Unigene0086073	277	0	8	0.001	5.42637	12.4058	Up	3.43e-05	0.000219076	PREDICTED: formin-like protein 5-like [Vitis vinifera]	-	-	-	-
Unigene0012169	243	0	7	0.001	5.41242	12.4021	Up	0.000116043	0.000645695	cytochrome P450 [Populus trichocarpa]	-	-	GO:0046914//transition metal ion binding;GO:0016712//oxidoreductase activity, acting on paired donors, with incorporation or reduction of molecular oxygen, reduced flavin or flavoprotein as one donor, and incorporation of one atom of oxygen;GO:0046906//tetrapyrrole binding	GO:0044710
Unigene0013157	592	0	17	0.001	5.39544	12.3975	Up	5.88e-10	7.53e-09	PREDICTED: protein PLANT CADMIUM RESISTANCE 12-like [Solanum lycopersicum]	-	-	-	-
Unigene0017373	279	0	8	0.001	5.38747	12.3954	Up	3.43e-05	0.000220549	Concanavalin A-like lectin protein kinase family protein [Theobroma cacao]	-	GO:0016020//membrane	GO:0032550;GO:0004672//protein kinase activity	GO:0006351//transcription, DNA-dependent;GO:0009696//salicylic acid metabolic process;GO:0009755//hormone-mediated signaling pathway;GO:0042743//hydrogen peroxide metabolic process;GO:0006605//protein targeting;GO:0007167//enzyme linked receptor protein signaling pathway;GO:0014070//response to organic cyclic compound;GO:0009626//plant-type hypersensitive response;GO:0031347//regulation of defens…
Unigene0001203	279	0	8	0.001	5.38747	12.3954	Up	3.43e-05	0.000220084	phosphoglucomutase [Polytomella parva]	ko00010//Glycolysis / Gluconeogenesis;ko00230//Purine metabolism;ko00500//Starch and sucrose metabolism;ko00520//Amino sugar and nucleotide sugar metabolism;ko00030//Pentose phosphate pathway;ko00052//Galactose metabolism;ko00521//Streptomycin biosynthesis	-	-	-
Unigene0080665	385	0	11	0.001	5.36823	12.3902	Up	8.84e-07	7.54e-06	PREDICTED: flocculation protein FLO11-like [Cicer arietinum]	-	-	-	-
Unigene0005585	280	0	8	0.001	5.36823	12.3902	Up	3.43e-05	0.000219803	Copalyl diphosphate synthase [Theobroma cacao]	ko00904//Diterpenoid biosynthesis	-	-	-
Unigene0005106	490	0	14	0.001	5.36823	12.3902	Up	2.28e-08	2.44e-07	isocitrate dehydrogenase, NAD-dependent [Coccomyxa subellipsoidea C-169]	ko00020//Citrate cycle (TCA cycle)	-	-	-
Unigene0082768	245	0	7	0.001	5.36823	12.3902	Up	0.000116043	0.000645088	30S ribosomal protein S21 [Paulinella chromatophora]	-	GO:0043229//intracellular organelle	-	-
Unigene0029141	245	0	7	0.001	5.36823	12.3902	Up	0.000116043	0.000644909	--	-	-	-	-
Unigene0100501	280	0	8	0.001	5.36823	12.3902	Up	3.43e-05	0.00021754	PREDICTED: integumentary mucin C.1-like [Cicer arietinum]	-	-	-	-
Unigene0117017	702	0	20	0.001	5.35294	12.3861	Up	1.52e-11	2.29e-10	JHL06B08.9 [Jatropha curcas]	-	GO:0044430//cytoskeletal part;GO:0015630//microtubule cytoskeleton;GO:0043234//protein complex	GO:1901363;GO:0036094;GO:0097159	GO:0007017//microtubule-based process
Unigene0084838	281	0	8	0.001	5.34913	12.3851	Up	3.43e-05	0.000216964	--	-	-	-	-
Unigene0024901	246	0	7	0.001	5.34641	12.3844	Up	0.000116043	0.000647129	polyubiquitin [Pinus sylvestris]	ko03320//PPAR signaling pathway	-	-	-
Unigene0026052	633	0	18	0.001	5.34279	12.3834	Up	1.74e-10	2.35e-09	P-Protein - like protein [Arabidopsis thaliana]	ko00260//Glycine, serine and threonine metabolism	-	-	-
Unigene0033816	282	0	8	0.001	5.33016	12.38	Up	3.43e-05	0.000220478	--	-	-	-	-
Unigene0078115	423	0	12	0.001	5.33016	12.38	Up	2.61e-07	2.42e-06	--	-	-	-	-
Unigene0092011	424	0	12	0.001	5.31759	12.3766	Up	2.61e-07	2.41e-06	Leucine-rich repeat transmembrane protein kinase [Theobroma cacao]	-	-	-	-
Unigene0044033	707	0	20	0.001	5.31508	12.3759	Up	1.52e-11	2.29e-10	PREDICTED: vicilin-like antimicrobial peptides 2-1-like [Solanum lycopersicum]	-	-	-	-
Unigene0078814	1168	0	33	0.001	5.30848	12.3741	Up	2.22e-16	6.03e-15	subtilisin-related vacuolar protease [Emiliania huxleyi CCMP1516]	-	-	GO:0070011	-
Unigene0081806	354	0	10	0.001	5.30758	12.3738	Up	2.99e-06	2.33e-05	phosphate-repressible phosphate permease [Cleistogenes songorica]	-	-	-	-
Unigene0079517	390	0	11	0.001	5.29941	12.3716	Up	8.84e-07	7.54e-06	copper transporter [Populus trichocarpa]	ko04978//Mineral absorption	-	GO:0046915//transition metal ion transmembrane transporter activity	GO:0003006//developmental process involved in reproduction;GO:0000041//transition metal ion transport;GO:0022622
Unigene0078840	390	0	11	0.001	5.29941	12.3716	Up	8.84e-07	7.54e-06	--	-	-	-	-
Unigene0077458	780	0	22	0.001	5.29941	12.3716	Up	1.32e-12	2.26e-11	Cysteine/Histidine-rich C1 domain family protein [Theobroma cacao]	-	-	-	-
Unigene0016749	320	0	9	0.001	5.28435	12.3675	Up	1.01e-05	7.16e-05	--	-	-	-	-
Unigene0025382	249	0	7	0.001	5.282	12.3669	Up	0.000116043	0.000650523	PREDICTED: transcription factor bHLH30 [Vitis vinifera]	-	-	-	-
Unigene0021116	249	0	7	0.001	5.282	12.3669	Up	0.000116043	0.000650124	Cytochrome P450 94A1 [Theobroma cacao]	-	-	GO:0046872//metal ion binding;GO:0016705//oxidoreductase activity, acting on paired donors, with incorporation or reduction of molecular oxygen;GO:0004497//monooxygenase activity	-
Unigene0092522	249	0	7	0.001	5.282	12.3669	Up	0.000116043	0.000649834	--	-	-	-	-
Unigene0021299	249	0	7	0.001	5.282	12.3669	Up	0.000116043	0.000646089	PREDICTED: TMV resistance protein N-like [Vitis vinifera]	-	-	-	GO:0050896//response to stimulus
Unigene0083754	498	0	14	0.001	5.282	12.3669	Up	2.28e-08	2.43e-07	tryptophan decarboxylase [Gossypium hirsutum]	ko00350//Tyrosine metabolism;ko00950//Isoquinoline alkaloid biosynthesis	-	GO:0016831//carboxy-lyase activity;GO:0043168	GO:0019752//carboxylic acid metabolic process
Unigene0095436	249	0	7	0.001	5.282	12.3669	Up	0.000116043	0.000642422	disease resistance protein [Brassica rapa subsp. pekinensis]	-	GO:0044464//cell part	GO:0097159;GO:1901363;GO:0036094	GO:0044763;GO:0006950//response to stress
Unigene0078166	855	0	24	0.001	5.27405	12.3647	Up	1.15e-13	2.38e-12	large subunit ribosomal protein L35Ae, cytoplasmic [Guillardia theta CCMP2712]	ko03010//Ribosome	GO:0015934//large ribosomal subunit	-	GO:0010467//gene expression;GO:0022613//ribonucleoprotein complex biogenesis
Unigene0078292	927	0	26	0.001	5.26979	12.3635	Up	1.02e-14	2.34e-13	25 kDa protein elicitor [Pythium aphanidermatum]	-	-	-	-
Unigene0010418	535	0	15	0.001	5.26789	12.363	Up	6.73e-09	7.7e-08	--	-	-	-	-
Unigene0081516	678	0	19	0.001	5.2653	12.3623	Up	5.13e-11	7.35e-10	--	-	-	-	-
Unigene0017207	357	0	10	0.001	5.26297	12.3617	Up	2.99e-06	2.34e-05	PREDICTED: triosephosphate isomerase, chloroplastic-like [Cucumis sativus]	ko00010//Glycolysis / Gluconeogenesis;ko00710//Carbon fixation in photosynthetic organisms;ko00051//Fructose and mannose metabolism;ko00562//Inositol phosphate metabolism	GO:0009536//plastid	GO:0016491//oxidoreductase activity	GO:0044699;GO:1901576;GO:1901605;GO:1901575;GO:0044723;GO:0044249//cellular biosynthetic process
Unigene0088905	250	0	7	0.001	5.26087	12.3611	Up	0.000116043	0.000647057	--	-	-	-	-
Unigene0041746	286	0	8	0.001	5.25561	12.3596	Up	3.43e-05	0.000219663	Homeobox-leucine zipper protein HDG5 isoform 2 [Theobroma cacao]	-	-	-	-
Unigene0088298	429	0	12	0.001	5.25561	12.3596	Up	2.61e-07	2.41e-06	--	-	-	-	-
Unigene0052590	286	0	8	0.001	5.25561	12.3596	Up	3.43e-05	0.000217485	--	-	-	-	-
Unigene0079052	322	0	9	0.001	5.25153	12.3585	Up	1.01e-05	7.16e-05	PREDICTED: 60S ribosomal protein L10a-1-like [Fragaria vesca subsp. vesca]	ko03010//Ribosome	GO:0044391	GO:0003676//nucleic acid binding;GO:0005198//structural molecule activity	GO:0010467//gene expression
Unigene0119515	501	0	14	0.001	5.25037	12.3582	Up	2.28e-08	2.44e-07	PREDICTED: 40S ribosomal protein S19-like [Setaria italica]	ko03010//Ribosome	GO:0030529//ribonucleoprotein complex	GO:0046872//metal ion binding	GO:0044260;GO:0044238//primary metabolic process
Unigene0034552	358	0	10	0.001	5.24827	12.3576	Up	2.99e-06	2.35e-05	glyceraldehyde-3-phosphate dehydrogenase B subunit [Arabidopsis lyrata subsp. lyrata]	ko00710//Carbon fixation in photosynthetic organisms	-	-	-
Unigene0039408	358	0	10	0.001	5.24827	12.3576	Up	2.99e-06	2.33e-05	PREDICTED: probable disease resistance protein At4g27220-like [Cucumis sativus]	-	-	GO:0036094;GO:0097159;GO:1901363	-
Unigene0020596	251	0	7	0.001	5.23991	12.3553	Up	0.000116043	0.000647021	--	-	-	-	-
Unigene0016064	251	0	7	0.001	5.23991	12.3553	Up	0.000116043	0.000644838	--	-	-	-	-
Unigene0013092	1542	0	43	0.001	5.23942	12.3552	Up	2.22e-16	5.9e-15	PREDICTED: similar to Zinc finger protein 271 (Zinc finger protein 7) (HZF7) (Zinc finger protein ZNFphex133) (Epstein-Barr virus-induced zinc finger protein) (ZNF-EB) (CT-ZFP48) (Zinc finger protein [Bathycoccus prasinos]	-	-	-	-
Unigene0078334	1005	0	28	0.001	5.2347	12.3539	Up	1.11e-15	2.75e-14	14-3-3-like protein [Thalassiosira pseudonana CCMP1335]	ko04114//Oocyte meiosis;ko04110//Cell cycle;ko04722//Neurotrophin signaling pathway	-	GO:0005515//protein binding	-
Unigene0036524	359	0	10	0.001	5.23365	12.3536	Up	2.99e-06	2.34e-05	Cytochrome P450 94A1 [Theobroma cacao]	-	-	-	-
Unigene0088720	359	0	10	0.001	5.23365	12.3536	Up	2.99e-06	2.34e-05	30S ribosomal protein S10 [Paulinella chromatophora]	ko03010//Ribosome	GO:0030529//ribonucleoprotein complex;GO:0009536//plastid	GO:0003723//RNA binding	-
Unigene0010023	718	0	20	0.001	5.23365	12.3536	Up	1.52e-11	2.29e-10	WRKY transcription factor 29 [Jatropha curcas]	-	-	-	GO:0051707//response to other organism;GO:0044237//cellular metabolic process;GO:0071310//cellular response to organic substance;GO:0048583;GO:0007165//signal transduction;GO:0002376//immune system process;GO:0009725//response to hormone stimulus;GO:0006952//defense response
Unigene0081795	683	0	19	0.001	5.22676	12.3517	Up	5.13e-11	7.35e-10	ammonium transporter [Guillardia theta CCMP2712]	-	-	-	-
Unigene0001983	791	0	22	0.001	5.22571	12.3514	Up	1.32e-12	2.26e-11	urea-proton symporter DUR3 [Arabidopsis thaliana]	-	-	-	GO:0051234//establishment of localization;GO:0044763
Unigene0018405	360	0	10	0.001	5.21912	12.3496	Up	2.99e-06	2.34e-05	PREDICTED: 11S globulin subunit beta-like [Solanum lycopersicum]	-	-	-	-
Unigene0057708	324	0	9	0.001	5.21912	12.3496	Up	1.01e-05	7.17e-05	--	-	-	-	-
Unigene0024184	432	0	12	0.001	5.21912	12.3496	Up	2.61e-07	2.4e-06	Ribosomal protein S24e family protein isoform 1 [Theobroma cacao]	ko03010//Ribosome	-	-	-
Unigene0112225	1801	0	50	0.001	5.21622	12.3488	Up	2.22e-16	5.84e-15	catalase [Phaeodactylum tricornutum CCAP 1055/1]	ko00680//Methane metabolism;ko04146//Peroxisome;ko00380//Tryptophan metabolism;ko05014//Amyotrophic lateral sclerosis (ALS)	-	-	-
Unigene0009078	433	0	12	0.001	5.20706	12.3463	Up	2.61e-07	2.42e-06	AAA-type ATPase [Galdieria sulphuraria]	-	-	-	-
Unigene0018527	397	0	11	0.001	5.20597	12.346	Up	8.84e-07	7.53e-06	PAR-1c [Nicotiana tabacum]	-	-	-	-
Unigene0079063	397	0	11	0.001	5.20597	12.346	Up	8.84e-07	7.5e-06	nonspecific lipid-transfer protein precursor [Brassica napus]	-	GO:0005576//extracellular region;GO:0030312//external encapsulating structure	GO:0005488//binding	GO:0010876;GO:0051234//establishment of localization;GO:0009725//response to hormone stimulus;GO:0006972//hyperosmotic response
Unigene0010347	650	0	18	0.001	5.20306	12.3451	Up	1.74e-10	2.36e-09	Os05g0516400 [Oryza sativa Japonica Group]	-	-	GO:0003824//catalytic activity	-
Unigene0112335	289	0	8	0.001	5.20106	12.3446	Up	3.43e-05	0.000220704	--	-	-	-	-
Unigene0025838	253	0	7	0.001	5.19849	12.3439	Up	0.000116043	0.000644375	JHL06B08.8 [Jatropha curcas]	-	-	GO:0016740//transferase activity	-
Unigene0033977	434	0	12	0.001	5.19506	12.3429	Up	2.61e-07	2.42e-06	Os05g0445500 [Oryza sativa Japonica Group]	ko03010//Ribosome	GO:0043231//intracellular membrane-bounded organelle;GO:0030529//ribonucleoprotein complex	-	-
Unigene0088521	362	0	10	0.001	5.19028	12.3416	Up	2.99e-06	2.34e-05	Uncharacterized protein isoform 4, partial [Theobroma cacao]	-	-	-	-
Unigene0012571	1123	0	31	0.001	5.18658	12.3406	Up	2.22e-16	5.85e-15	ROX1 homologue [Nicotiana tabacum]	-	-	-	-
Unigene0117200	435	0	12	0.001	5.18312	12.3396	Up	2.61e-07	2.4e-06	--	-	-	-	-
Unigene0080243	254	0	7	0.001	5.17802	12.3382	Up	0.000116043	0.000644054	--	-	-	-	-
Unigene0094212	363	0	10	0.001	5.17598	12.3376	Up	2.99e-06	2.34e-05	Ty3/gypsy retrotransposon protein [Beta vulgaris subsp. vulgaris]	-	-	-	-
Unigene0022351	436	0	12	0.001	5.17123	12.3363	Up	2.61e-07	2.4e-06	Myb domain protein 112 isoform 2 [Theobroma cacao]	-	-	-	-
Unigene0099858	291	0	8	0.001	5.16531	12.3346	Up	3.43e-05	0.000220408	--	-	-	-	-
Unigene0085608	291	0	8	0.001	5.16531	12.3346	Up	3.43e-05	0.000219132	apocytochrome b, partial (mitochondrion) [Pelargonium zonale]	ko00190//Oxidative phosphorylation;ko05016//Huntington's disease;ko05010//Alzheimer's disease;ko05012//Parkinson's disease;ko04260//Cardiac muscle contraction	GO:0043231//intracellular membrane-bounded organelle;GO:0044425//membrane part	GO:0046872//metal ion binding;GO:0009055//electron carrier activity	GO:0022900//electron transport chain
Unigene0103980	291	0	8	0.001	5.16531	12.3346	Up	3.43e-05	0.000216528	60S ribosome subunit biogenesis protein NIP7 [Coccomyxa subellipsoidea C-169]	-	GO:0043231//intracellular membrane-bounded organelle;GO:0044444//cytoplasmic part	GO:0003676//nucleic acid binding	GO:0009451//RNA modification;GO:0006605//protein targeting;GO:0042254//ribosome biogenesis
Unigene0093872	255	0	7	0.001	5.15771	12.3325	Up	0.000116043	0.000646591	PREDICTED: serine/threonine-protein phosphatase 2A 65 kDa regulatory subunit A beta isoform-like [Glycine max]	ko03015//mRNA surveillance pathway;ko04114//Oocyte meiosis;ko04111//Cell cycle - yeast;ko04310//Wnt signaling pathway;ko04113//Meiosis - yeast;ko04530//Tight junction;ko04350//TGF-beta signaling pathway;ko05142//Chagas disease (American trypanosomiasis);ko05160//Hepatitis C;ko04730//Long-term depression	GO:0044444//cytoplasmic part;GO:0016020//membrane	GO:0019888//protein phosphatase regulator activity	GO:0016310//phosphorylation;GO:0016192//vesicle-mediated transport;GO:0032989;GO:0040007//growth
Unigene0031464	438	0	12	0.001	5.14762	12.3297	Up	2.61e-07	2.4e-06	pherophorin-dz1 protein [Volvox carteri f. nagariensis]	-	-	-	-
Unigene0124293	365	0	10	0.001	5.14762	12.3297	Up	2.99e-06	2.32e-05	--	-	-	-	-
Unigene0081969	402	0	11	0.001	5.14122	12.3279	Up	8.84e-07	7.5e-06	PREDICTED: peptide methionine sulfoxide reductase B2, chloroplastic-like [Cucumis sativus]	-	-	GO:0016671//oxidoreductase activity, acting on a sulfur group of donors, disulfide as acceptor	GO:0044710
Unigene0008518	329	0	9	0.001	5.1398	12.3275	Up	1.01e-05	7.18e-05	--	-	-	-	-
Unigene0081708	256	0	7	0.001	5.13757	12.3269	Up	0.000116043	0.000647093	hypothetical protein VITISV_003845 [Vitis vinifera]	-	-	-	-
Unigene0011732	256	0	7	0.001	5.13757	12.3269	Up	0.000116043	0.000642882	PREDICTED: endochitinase PR4-like [Glycine max]	ko00520//Amino sugar and nucleotide sugar metabolism	-	-	-
Unigene0011986	366	0	10	0.001	5.13356	12.3257	Up	2.99e-06	2.35e-05	40S ribosomal protein S2 [Phytophthora infestans T30-4]	ko03010//Ribosome	GO:0043231//intracellular membrane-bounded organelle;GO:0044391	GO:0003676//nucleic acid binding;GO:0005198//structural molecule activity	GO:0010467//gene expression
Unigene0015694	587	0	16	0.001	5.12131	12.3223	Up	1.99e-09	2.41e-08	--	-	-	-	-
Unigene0016880	367	0	10	0.001	5.11957	12.3218	Up	2.99e-06	2.35e-05	ribosomal protein S23e [Oxyrrhis marina]	ko03010//Ribosome	GO:0044391	GO:0005198//structural molecule activity	GO:0010467//gene expression
Unigene0048368	257	0	7	0.001	5.11758	12.3212	Up	0.000116043	0.000644339	--	-	-	-	-
Unigene0024902	257	0	7	0.001	5.11758	12.3212	Up	0.000116043	0.000641679	polyubiquitin [Pyropia yezoensis]	ko03320//PPAR signaling pathway	GO:0043231//intracellular membrane-bounded organelle	-	GO:0019941//modification-dependent protein catabolic process;GO:0036211
Unigene0001231	1102	0	30	0.001	5.11492	12.3205	Up	2.22e-16	6.22e-15	[pt] small subunit ribosomal protein S5 [Galdieria sulphuraria]	ko03010//Ribosome	GO:0030529//ribonucleoprotein complex;GO:0009536//plastid	GO:0003723//RNA binding	-
Unigene0095691	294	0	8	0.001	5.1126	12.3198	Up	3.43e-05	0.000218437	--	-	-	-	-
Unigene0000023	294	0	8	0.001	5.1126	12.3198	Up	3.43e-05	0.000217788	--	-	-	-	-
Unigene0012450	294	0	8	0.001	5.1126	12.3198	Up	3.43e-05	0.000216732	NADPH:quinone oxidoreductase [Medicago truncatula]	-	-	GO:0043167//ion binding;GO:1901363;GO:0097159	-
Unigene0026727	331	0	9	0.001	5.10874	12.3188	Up	1.01e-05	7.23e-05	GATA transcription factor 4 [Arabidopsis thaliana]	-	-	-	-
Unigene0126595	552	0	15	0.001	5.10566	12.3179	Up	6.73e-09	7.71e-08	chloroplast ribulose-1,5-bisphosphate carboxylase/oxygenase activase [Brassica oleracea]	-	-	-	-
Unigene0081770	405	0	11	0.001	5.10314	12.3172	Up	8.84e-07	7.52e-06	--	-	-	-	-
Unigene0018819	258	0	7	0.001	5.09774	12.3156	Up	0.000116043	0.000643273	--	-	-	-	-
Unigene0004499	332	0	9	0.001	5.09335	12.3144	Up	1.01e-05	7.22e-05	Non-LTR retroelement reverse transcriptase [Theobroma cacao]	-	-	-	-
Unigene0080651	406	0	11	0.001	5.09057	12.3136	Up	8.84e-07	7.54e-06	PREDICTED: zinc finger protein 7-like [Vitis vinifera]	-	-	-	-
Unigene0067909	1588	0	43	0.001	5.08765	12.3128	Up	2.22e-16	5.79e-15	Receptor lectin kinase [Theobroma cacao]	-	-	GO:0004713//protein tyrosine kinase activity;GO:0032550	GO:0006796//phosphate-containing compound metabolic process;GO:0006464//protein modification process
Unigene0020986	740	0	20	0.001	5.07806	12.3101	Up	1.52e-11	2.3e-10	Tyrosine/DOPA decarboxylase [Theobroma cacao]	ko00350//Tyrosine metabolism;ko00950//Isoquinoline alkaloid biosynthesis	-	-	-
Unigene0015711	259	0	7	0.001	5.07806	12.3101	Up	0.000116043	0.000648317	--	-	-	-	-
Unigene0090522	370	0	10	0.001	5.07806	12.3101	Up	2.99e-06	2.34e-05	PREDICTED: EPIDERMAL PATTERNING FACTOR-like protein 3-like [Cucumis sativus]	-	-	-	-
Unigene0091050	296	0	8	0.001	5.07806	12.3101	Up	3.43e-05	0.000219187	--	-	-	-	-
Unigene0094242	259	0	7	0.001	5.07806	12.3101	Up	0.000116043	0.000641044	predicted protein [Phaeodactylum tricornutum CCAP 1055/1]	-	-	-	-
Unigene0017988	1222	0	33	0.001	5.0739	12.3089	Up	2.22e-16	6.05e-15	expressed protein [Aureococcus anophagefferens]	-	-	-	-
Unigene0019610	1148	0	31	0.001	5.07364	12.3088	Up	2.22e-16	5.88e-15	ripening-related pectate lyase [Mangifera indica]	ko00040//Pentose and glucuronate interconversions	-	GO:0003824//catalytic activity	-
Unigene0010626	1111	0	30	0.001	5.07349	12.3088	Up	2.22e-16	6.12e-15	D-Hordein [Hordeum vulgare]	-	-	-	-
Unigene0010097	445	0	12	0.001	5.06665	12.3068	Up	2.61e-07	2.41e-06	60S ribosomal protein L38 [Chondrus crispus]	ko03010//Ribosome	GO:0030529//ribonucleoprotein complex	GO:0005198//structural molecule activity	GO:0010467//gene expression
Unigene0080489	853	0	23	0.001	5.06615	12.3067	Up	3.91e-13	7.37e-12	DNA-directed RNA polymerase subunit alpha [Grateloupia taiwanensis]	ko03010//Ribosome	GO:0009536//plastid;GO:0030529//ribonucleoprotein complex	GO:0016740//transferase activity	GO:0044238//primary metabolic process;GO:0044260;GO:0010467//gene expression
Unigene0080548	408	0	11	0.001	5.06561	12.3065	Up	8.84e-07	7.5e-06	NADH dehydrogenase, putative [Ricinus communis]	ko00190//Oxidative phosphorylation;ko05016//Huntington's disease;ko05010//Alzheimer's disease;ko05012//Parkinson's disease	-	-	-
Unigene0013708	779	0	21	0.001	5.06502	12.3064	Up	4.48e-12	7.15e-11	--	-	-	-	-
Unigene0010040	371	0	10	0.001	5.06437	12.3062	Up	2.99e-06	2.34e-05	--	-	-	-	-
Unigene0084084	297	0	8	0.001	5.06096	12.3052	Up	3.43e-05	0.000218756	Cytochrome P450 likeTBP [Medicago truncatula]	-	-	-	-
Unigene0087353	260	0	7	0.001	5.05853	12.3045	Up	0.000116043	0.000643912	Leucine-rich repeat protein kinase family protein [Theobroma cacao]	-	-	-	-
Unigene0018195	446	0	12	0.001	5.05529	12.3036	Up	2.61e-07	2.41e-06	3-oxoacyl-(acyl-carrier-protein) reductase [Paulinella chromatophora]	ko01040//Biosynthesis of unsaturated fatty acids;ko00061//Fatty acid biosynthesis	-	-	-
Unigene0027100	558	0	15	0.001	5.05076	12.3023	Up	6.73e-09	7.71e-08	PREDICTED: 11S globulin subunit beta-like [Solanum lycopersicum]	-	-	-	-
Unigene0023626	335	0	9	0.001	5.04774	12.3014	Up	1.01e-05	7.18e-05	fed A [Arabidopsis lyrata subsp. lyrata]	ko00195//Photosynthesis	GO:0009532//plastid stroma	GO:0051536//iron-sulfur cluster binding;GO:0043169//cation binding	GO:0009687//abscisic acid metabolic process;GO:0015992//proton transport;GO:0009639//response to red or far red light;GO:0009642//response to light intensity;GO:0034285;GO:0006007//glucose catabolic process;GO:0009767//photosynthetic electron transport chain;GO:0006952//defense response
Unigene0081720	298	0	8	0.001	5.04398	12.3003	Up	3.43e-05	0.000220563	--	-	-	-	-
Unigene0101424	298	0	8	0.001	5.04398	12.3003	Up	3.43e-05	0.000220281	Ribosomal protein S27 [Ectocarpus siliculosus]	ko03010//Ribosome	GO:0030529//ribonucleoprotein complex	GO:0043169//cation binding;GO:0005198//structural molecule activity	GO:0010467//gene expression
Unigene0089429	298	0	8	0.001	5.04398	12.3003	Up	3.43e-05	0.00021717	--	-	-	-	-
Unigene0018023	820	0	22	0.001	5.0409	12.2995	Up	1.32e-12	2.26e-11	--	-	-	-	-
Unigene0079355	895	0	24	0.001	5.03834	12.2987	Up	1.15e-13	2.38e-12	--	-	-	-	-
Unigene0095664	336	0	9	0.001	5.03272	12.2971	Up	1.01e-05	7.23e-05	Tyrosine/DOPA decarboxylase [Theobroma cacao]	ko00380//Tryptophan metabolism;ko00360//Phenylalanine metabolism;ko00350//Tyrosine metabolism;ko00340//Histidine metabolism;ko00950//Isoquinoline alkaloid biosynthesis;ko00965//Betalain biosynthesis;ko00901//Indole alkaloid biosynthesis	-	GO:0016831//carboxy-lyase activity;GO:0043168	GO:0019752//carboxylic acid metabolic process
Unigene0065360	1344	0	36	0.001	5.03272	12.2971	Up	2.22e-16	6.14e-15	predicted membrane protein [Populus trichocarpa]	-	GO:0043231//intracellular membrane-bounded organelle;GO:0031224//intrinsic to membrane	-	GO:0030243//cellulose metabolic process;GO:0006006//glucose metabolic process;GO:0016192//vesicle-mediated transport
Unigene0048756	262	0	7	0.001	5.01991	12.2934	Up	0.000116043	0.000648533	--	-	-	-	-
Unigene0015964	1311	0	35	0.001	5.01608	12.2923	Up	2.22e-16	5.81e-15	Nitrate high affinity transporter [Ectocarpus siliculosus]	-	-	-	-
Unigene0024187	300	0	8	0.001	5.01035	12.2907	Up	3.43e-05	0.000218853	--	-	-	-	-
Unigene0005914	300	0	8	0.001	5.01035	12.2907	Up	3.43e-05	0.000216828	--	-	-	-	-
Unigene0106509	263	0	7	0.001	5.00083	12.288	Up	0.000116043	0.000648641	--	-	-	-	-
Unigene0083182	376	0	10	0.001	4.99703	12.2869	Up	2.99e-06	2.35e-05	Kinase superfamily protein isoform 1 [Theobroma cacao]	-	GO:0043231//intracellular membrane-bounded organelle	GO:0016740//transferase activity	GO:0048440//carpel development
Unigene0013419	564	0	15	0.001	4.99703	12.2869	Up	6.73e-09	7.71e-08	PREDICTED: L-asparagine permease-like [Cucumis sativus]	-	-	-	-
Unigene0000503	489	0	13	0.001	4.99498	12.2863	Up	7.71e-08	7.66e-07	--	-	-	-	-
Unigene0032995	602	0	16	0.001	4.99371	12.2859	Up	1.99e-09	2.42e-08	small subunit ribosomal protein S26e, cytoplasmic [Guillardia theta CCMP2712]	ko03010//Ribosome	GO:0015935//small ribosomal subunit;GO:0009536//plastid;GO:0005911//cell-cell junction	-	GO:0071555;GO:0022613//ribonucleoprotein complex biogenesis;GO:0009117//nucleotide metabolic process;GO:0010467//gene expression
Unigene0017525	264	0	7	0.001	4.98188	12.2825	Up	0.000116043	0.000648749	--	-	-	-	-
Unigene0090589	264	0	7	0.001	4.98188	12.2825	Up	0.000116043	0.00064756	--	-	-	-	-
Unigene0079369	264	0	7	0.001	4.98188	12.2825	Up	0.000116043	0.000642493	--	-	-	-	-
Unigene0013205	340	0	9	0.001	4.97351	12.28	Up	1.01e-05	7.19e-05	--	-	-	-	-
Unigene0079599	303	0	8	0.001	4.96074	12.2763	Up	3.43e-05	0.000216869	PREDICTED: 1-aminocyclopropane-1-carboxylate synthase 3-like [Vitis vinifera]	ko00270//Cysteine and methionine metabolism	-	-	-
Unigene0005669	341	0	9	0.001	4.95893	12.2758	Up	1.01e-05	7.17e-05	--	-	-	-	-
Unigene0021853	417	0	11	0.001	4.95628	12.275	Up	8.84e-07	7.51e-06	--	-	-	-	-
Unigene0070331	417	0	11	0.001	4.95628	12.275	Up	8.84e-07	7.51e-06	--	-	-	-	-
Unigene0020030	531	0	14	0.001	4.95374	12.2743	Up	2.28e-08	2.44e-07	PREDICTED: patellin-2-like [Setaria italica]	-	-	-	-
Unigene0082770	531	0	14	0.001	4.95374	12.2743	Up	2.28e-08	2.44e-07	PREDICTED: 3-ketoacyl-CoA synthase 6-like [Fragaria vesca subsp. vesca]	-	-	GO:0016746//transferase activity, transferring acyl groups	GO:0006631//fatty acid metabolic process
Unigene0079337	1176	0	31	0.001	4.95283	12.274	Up	2.22e-16	5.82e-15	--	-	-	-	-
Unigene0099723	266	0	7	0.001	4.94443	12.2716	Up	0.000116043	0.000649255	neural precursor cell expressed, developmentally down-regulated 4-like, isoform CRA_e [Ectocarpus siliculosus]	-	-	-	-
Unigene0078448	456	0	12	0.001	4.94443	12.2716	Up	2.61e-07	2.41e-06	--	-	-	-	-
Unigene0017167	836	0	22	0.001	4.94443	12.2716	Up	1.32e-12	2.26e-11	calmodulin [Chara corallina]	ko05010//Alzheimer's disease;ko04626//Plant-pathogen interaction;ko04114//Oocyte meiosis;ko04910//Insulin signaling pathway;ko05152//Tuberculosis;ko04020//Calcium signaling pathway;ko04722//Neurotrophin signaling pathway;ko04070//Phosphatidylinositol signaling system;ko04912//GnRH signaling pathway;ko04720//Long-term potentiation;ko04270//Vascular smooth muscle contraction;ko04916//Melanogenesis;…	GO:0044444//cytoplasmic part;GO:0031090//organelle membrane	-	-
Unigene0005756	266	0	7	0.001	4.94443	12.2716	Up	0.000116043	0.00064306	PREDICTED: uncharacterized LOC101212555 [Cucumis sativus]	ko04810//Regulation of actin cytoskeleton;ko04666//Fc gamma R-mediated phagocytosis;ko04360//Axon guidance	-	-	-
Unigene0079283	762	0	20	0.001	4.93145	12.2678	Up	1.52e-11	2.3e-10	PREDICTED: dnaJ protein homolog 2 [Vitis vinifera]	ko04141//Protein processing in endoplasmic reticulum	-	GO:0005488//binding	-
Unigene0021252	381	0	10	0.001	4.93145	12.2678	Up	2.99e-06	2.32e-05	NtEIG-E80 [Nicotiana tabacum]	-	-	-	-
Unigene0054260	1220	0	32	0.001	4.92821	12.2668	Up	2.22e-16	5.95e-15	Reticulon family protein [Theobroma cacao]	-	-	-	-
Unigene0011196	305	0	8	0.001	4.92821	12.2668	Up	3.43e-05	0.000217142	uncharacterized protein LOC100274291 precursor [Zea mays]	-	-	-	-
Unigene0094719	267	0	7	0.001	4.92591	12.2662	Up	0.000116043	0.000641715	--	-	-	-	-
Unigene0018271	878	0	23	0.001	4.9219	12.265	Up	3.91e-13	7.35e-12	--	-	-	-	-
Unigene0011555	764	0	20	0.001	4.91854	12.264	Up	1.52e-11	2.3e-10	--	-	-	-	-
Unigene0011097	268	0	7	0.001	4.90753	12.2608	Up	0.000116043	0.000647345	PREDICTED: 2-hydroxymuconate semialdehyde hydrolase-like [Fragaria vesca subsp. vesca]	-	-	-	-
Unigene0006177	268	0	7	0.001	4.90753	12.2608	Up	0.000116043	0.00064115	--	-	-	-	-
Unigene0066557	422	0	11	0.001	4.89756	12.2578	Up	8.84e-07	7.52e-06	--	-	-	-	-
Unigene0078374	844	0	22	0.001	4.89756	12.2578	Up	1.32e-12	2.26e-11	elongation factor EF-1 gamma subunit [Arabidopsis thaliana]	-	GO:0043231//intracellular membrane-bounded organelle;GO:0044444//cytoplasmic part;GO:0016020//membrane;GO:0071944//cell periphery	GO:0005488//binding	GO:0010038//response to metal ion
Unigene0085883	384	0	10	0.001	4.89292	12.2565	Up	2.99e-06	2.34e-05	--	-	-	-	-
Unigene0011519	384	0	10	0.001	4.89292	12.2565	Up	2.99e-06	2.32e-05	probable 1,4-benzoquinone reductase [Cyanidioschyzon merolae strain 10D]	-	-	-	-
Unigene0078107	461	0	12	0.001	4.8908	12.2559	Up	2.61e-07	2.41e-06	--	-	-	-	-
Unigene0102996	269	0	7	0.001	4.88928	12.2554	Up	0.000116043	0.000647812	--	-	-	-	-
Unigene0084076	269	0	7	0.001	4.88928	12.2554	Up	0.000116043	0.000644446	Integrase-type DNA-binding superfamily protein [Theobroma cacao]	-	-	-	GO:0009987//cellular process;GO:0009059//macromolecule biosynthetic process
Unigene0036710	769	0	20	0.001	4.88656	12.2546	Up	1.52e-11	2.29e-10	PREDICTED: retrotransposon-like protein 1-like [Cicer arietinum]	-	-	-	-
Unigene0008211	577	0	15	0.001	4.88444	12.254	Up	6.73e-09	7.69e-08	Autophagy 18 H [Theobroma cacao]	-	GO:0043231//intracellular membrane-bounded organelle	GO:0004672//protein kinase activity;GO:0019899//enzyme binding;GO:0032550	GO:0006796//phosphate-containing compound metabolic process;GO:0006464//protein modification process
Unigene0013133	385	0	10	0.001	4.88021	12.2527	Up	2.99e-06	2.34e-05	--	-	-	-	-
Unigene0012370	539	0	14	0.001	4.88021	12.2527	Up	2.28e-08	2.44e-07	PREDICTED: UDP-glucose flavonoid 3-O-glucosyltransferase 7 [Vitis vinifera]	-	GO:0044444//cytoplasmic part	GO:0035251//UDP-glucosyltransferase activity	GO:0009725//response to hormone stimulus;GO:0009607//response to biotic stimulus;GO:0009404//toxin metabolic process;GO:0014070//response to organic cyclic compound
Unigene0008555	308	0	8	0.001	4.88021	12.2527	Up	3.43e-05	0.000218354	Uncharacterized protein isoform 3 [Theobroma cacao]	-	-	-	-
Unigene0001694	347	0	9	0.001	4.87318	12.2506	Up	1.01e-05	7.22e-05	PREDICTED: aromatic amino acid transport protein AroP-like, partial [Cucumis sativus]	-	-	-	-
Unigene0006054	270	0	7	0.001	4.87117	12.2501	Up	0.000116043	0.000647632	Aspartate aminotransferase [Medicago truncatula]	ko00710//Carbon fixation in photosynthetic organisms;ko00330//Arginine and proline metabolism;ko00270//Cysteine and methionine metabolism;ko00250//Alanine, aspartate and glutamate metabolism;ko00360//Phenylalanine metabolism;ko00350//Tyrosine metabolism;ko00400//Phenylalanine, tyrosine and tryptophan biosynthesis;ko00960//Tropane, piperidine and pyridine alkaloid biosynthesis;ko00950//Isoquinolin…	GO:0044435	GO:0008483//transaminase activity	GO:0071704;GO:0044237//cellular metabolic process
Unigene0029206	425	0	11	0.001	4.86299	12.2476	Up	8.84e-07	7.51e-06	Ovate family protein 13 [Theobroma cacao]	-	-	-	-
Unigene0053859	696	0	18	0.001	4.85918	12.2465	Up	1.74e-10	2.36e-09	GRAS family transcription factor [Populus trichocarpa]	-	-	-	GO:0044699;GO:0006351//transcription, DNA-dependent;GO:0032502//developmental process
Unigene0083164	348	0	9	0.001	4.85918	12.2465	Up	1.01e-05	7.17e-05	Mef2, mitochondrial translation elongation factor EF-G [Ectocarpus siliculosus]	-	-	GO:0097159;GO:1901363;GO:0016787//hydrolase activity	-
Unigene0001907	271	0	7	0.001	4.8532	12.2447	Up	0.000116043	0.000642989	Os04g0412100 [Oryza sativa Japonica Group]	-	GO:0043231//intracellular membrane-bounded organelle	-	GO:0009411//response to UV;GO:0009812//flavonoid metabolic process;GO:0034285
Unigene0013081	581	0	15	0.001	4.85081	12.244	Up	6.73e-09	7.72e-08	PREDICTED: transketolase, chloroplastic-like [Setaria italica]	ko00710//Carbon fixation in photosynthetic organisms;ko00030//Pentose phosphate pathway;ko01051//Biosynthesis of ansamycins	GO:0043231//intracellular membrane-bounded organelle	GO:0016744	-
Unigene0089970	310	0	8	0.001	4.84873	12.2434	Up	3.43e-05	0.000219243	Leucine-rich repeat family protein [Theobroma cacao]	-	-	GO:0016772//transferase activity, transferring phosphorus-containing groups	GO:0006796//phosphate-containing compound metabolic process
Unigene0047572	620	0	16	0.001	4.84873	12.2434	Up	1.99e-09	2.42e-08	PREDICTED: flower-specific defensin [Solanum lycopersicum]	-	GO:0043231//intracellular membrane-bounded organelle	-	GO:0006950//response to stress
Unigene0087440	620	0	16	0.001	4.84873	12.2434	Up	1.99e-09	2.41e-08	--	-	-	-	-
Unigene0078648	310	0	8	0.001	4.84873	12.2434	Up	3.43e-05	0.00021732	small subunit ribosomal protein S27e, cytoplasmic [Guillardia theta CCMP2712]	ko03010//Ribosome	GO:0030529//ribonucleoprotein complex	GO:0043169//cation binding;GO:0005198//structural molecule activity	GO:0010467//gene expression
Unigene0078222	814	0	21	0.001	4.84724	12.2429	Up	4.48e-12	7.14e-11	PREDICTED: probable cinnamyl alcohol dehydrogenase 6-like [Fragaria vesca subsp. vesca]	ko00940//Phenylpropanoid biosynthesis	-	GO:0005488//binding	-
Unigene0078381	427	0	11	0.001	4.84021	12.2409	Up	8.84e-07	7.54e-06	--	-	-	-	-
Unigene0011537	272	0	7	0.001	4.83536	12.2394	Up	0.000116043	0.000648966	--	-	-	-	-
Unigene0087231	311	0	8	0.001	4.83314	12.2387	Up	3.43e-05	0.000220648	ribosomal protein L32 [Arabidopsis thaliana]	ko03010//Ribosome	-	-	-
Unigene0082311	311	0	8	0.001	4.83314	12.2387	Up	3.43e-05	0.000216582	--	-	-	-	-
Unigene0023123	350	0	9	0.001	4.83141	12.2382	Up	1.01e-05	7.22e-05	--	-	-	-	-
Unigene0003444	350	0	9	0.001	4.83141	12.2382	Up	1.01e-05	7.15e-05	--	-	-	-	-
Unigene0126131	2179	0	56	0.001	4.8287	12.2374	Up	2.22e-16	6.19e-15	Amidase 1 [Theobroma cacao]	-	GO:0044444//cytoplasmic part	GO:0016811//hydrolase activity, acting on carbon-nitrogen (but not peptide) bonds, in linear amides;GO:0016879//ligase activity, forming carbon-nitrogen bonds	GO:0048869;GO:0009683;GO:0009887//organ morphogenesis;GO:0019758;GO:0006351//transcription, DNA-dependent
Unigene0083719	701	0	18	0.001	4.82452	12.2362	Up	1.74e-10	2.35e-09	--	-	-	-	-
Unigene0008757	312	0	8	0.001	4.81765	12.2341	Up	3.43e-05	0.000220098	transketolase [Thalassiosira pseudonana CCMP1335]	ko00710//Carbon fixation in photosynthetic organisms;ko00030//Pentose phosphate pathway;ko01051//Biosynthesis of ansamycins	-	GO:0003824//catalytic activity	-
Unigene0078547	351	0	9	0.001	4.81765	12.2341	Up	1.01e-05	7.17e-05	--	-	-	-	-
Unigene0046756	547	0	14	0.001	4.80884	12.2315	Up	2.28e-08	2.45e-07	PREDICTED: keratin-associated protein 21-1-like [Cicer arietinum]	-	-	-	-
Unigene0011506	469	0	12	0.001	4.80737	12.231	Up	2.61e-07	2.4e-06	Carboxymethylenebutenolidase-like protein [Medicago truncatula]	-	-	-	-
Unigene0011074	391	0	10	0.001	4.80532	12.2304	Up	2.99e-06	2.32e-05	elongation factor EF-3 [Coccomyxa subellipsoidea C-169]	-	-	-	-
Unigene0016348	352	0	9	0.001	4.80396	12.23	Up	1.01e-05	7.18e-05	--	-	-	-	-
Unigene0079615	313	0	8	0.001	4.80225	12.2295	Up	3.43e-05	0.000218784	PREDICTED: NADH dehydrogenase [ubiquinone] flavoprotein 1, mitochondrial-like [Cucumis sativus]	ko00190//Oxidative phosphorylation;ko05016//Huntington's disease;ko05010//Alzheimer's disease;ko05012//Parkinson's disease	-	-	-
Unigene0025853	548	0	14	0.001	4.80006	12.2288	Up	2.28e-08	2.45e-07	fructose-bisphosphate aldolase 2 [Arabidopsis thaliana]	ko00010//Glycolysis / Gluconeogenesis;ko00710//Carbon fixation in photosynthetic organisms;ko00030//Pentose phosphate pathway;ko00051//Fructose and mannose metabolism	GO:0009526//plastid envelope;GO:0009570//chloroplast stroma;GO:0044436;GO:0005840//ribosome;GO:0031976;GO:0005576//extracellular region	GO:0016832//aldehyde-lyase activity	GO:0006633//fatty acid biosynthetic process;GO:0042254//ribosome biogenesis;GO:0006470//protein dephosphorylation;GO:0009639//response to red or far red light;GO:0009694//jasmonic acid metabolic process;GO:0006351//transcription, DNA-dependent;GO:0019684//photosynthesis, light reaction;GO:0006090//pyruvate metabolic process;GO:0048869;GO:0006779//porphyrin-containing compound biosynthetic process…
Unigene0095595	274	0	7	0.001	4.80006	12.2288	Up	0.000116043	0.000643166	--	-	-	-	-
Unigene0013016	314	0	8	0.001	4.78696	12.2249	Up	3.43e-05	0.000218631	calmodulin [Phytophthora infestans T30-4]	ko05010//Alzheimer's disease;ko04626//Plant-pathogen interaction;ko04114//Oocyte meiosis;ko04910//Insulin signaling pathway;ko05152//Tuberculosis;ko04020//Calcium signaling pathway;ko04722//Neurotrophin signaling pathway;ko04070//Phosphatidylinositol signaling system;ko04912//GnRH signaling pathway;ko04720//Long-term potentiation;ko04270//Vascular smooth muscle contraction;ko04916//Melanogenesis;…	-	GO:0046872//metal ion binding	-
Unigene0090587	314	0	8	0.001	4.78696	12.2249	Up	3.43e-05	0.000218008	copper transporter [Populus trichocarpa]	ko04978//Mineral absorption	-	GO:0005375//copper ion transmembrane transporter activity	GO:0006825//copper ion transport
Unigene0027835	275	0	7	0.001	4.78261	12.2236	Up	0.000116043	0.00064175	PREDICTED: 4-coumarate--CoA ligase 2 [Vitis vinifera]	ko00940//Phenylpropanoid biosynthesis;ko00360//Phenylalanine metabolism;ko00130//Ubiquinone and other terpenoid-quinone biosynthesis	-	GO:0016703;GO:0016405//CoA-ligase activity	GO:0010208//pollen wall assembly;GO:0009813//flavonoid biosynthetic process;GO:0006725//cellular aromatic compound metabolic process;GO:0044710;GO:0034285;GO:0009411//response to UV
Unigene0001760	393	0	10	0.001	4.78087	12.2231	Up	2.99e-06	2.35e-05	--	-	-	-	-
Unigene0087693	393	0	10	0.001	4.78087	12.2231	Up	2.99e-06	2.32e-05	C2H2-like zinc finger protein [Theobroma cacao]	-	GO:0043231//intracellular membrane-bounded organelle	GO:0016763//transferase activity, transferring pentosyl groups;GO:0046914//transition metal ion binding;GO:0097159;GO:0001071//nucleic acid binding transcription factor activity	GO:0006351//transcription, DNA-dependent
Unigene0012355	551	0	14	0.001	4.77393	12.221	Up	2.28e-08	2.44e-07	40S ribosomal protein S13 [Medicago truncatula]	ko03010//Ribosome	GO:0030312//external encapsulating structure;GO:0015935//small ribosomal subunit;GO:0031981//nuclear lumen;GO:0009536//plastid	GO:0005198//structural molecule activity	GO:0009451//RNA modification;GO:0071555;GO:0009887//organ morphogenesis;GO:1902410;GO:0010467//gene expression;GO:0000904//cell morphogenesis involved in differentiation
Unigene0094088	315	0	8	0.001	4.77176	12.2203	Up	3.43e-05	0.000219257	--	-	-	-	-
Unigene0014284	630	0	16	0.001	4.77176	12.2203	Up	1.99e-09	2.42e-08	probable peroxisomal protein POX18 [Pfiesteria piscicida]	-	-	-	GO:0009987//cellular process;GO:0044699
Unigene0001550	394	0	10	0.001	4.76874	12.2194	Up	2.99e-06	2.33e-05	ATP-binding casette family G25 [Theobroma cacao]	-	GO:0016020//membrane	GO:0032550;GO:0017111//nucleoside-triphosphatase activity;GO:0015405;GO:0015098//molybdate ion transmembrane transporter activity	GO:0015718//monocarboxylic acid transport;GO:0009154;GO:0009725//response to hormone stimulus
Unigene0086179	276	0	7	0.001	4.76528	12.2183	Up	0.000116043	0.000650451	--	-	-	-	-
Unigene0082206	631	0	16	0.001	4.7642	12.218	Up	1.99e-09	2.42e-08	NmrA-like family domain-containing protein 1 [Galdieria sulphuraria]	-	-	-	-
Unigene0043048	434	0	11	0.001	4.76214	12.2174	Up	8.84e-07	7.54e-06	PREDICTED: TMV resistance protein N-like [Vitis vinifera]	-	-	-	-
Unigene0097959	316	0	8	0.001	4.75666	12.2157	Up	3.43e-05	0.000219775	--	-	-	-	-
Unigene0007294	316	0	8	0.001	4.75666	12.2157	Up	3.43e-05	0.000218229	translation initiation factor IF-1 [Micromonas sp. RCC299]	-	-	-	-
Unigene0021840	435	0	11	0.001	4.75119	12.2141	Up	8.84e-07	7.49e-06	CLE17 protein [Glycine max]	-	-	-	-
Unigene0078308	476	0	12	0.001	4.73668	12.2097	Up	2.61e-07	2.4e-06	glutaredoxin [Phytophthora infestans T30-4]	-	-	GO:0016491//oxidoreductase activity	GO:0009987//cellular process;GO:0044710
Unigene0015912	318	0	8	0.001	4.72675	12.2066	Up	3.43e-05	0.000219229	Ammonium Transporter (Amt) Family [Phytophthora infestans T30-4]	-	-	-	-
Unigene0001362	398	0	10	0.001	4.72081	12.2048	Up	2.99e-06	2.32e-05	similar to hedgehog protein [Cyanidioschyzon merolae strain 10D]	-	-	-	-
Unigene0019962	637	0	16	0.001	4.71933	12.2044	Up	1.99e-09	2.41e-08	Kunitz-type protease inhibitor precursor [Solanum tuberosum]	-	-	-	GO:0008152//metabolic process
Unigene0105742	279	0	7	0.001	4.71404	12.2027	Up	0.000116043	0.000644019	--	-	-	-	-
Unigene0081634	319	0	8	0.001	4.71193	12.2021	Up	3.43e-05	0.000216501	Sulfate transporter 3,5 isoform 1 [Theobroma cacao]	-	GO:0031224//intrinsic to membrane;GO:0009536//plastid	GO:0015291//secondary active transmembrane transporter activity;GO:0015103//inorganic anion transmembrane transporter activity	GO:0015698//inorganic anion transport;GO:0044763
Unigene0011068	439	0	11	0.001	4.7079	12.2009	Up	8.84e-07	7.52e-06	--	-	-	-	-
Unigene0021563	439	0	11	0.001	4.7079	12.2009	Up	8.84e-07	7.52e-06	short chain dehydrogenase/reductase family protein [Micromonas sp. RCC299]	-	-	-	-
Unigene0025741	439	0	11	0.001	4.7079	12.2009	Up	8.84e-07	7.49e-06	PREDICTED: UDP-glycosyltransferase 92A1-like [Vitis vinifera]	-	-	-	-
Unigene0078259	519	0	13	0.001	4.70625	12.2004	Up	7.71e-08	7.67e-07	60S ribosomal protein L36 [Arabidopsis lyrata subsp. lyrata]	ko03010//Ribosome	GO:0015934//large ribosomal subunit	-	GO:0010467//gene expression
Unigene0012549	799	0	20	0.001	4.70308	12.1994	Up	1.52e-11	2.29e-10	Ribosomal protein L7a, partial [Plasmopara viticola]	ko03010//Ribosome	GO:0031981//nuclear lumen;GO:0009536//plastid;GO:0015934//large ribosomal subunit;GO:0005911//cell-cell junction;GO:0031090//organelle membrane	GO:0005198//structural molecule activity	GO:0009451//RNA modification;GO:0010467//gene expression
Unigene0116881	520	0	13	0.001	4.6972	12.1976	Up	7.71e-08	7.7e-07	--	-	-	-	-
Unigene0070195	280	0	7	0.001	4.6972	12.1976	Up	0.000116043	0.000649508	--	-	-	-	-
Unigene0088439	320	0	8	0.001	4.6972	12.1976	Up	3.43e-05	0.000217994	PREDICTED: probable phosphoribosylformylglycinamidine synthase, chloroplastic/mitochondrial-like [Solanum lycopersicum]	ko00230//Purine metabolism	-	-	-
Unigene0095403	320	0	8	0.001	4.6972	12.1976	Up	3.43e-05	0.000217953	--	-	-	-	-
Unigene0003651	280	0	7	0.001	4.6972	12.1976	Up	0.000116043	0.000644268	--	-	-	-	-
Unigene0081106	321	0	8	0.001	4.68257	12.1931	Up	3.43e-05	0.000220351	--	-	-	-	-
Unigene0084085	321	0	8	0.001	4.68257	12.1931	Up	3.43e-05	0.000219985	--	-	-	-	-
Unigene0086511	321	0	8	0.001	4.68257	12.1931	Up	3.43e-05	0.000219943	--	-	-	-	-
Unigene0030201	963	0	24	0.001	4.68257	12.1931	Up	1.15e-13	2.38e-12	60S ribosomal protein L9 [Zea mays]	ko03010//Ribosome	GO:0030529//ribonucleoprotein complex	GO:0003723//RNA binding;GO:0005198//structural molecule activity	GO:0010467//gene expression
Unigene0010230	321	0	8	0.001	4.68257	12.1931	Up	3.43e-05	0.00021691	--	-	-	-	-
Unigene0097651	482	0	12	0.001	4.67771	12.1916	Up	2.61e-07	2.42e-06	Phosphoglycerate mutase family protein [Theobroma cacao]	-	-	GO:0016772//transferase activity, transferring phosphorus-containing groups	GO:0006796//phosphate-containing compound metabolic process
Unigene0078258	442	0	11	0.001	4.67595	12.191	Up	8.84e-07	7.54e-06	--	-	-	-	-
Unigene0079687	804	0	20	0.001	4.67383	12.1904	Up	1.52e-11	2.29e-10	--	-	-	-	-
Unigene0016429	563	0	14	0.001	4.67217	12.1899	Up	2.28e-08	2.44e-07	Os06g0211100 [Oryza sativa Japonica Group]	-	-	-	-
Unigene0011144	563	0	14	0.001	4.67217	12.1899	Up	2.28e-08	2.43e-07	predicted protein [Populus trichocarpa]	-	-	-	-
Unigene0053393	322	0	8	0.001	4.66803	12.1886	Up	3.43e-05	0.000219104	--	-	-	-	-
Unigene0013921	443	0	11	0.001	4.66539	12.1878	Up	8.84e-07	7.52e-06	--	-	-	-	-
Unigene0101610	283	0	7	0.001	4.64741	12.1822	Up	0.000116043	0.000648244	Peptidase M28 family protein isoform 2 [Theobroma cacao]	-	-	-	-
Unigene0085516	849	0	21	0.001	4.64741	12.1822	Up	4.48e-12	7.15e-11	50S ribosomal protein L11 [Paulinella chromatophora]	ko03010//Ribosome	GO:0030529//ribonucleoprotein complex;GO:0009536//plastid	GO:0019843//rRNA binding;GO:0005198//structural molecule activity	GO:0010467//gene expression
Unigene0002057	364	0	9	0.001	4.64559	12.1816	Up	1.01e-05	7.17e-05	--	-	-	-	-
Unigene0022348	567	0	14	0.001	4.63921	12.1797	Up	2.28e-08	2.45e-07	--	-	-	-	-
Unigene0085046	324	0	8	0.001	4.63921	12.1797	Up	3.43e-05	0.000220042	photosystem II subunit Q-2 [Arabidopsis lyrata subsp. lyrata]	ko00195//Photosynthesis	GO:0005576//extracellular region;GO:0009532//plastid stroma;GO:0009523//photosystem II;GO:0009534//chloroplast thylakoid	GO:0046872//metal ion binding	GO:0019684//photosynthesis, light reaction;GO:0015992//proton transport;GO:0009639//response to red or far red light;GO:0009642//response to light intensity;GO:0030001//metal ion transport;GO:0034285;GO:0043094;GO:0006996//organelle organization;GO:0006470//protein dephosphorylation;GO:0006873//cellular ion homeostasis;GO:0042254//ribosome biogenesis
Unigene0005378	567	0	14	0.001	4.63921	12.1797	Up	2.28e-08	2.43e-07	50S ribosomal protein L14 [Paulinella chromatophora]	ko03010//Ribosome	-	-	-
Unigene0081518	446	0	11	0.001	4.63401	12.178	Up	8.84e-07	7.5e-06	--	-	-	-	-
Unigene0004116	284	0	7	0.001	4.63105	12.1771	Up	0.000116043	0.000648894	PREDICTED: probable WRKY transcription factor 27-like [Cicer arietinum]	ko04626//Plant-pathogen interaction	-	GO:0005488//binding	GO:0050896//response to stimulus;GO:0050794//regulation of cellular process;GO:0006351//transcription, DNA-dependent
Unigene0105637	284	0	7	0.001	4.63105	12.1771	Up	0.000116043	0.000646232	--	-	-	-	-
Unigene0093580	325	0	8	0.001	4.62494	12.1752	Up	3.43e-05	0.000220733	--	-	-	-	-
Unigene0000832	447	0	11	0.001	4.62365	12.1748	Up	8.84e-07	7.51e-06	hypothetical protein THAOC_17085 [Thalassiosira oceanica]	-	-	-	-
Unigene0079827	1992	0	49	0.001	4.62175	12.1742	Up	2.22e-16	5.94e-15	hypothetical protein Esi_0150_0023 [Ectocarpus siliculosus]	-	-	-	-
Unigene0010231	407	0	10	0.001	4.61642	12.1726	Up	2.99e-06	2.33e-05	PREDICTED: 40S ribosomal protein S25-4-like [Setaria italica]	ko03010//Ribosome	GO:0043231//intracellular membrane-bounded organelle;GO:0015935//small ribosomal subunit	-	GO:0010467//gene expression
Unigene0077464	285	0	7	0.001	4.6148	12.1721	Up	0.000116043	0.000647488	cc-nbs resistance protein [Populus trichocarpa]	-	-	GO:0016791//phosphatase activity;GO:0032550	GO:0006950//response to stress
Unigene0079237	285	0	7	0.001	4.6148	12.1721	Up	0.000116043	0.000642457	--	-	-	-	-
Unigene0087645	896	0	22	0.001	4.61333	12.1716	Up	1.32e-12	2.27e-11	polyprotein [Solanum lycopersicum]	-	-	GO:0003676//nucleic acid binding;GO:0003824//catalytic activity	GO:0006259//DNA metabolic process
Unigene0079851	611	0	15	0.001	4.61264	12.1714	Up	6.73e-09	7.69e-08	ubiquinol-cytochrome c reductase iron-sulfur subunit [Zea mays]	ko00190//Oxidative phosphorylation;ko05016//Huntington's disease;ko05010//Alzheimer's disease;ko05012//Parkinson's disease;ko04260//Cardiac muscle contraction	-	-	-
Unigene0001788	326	0	8	0.001	4.61075	12.1708	Up	3.43e-05	0.00022069	Glutamate decarboxylase 1 [Aegilops tauschii]	ko00250//Alanine, aspartate and glutamate metabolism;ko00410//beta-Alanine metabolism;ko00650//Butanoate metabolism;ko00430//Taurine and hypotaurine metabolism;ko04940//Type I diabetes mellitus	-	GO:0016831//carboxy-lyase activity	GO:0010038//response to metal ion;GO:0009626//plant-type hypersensitive response;GO:0009813//flavonoid biosynthetic process;GO:0009746;GO:0009064//glutamine family amino acid metabolic process;GO:0006605//protein targeting;GO:0006970//response to osmotic stress;GO:0006873//cellular ion homeostasis;GO:0030001//metal ion transport;GO:0042044//fluid transport
Unigene0017324	1062	0	26	0.001	4.5999	12.1674	Up	1.02e-14	2.35e-13	p23 co-chaperone of HSP90 system [Chlamydomonas reinhardtii]	-	-	-	-
Unigene0019747	327	0	8	0.001	4.59665	12.1664	Up	3.43e-05	0.000220056	--	-	-	-	-
Unigene0018232	327	0	8	0.001	4.59665	12.1664	Up	3.43e-05	0.000218091	--	-	-	-	-
Unigene0020022	368	0	9	0.001	4.59509	12.1659	Up	1.01e-05	7.2e-05	proline-rich receptor-like protein kinase PERK9 [Arabidopsis thaliana]	-	-	-	-
Unigene0083413	368	0	9	0.001	4.59509	12.1659	Up	1.01e-05	7.17e-05	hypothetical protein NitaMp036 [Nicotiana tabacum]	-	-	-	-
Unigene0010965	1023	0	25	0.001	4.5916	12.1648	Up	3.42e-14	7.52e-13	mitochondrial processing peptidase-like [Solanum tuberosum]	-	-	-	-
Unigene0069358	410	0	10	0.001	4.58264	12.162	Up	2.99e-06	2.35e-05	PREDICTED: LOW QUALITY PROTEIN: uncharacterized LOC101218626 [Cucumis sativus]	-	-	-	-
Unigene0092349	287	0	7	0.001	4.58264	12.162	Up	0.000116043	0.000649364	--	-	-	-	-
Unigene0000279	410	0	10	0.001	4.58264	12.162	Up	2.99e-06	2.34e-05	--	-	-	-	-
Unigene0015692	287	0	7	0.001	4.58264	12.162	Up	0.000116043	0.000647452	predicted protein [Populus trichocarpa]	-	-	-	-
Unigene0013269	328	0	8	0.001	4.58264	12.162	Up	3.43e-05	0.000218202	--	-	-	-	-
Unigene0016051	287	0	7	0.001	4.58264	12.162	Up	0.000116043	0.000643486	expressed protein [Arabidopsis thaliana]	ko00195//Photosynthesis	GO:0009536//plastid;GO:0009521	-	GO:0030001//metal ion transport;GO:0006007//glucose catabolic process;GO:0006996//organelle organization;GO:0009765//photosynthesis, light harvesting;GO:0000097//sulfur amino acid biosynthetic process;GO:0006470//protein dephosphorylation;GO:0006873//cellular ion homeostasis;GO:0042254//ribosome biogenesis
Unigene0011899	287	0	7	0.001	4.58264	12.162	Up	0.000116043	0.000643415	60S ribosomal protein L18a [Phytophthora infestans T30-4]	ko03010//Ribosome	-	-	-
Unigene0091177	287	0	7	0.001	4.58264	12.162	Up	0.000116043	0.000643202	--	-	-	-	-
Unigene0014874	534	0	13	0.001	4.57406	12.1593	Up	7.71e-08	7.66e-07	chlorophyll a-b binding protein 4 [Arabidopsis thaliana]	ko00196//Photosynthesis - antenna proteins	GO:0009521;GO:0009526//plastid envelope;GO:0009534//chloroplast thylakoid;GO:0009570//chloroplast stroma	GO:0043169//cation binding;GO:0046906//tetrapyrrole binding	GO:0000097//sulfur amino acid biosynthetic process;GO:0009628//response to abiotic stimulus;GO:0006091//generation of precursor metabolites and energy;GO:0006873//cellular ion homeostasis;GO:0030001//metal ion transport
Unigene0046644	411	0	10	0.001	4.57149	12.1584	Up	2.99e-06	2.33e-05	--	-	-	-	-
Unigene0013900	288	0	7	0.001	4.56673	12.1569	Up	0.000116043	0.000645409	--	-	-	-	-
Unigene0066145	1853	0	45	0.001	4.56285	12.1557	Up	2.22e-16	5.77e-15	Cytochrome P450, family 78, subfamily A, polypeptide 5 [Theobroma cacao]	ko00903//Limonene and pinene degradation;ko00627//Aminobenzoate degradation;ko00945//Stilbenoid, diarylheptanoid and gingerol biosynthesis;ko00624//Polycyclic aromatic hydrocarbon degradation;ko00363//Bisphenol degradation	GO:0009536//plastid	GO:0046906//tetrapyrrole binding;GO:0046914//transition metal ion binding;GO:0016491//oxidoreductase activity	GO:0040008//regulation of growth;GO:0044710;GO:0009965//leaf morphogenesis;GO:0035265//organ growth;GO:0010073//meristem maintenance;GO:0003006//developmental process involved in reproduction;GO:0008283//cell proliferation
Unigene0079354	1071	0	26	0.001	4.56124	12.1552	Up	1.02e-14	2.34e-13	hypothetical protein SORBIDRAFT_07g023145 [Sorghum bicolor]	-	-	-	-
Unigene0026818	371	0	9	0.001	4.55793	12.1542	Up	1.01e-05	7.18e-05	PREDICTED: receptor-like protein 12-like [Vitis vinifera]	-	-	-	-
Unigene0021766	330	0	8	0.001	4.55486	12.1532	Up	3.43e-05	0.000219719	--	-	-	-	-
Unigene0004443	330	0	8	0.001	4.55486	12.1532	Up	3.43e-05	0.000219215	--	-	-	-	-
Unigene0046201	578	0	14	0.001	4.55092	12.1519	Up	2.28e-08	2.45e-07	transcript antisense to ribosomal rna protein [Nannochloropsis gaditana CCMP526]	-	-	-	-
Unigene0099340	289	0	7	0.001	4.55092	12.1519	Up	0.000116043	0.000647956	--	-	-	-	-
Unigene0083592	373	0	9	0.001	4.53349	12.1464	Up	1.01e-05	7.18e-05	--	-	-	-	-
Unigene0016514	415	0	10	0.001	4.52743	12.1445	Up	2.99e-06	2.34e-05	ribosomal protein S7, component of cytosolic 80S ribosome and 40S small subunit [Chlamydomonas reinhardtii]	ko03010//Ribosome	GO:0015935//small ribosomal subunit;GO:0009536//plastid;GO:0030684//preribosome	GO:0003723//RNA binding	GO:0042254//ribosome biogenesis;GO:0010467//gene expression
Unigene0080223	1246	0	30	0.001	4.52379	12.1433	Up	2.22e-16	5.86e-15	PREDICTED: LOW QUALITY PROTEIN: activator of 90 kDa heat shock protein ATPase homolog 1-like [Glycine max]	-	-	-	-
Unigene0082102	458	0	11	0.001	4.5126	12.1397	Up	8.84e-07	7.49e-06	--	-	-	-	-
Unigene0028580	375	0	9	0.001	4.50932	12.1387	Up	1.01e-05	7.21e-05	unknown [Zea mays]	-	-	-	-
Unigene0082810	875	0	21	0.001	4.50932	12.1387	Up	4.48e-12	7.15e-11	PREDICTED: flavin-containing monooxygenase YUCCA10-like [Glycine max]	ko00380//Tryptophan metabolism	-	-	-
Unigene0079187	375	0	9	0.001	4.50932	12.1387	Up	1.01e-05	7.18e-05	--	-	-	-	-
Unigene0076992	667	0	16	0.001	4.50706	12.138	Up	1.99e-09	2.41e-08	chloroplast beta-carbonic anhydrase [Brassica napus]	ko00910//Nitrogen metabolism	GO:0005576//extracellular region;GO:0009532//plastid stroma;GO:0009534//chloroplast thylakoid;GO:0009526//plastid envelope	GO:0046914//transition metal ion binding;GO:0016836//hydro-lyase activity	GO:0009696//salicylic acid metabolic process;GO:0006089//lactate metabolic process;GO:0006007//glucose catabolic process;GO:0009755//hormone-mediated signaling pathway;GO:0042743//hydrogen peroxide metabolic process;GO:0006605//protein targeting;GO:0010118//stomatal movement;GO:0050832//defense response to fungus;GO:0006091//generation of precursor metabolites and energy;GO:0010243//response to o…
Unigene0079848	793	0	19	0.001	4.50173	12.1363	Up	5.13e-11	7.34e-10	PREDICTED: aromatic amino acid transport protein AroP-like, partial [Cucumis sativus]	-	-	-	-
Unigene0030709	334	0	8	0.001	4.50032	12.1358	Up	3.43e-05	0.000218839	Senescence-associated protein [Medicago truncatula]	-	-	-	-
Unigene0093552	334	0	8	0.001	4.50032	12.1358	Up	3.43e-05	0.000218673	--	-	-	-	-
Unigene0029952	376	0	9	0.001	4.49732	12.1349	Up	1.01e-05	7.2e-05	--	-	-	-	-
Unigene0027062	460	0	11	0.001	4.49298	12.1335	Up	8.84e-07	7.5e-06	PREDICTED: homeobox-leucine zipper protein ROC3 [Vitis vinifera]	-	-	-	-
Unigene0056750	293	0	7	0.001	4.4888	12.1321	Up	0.000116043	0.000649871	--	-	-	-	-
Unigene0028038	293	0	7	0.001	4.4888	12.1321	Up	0.000116043	0.000646626	--	-	-	-	-
Unigene0015582	293	0	7	0.001	4.4888	12.1321	Up	0.000116043	0.000645266	NC domain-containing-related-like protein [Theobroma cacao]	-	-	-	-
Unigene0008183	293	0	7	0.001	4.4888	12.1321	Up	0.000116043	0.000641326	--	-	-	-	-
Unigene0000030	335	0	8	0.001	4.48688	12.1315	Up	3.43e-05	0.000219901	--	-	-	-	-
Unigene0011725	377	0	9	0.001	4.48539	12.131	Up	1.01e-05	7.23e-05	Heat shock protein 70B [Theobroma cacao]	ko04141//Protein processing in endoplasmic reticulum;ko03040//Spliceosome;ko04144//Endocytosis;ko04612//Antigen processing and presentation;ko04010//MAPK signaling pathway;ko05145//Toxoplasmosis;ko05162//Measles	-	-	-
Unigene0083939	671	0	16	0.001	4.48019	12.1293	Up	1.99e-09	2.41e-08	--	-	-	-	-
Unigene0084912	336	0	8	0.001	4.47353	12.1272	Up	3.43e-05	0.000220775	ribosomal protein S14 [Coffea arabica]	ko03010//Ribosome	GO:0030529//ribonucleoprotein complex;GO:0009536//plastid	GO:0003723//RNA binding;GO:0005198//structural molecule activity	GO:0010467//gene expression
Unigene0046109	462	0	11	0.001	4.47353	12.1272	Up	8.84e-07	7.5e-06	NAC transcription factor 091 [Jatropha curcas]	-	-	-	-
Unigene0010717	842	0	20	0.001	4.4629	12.1238	Up	1.52e-11	2.29e-10	Phytoalexin-deficient 4-2 protein [Medicago truncatula]	-	-	GO:0005488//binding	-
Unigene0008682	506	0	12	0.001	4.45585	12.1215	Up	2.61e-07	2.42e-06	heat shock protein 90 [Polarella glacialis]	ko04141//Protein processing in endoplasmic reticulum;ko04626//Plant-pathogen interaction;ko04612//Antigen processing and presentation;ko05200//Pathways in cancer;ko04914//Progesterone-mediated oocyte maturation;ko05215//Prostate cancer;ko04621//NOD-like receptor signaling pathway	-	GO:0005515//protein binding;GO:0032550	GO:0050896//response to stimulus;GO:0044267//cellular protein metabolic process
Unigene0022140	675	0	16	0.001	4.45365	12.1208	Up	1.99e-09	2.42e-08	phosphoglycerate kinase [Chondrus crispus]	ko00010//Glycolysis / Gluconeogenesis;ko00710//Carbon fixation in photosynthetic organisms	-	GO:0016763//transferase activity, transferring pentosyl groups;GO:0016301//kinase activity	GO:0006007//glucose catabolic process;GO:0019363//pyridine nucleotide biosynthetic process
Unigene0091335	338	0	8	0.001	4.44706	12.1186	Up	3.43e-05	0.00022062	Os01g0571200 [Oryza sativa Japonica Group]	-	-	-	-
Unigene0045168	297	0	7	0.001	4.42834	12.1126	Up	0.000116043	0.000642776	--	-	-	-	-
Unigene0067928	679	0	16	0.001	4.42741	12.1122	Up	1.99e-09	2.41e-08	NAD(P)-binding Rossmann-fold superfamily protein isoform 1 [Theobroma cacao]	-	GO:0016020//membrane;GO:0043231//intracellular membrane-bounded organelle	GO:0048037//cofactor binding	GO:0008152//metabolic process
Unigene0062427	425	0	10	0.001	4.4209	12.1101	Up	2.99e-06	2.34e-05	PREDICTED: bifunctional polynucleotide phosphatase/kinase-like [Glycine max]	-	GO:0043231//intracellular membrane-bounded organelle	GO:0046914//transition metal ion binding;GO:0003676//nucleic acid binding;GO:0098518;GO:0016772//transferase activity, transferring phosphorus-containing groups	GO:0006260//DNA replication;GO:0098501
Unigene0089866	340	0	8	0.001	4.4209	12.1101	Up	3.43e-05	0.000218174	--	-	-	-	-
Unigene0014338	298	0	7	0.001	4.41348	12.1077	Up	0.000116043	0.000650197	--	-	-	-	-
Unigene0011127	298	0	7	0.001	4.41348	12.1077	Up	0.000116043	0.000645731	--	-	-	-	-
Unigene0021314	639	0	15	0.001	4.41052	12.1067	Up	6.73e-09	7.72e-08	PREDICTED: transcription factor TCP5-like [Vitis vinifera]	-	GO:0043231//intracellular membrane-bounded organelle	-	GO:0048827//phyllome development;GO:0050896//response to stimulus;GO:0071704;GO:0050789//regulation of biological process;GO:0044237//cellular metabolic process
Unigene0009227	341	0	8	0.001	4.40793	12.1059	Up	3.43e-05	0.00021902	--	-	-	-	-
Unigene0124231	597	0	14	0.001	4.40609	12.1053	Up	2.28e-08	2.44e-07	--	-	-	-	-
Unigene0079957	427	0	10	0.001	4.40019	12.1034	Up	2.99e-06	2.35e-05	glyceraldehyde-3-phosphate dehydrogenase, partial [Thraustotheca clavata]	ko00010//Glycolysis / Gluconeogenesis;ko05010//Alzheimer's disease	-	-	-
Unigene0081141	427	0	10	0.001	4.40019	12.1034	Up	2.99e-06	2.33e-05	pathogenesis-related protein 1-like protein [Volvox carteri f. nagariensis]	-	-	GO:0003824//catalytic activity	-
Unigene0000029	385	0	9	0.001	4.39219	12.1007	Up	1.01e-05	7.22e-05	--	-	-	-	-
Unigene0039735	428	0	10	0.001	4.38991	12.1	Up	2.99e-06	2.33e-05	--	-	-	-	-
Unigene0092920	343	0	8	0.001	4.38223	12.0974	Up	3.43e-05	0.000219971	Kinase protein with adenine nucleotide alpha hydrolases-like domain [Theobroma cacao]	-	-	GO:0004672//protein kinase activity	GO:0009987//cellular process
Unigene0015106	1158	0	27	0.001	4.38081	12.097	Up	3.11e-15	7.46e-14	NAC domain containing protein 35 [Theobroma cacao]	-	-	-	-
Unigene0028525	386	0	9	0.001	4.38081	12.097	Up	1.01e-05	7.19e-05	non-LTR retroelement reverse transcriptase-like protein [Arabidopsis thaliana]	-	-	-	-
Unigene0016942	429	0	10	0.001	4.37968	12.0966	Up	2.99e-06	2.35e-05	--	-	-	-	-
Unigene0035524	472	0	11	0.001	4.37875	12.0963	Up	8.84e-07	7.52e-06	chloroplast ribulose-1,5-bisphosphate carboxylase/oxygenase activase [Brassica oleracea]	-	-	-	-
Unigene0079752	1159	0	27	0.001	4.37703	12.0957	Up	3.11e-15	7.46e-14	Os07g0187900 [Oryza sativa Japonica Group]	-	-	-	-
Unigene0079028	1202	0	28	0.001	4.37676	12.0956	Up	1.11e-15	2.74e-14	Heat shock protein 40 [Ectocarpus siliculosus]	ko04141//Protein processing in endoplasmic reticulum	-	GO:0005488//binding	-
Unigene0076014	1547	0	36	0.001	4.37232	12.0942	Up	2.22e-16	5.99e-15	PREDICTED: receptor-like protein kinase HSL1-like [Fragaria vesca subsp. vesca]	-	-	-	-
Unigene0081082	344	0	8	0.001	4.36949	12.0932	Up	3.43e-05	0.000219817	--	-	-	-	-
Unigene0002710	387	0	9	0.001	4.36949	12.0932	Up	1.01e-05	7.19e-05	50S ribosomal protein L27 [Saprolegnia diclina VS20]	ko03010//Ribosome	GO:0030529//ribonucleoprotein complex;GO:0009536//plastid	GO:0005198//structural molecule activity	GO:0010467//gene expression
Unigene0084092	345	0	8	0.001	4.35683	12.0891	Up	3.43e-05	0.000216937	ATP synthase subunit [Triticum aestivum]	ko00190//Oxidative phosphorylation;ko00195//Photosynthesis	GO:0016020//membrane;GO:0044424//intracellular part	-	GO:0044765
Unigene0089677	302	0	7	0.001	4.35502	12.0885	Up	0.000116043	0.000647309	Major facilitator superfamily protein [Theobroma cacao]	-	GO:0031224//intrinsic to membrane	-	GO:0015833//peptide transport
Unigene0079490	1165	0	27	0.001	4.35449	12.0883	Up	3.11e-15	7.44e-14	--	-	-	-	-
Unigene0082359	562	0	13	0.001	4.34617	12.0855	Up	7.71e-08	7.68e-07	tryptophan rich sensory protein 2 [Physcomitrella patens]	ko04080//Neuroactive ligand-receptor interaction	-	-	-
Unigene0099367	346	0	8	0.001	4.34424	12.0849	Up	3.43e-05	0.000219831	coatomer subunit beta [Micromonas pusilla CCMP1545]	-	GO:0012505//endomembrane system;GO:0030137//COPI-coated vesicle;GO:0030120//vesicle coat	-	GO:0015031//protein transport
Unigene0078185	346	0	8	0.001	4.34424	12.0849	Up	3.43e-05	0.000218645	PREDICTED: 2-hydroxyacyl-CoA lyase-like [Glycine max]	ko04146//Peroxisome	GO:0044444//cytoplasmic part	GO:0003824//catalytic activity	GO:0044237//cellular metabolic process;GO:0044710
Unigene0007291	303	0	7	0.001	4.34065	12.0837	Up	0.000116043	0.000650342	similar to trefoil factor [Cyanidioschyzon merolae strain 10D]	-	-	-	-
Unigene0080155	303	0	7	0.001	4.34065	12.0837	Up	0.000116043	0.000647704	--	-	-	-	-
Unigene0078201	563	0	13	0.001	4.33845	12.083	Up	7.71e-08	7.68e-07	--	-	-	-	-
Unigene0079465	347	0	8	0.001	4.33172	12.0807	Up	3.43e-05	0.000220492	Os03g0166000 [Oryza sativa Japonica Group]	-	-	-	-
Unigene0040290	347	0	8	0.001	4.33172	12.0807	Up	3.43e-05	0.000219146	Os03g0777100 [Oryza sativa Japonica Group]	-	-	-	-
Unigene0025794	781	0	18	0.001	4.33033	12.0803	Up	1.74e-10	2.35e-09	PREDICTED: ethylene-responsive transcription factor ESR2-like [Vitis vinifera]	-	-	-	-
Unigene0082902	304	0	7	0.001	4.32637	12.0789	Up	0.000116043	0.000643095	2-isopropylmalate synthase [Cyanidioschyzon merolae strain 10D]	ko00620//Pyruvate metabolism;ko00290//Valine, leucine and isoleucine biosynthesis	-	GO:0046912//transferase activity, transferring acyl groups, acyl groups converted into alkyl on transfer	GO:0050896//response to stimulus;GO:0044272;GO:0046394;GO:1901566
Unigene0084878	348	0	8	0.001	4.31927	12.0766	Up	3.43e-05	0.000219355	PREDICTED: endoplasmic reticulum-Golgi intermediate compartment protein 3 [Vitis vinifera]	-	-	-	-
Unigene0010063	958	0	22	0.001	4.31476	12.0751	Up	1.32e-12	2.27e-11	transcription factor [Saprolegnia diclina VS20]	-	-	GO:0003677//DNA binding	GO:0009987//cellular process;GO:0042221//response to chemical stimulus
Unigene0003486	305	0	7	0.001	4.31219	12.0742	Up	0.000116043	0.000644802	--	-	-	-	-
Unigene0028036	654	0	15	0.001	4.30936	12.0733	Up	6.73e-09	7.72e-08	--	-	-	-	-
Unigene0079609	611	0	14	0.001	4.30513	12.0718	Up	2.28e-08	2.45e-07	OSJNBa0029H02.21 [Oryza sativa Japonica Group]	ko03010//Ribosome	-	-	-
Unigene0018981	306	0	7	0.001	4.2981	12.0695	Up	0.000116043	0.000646268	--	-	-	-	-
Unigene0121850	481	0	11	0.001	4.29682	12.0691	Up	8.84e-07	7.49e-06	--	-	-	-	-
Unigene0030847	1181	0	27	0.001	4.2955	12.0686	Up	3.11e-15	7.45e-14	--	-	-	-	-
Unigene0008590	350	0	8	0.001	4.29459	12.0683	Up	3.43e-05	0.000216882	PREDICTED: auxin-induced protein 5NG4-like [Vitis vinifera]	-	GO:0043231//intracellular membrane-bounded organelle	-	-
Unigene0024065	613	0	14	0.001	4.29108	12.0671	Up	2.28e-08	2.43e-07	glutathione-dependent formaldehyde-activating GFA [Bathycoccus prasinos]	-	-	-	-
Unigene0011759	702	0	16	0.001	4.28235	12.0642	Up	1.99e-09	2.41e-08	--	-	-	-	-
Unigene0079009	351	0	8	0.001	4.28235	12.0642	Up	3.43e-05	0.00021787	--	-	-	-	-
Unigene0015436	834	0	19	0.001	4.28043	12.0635	Up	5.13e-11	7.34e-10	rab GDP dissociation inhibitor protein [Chlamydomonas reinhardtii]	-	GO:0044444//cytoplasmic part	GO:0005092//GDP-dissociation inhibitor activity	GO:0016192//vesicle-mediated transport;GO:0006605//protein targeting;GO:0006486//protein glycosylation
Unigene0062936	615	0	14	0.001	4.27713	12.0624	Up	2.28e-08	2.43e-07	Cell wall-associated hydrolase, partial [Medicago truncatula]	-	-	-	-
Unigene0020434	659	0	15	0.001	4.27667	12.0623	Up	6.73e-09	7.71e-08	ATP synthase F0 subunit 9 [Pythium ultimum]	ko00190//Oxidative phosphorylation;ko05016//Huntington's disease;ko05010//Alzheimer's disease;ko05012//Parkinson's disease	GO:0031224//intrinsic to membrane;GO:0005740//mitochondrial envelope;GO:0033177//proton-transporting two-sector ATPase complex, proton-transporting domain	GO:0032550;GO:0015077//monovalent inorganic cation transmembrane transporter activity;GO:0003824//catalytic activity	GO:0015988//energy coupled proton transport, against electrochemical gradient;GO:0006754//ATP biosynthetic process
Unigene0009180	352	0	8	0.001	4.27019	12.0601	Up	3.43e-05	0.000218992	--	-	-	-	-
Unigene0084699	308	0	7	0.001	4.27019	12.0601	Up	0.000116043	0.000644945	--	-	-	-	-
Unigene0020318	440	0	10	0.001	4.27019	12.0601	Up	2.99e-06	2.33e-05	Jumonji domain protein isoform 3 [Theobroma cacao]	-	-	-	-
Unigene0080793	308	0	7	0.001	4.27019	12.0601	Up	0.000116043	0.000644232	--	-	-	-	-
Unigene0082634	308	0	7	0.001	4.27019	12.0601	Up	0.000116043	0.000643592	small nuclear ribonucleoprotein G [Saprolegnia diclina VS20]	ko03040//Spliceosome	GO:0019028//viral capsid;GO:0032991//macromolecular complex	-	-
Unigene0013396	308	0	7	0.001	4.27019	12.0601	Up	0.000116043	0.000642634	--	-	-	-	-
Unigene0016808	352	0	8	0.001	4.27019	12.0601	Up	3.43e-05	0.000217019	cryptochrome [Coccomyxa subellipsoidea C-169]	-	-	-	-
Unigene0057229	441	0	10	0.001	4.2605	12.0568	Up	2.99e-06	2.35e-05	--	-	-	-	-
Unigene0083136	353	0	8	0.001	4.25809	12.056	Up	3.43e-05	0.000219327	probable dehydrogenase [Cyanidioschyzon merolae strain 10D]	-	-	GO:0016614//oxidoreductase activity, acting on CH-OH group of donors	GO:0009987//cellular process;GO:0071704;GO:0044281//small molecule metabolic process
Unigene0013420	574	0	13	0.001	4.25531	12.055	Up	7.71e-08	7.65e-07	--	-	-	-	-
Unigene0078576	530	0	12	0.001	4.25407	12.0546	Up	2.61e-07	2.4e-06	--	-	-	-	-
Unigene0081297	486	0	11	0.001	4.25261	12.0541	Up	8.84e-07	7.52e-06	glyceraldehyde-3-phosphate dehydrogenase B subunit [Arabidopsis lyrata subsp. lyrata]	ko00710//Carbon fixation in photosynthetic organisms	GO:0005576//extracellular region;GO:0009532//plastid stroma;GO:0009534//chloroplast thylakoid;GO:0009526//plastid envelope	GO:0016620//oxidoreductase activity, acting on the aldehyde or oxo group of donors, NAD or NADP as acceptor;GO:0000166//nucleotide binding	GO:0044257//cellular protein catabolic process;GO:0015992//proton transport;GO:0009639//response to red or far red light;GO:0009642//response to light intensity;GO:0006779//porphyrin-containing compound biosynthetic process;GO:0034285;GO:0006007//glucose catabolic process;GO:0006090//pyruvate metabolic process;GO:0042743//hydrogen peroxide metabolic process;GO:0009767//photosynthetic electron tra…
Unigene0079772	486	0	11	0.001	4.25261	12.0541	Up	8.84e-07	7.48e-06	--	-	-	-	-
Unigene0086313	442	0	10	0.001	4.25086	12.0535	Up	2.99e-06	2.35e-05	--	-	-	-	-
Unigene0079013	531	0	12	0.001	4.24606	12.0519	Up	2.61e-07	2.41e-06	nad-dependent malate dehydrogenase [Micromonas sp. RCC299]	ko00620//Pyruvate metabolism;ko00710//Carbon fixation in photosynthetic organisms;ko00020//Citrate cycle (TCA cycle);ko00630//Glyoxylate and dicarboxylate metabolism	GO:0009536//plastid;GO:0044446//intracellular organelle part	GO:0016614//oxidoreductase activity, acting on CH-OH group of donors	GO:0071704;GO:0044237//cellular metabolic process;GO:0044710;GO:0044238//primary metabolic process
Unigene0004130	354	0	8	0.001	4.24606	12.0519	Up	3.43e-05	0.000217677	--	-	-	-	-
Unigene0078871	531	0	12	0.001	4.24606	12.0519	Up	2.61e-07	2.4e-06	--	-	-	-	-
Unigene0004895	488	0	11	0.001	4.23518	12.0482	Up	8.84e-07	7.52e-06	--	-	-	-	-
Unigene0090093	355	0	8	0.001	4.2341	12.0478	Up	3.43e-05	0.000217416	PREDICTED: auxin-induced protein X10A [Vitis vinifera]	ko04075//Plant hormone signal transduction	-	-	-
Unigene0045170	800	0	18	0.001	4.22748	12.0456	Up	1.74e-10	2.35e-09	PREDICTED: zinc finger protein 6 [Vitis vinifera]	-	-	-	GO:0044699
Unigene0078439	979	0	22	0.001	4.22221	12.0438	Up	1.32e-12	2.26e-11	Uracil transporter-like protein [Medicago truncatula]	-	-	-	-
Unigene0033064	356	0	8	0.001	4.22221	12.0438	Up	3.43e-05	0.000217101	--	-	-	-	-
Unigene0001641	356	0	8	0.001	4.22221	12.0438	Up	3.43e-05	0.000216978	--	-	-	-	-
Unigene0015911	579	0	13	0.001	4.21856	12.0425	Up	7.71e-08	7.67e-07	Ammonium Transporter (Amt) Family [Phytophthora infestans T30-4]	-	-	-	-
Unigene0018149	312	0	7	0.001	4.21544	12.0415	Up	0.000116043	0.000650777	PREDICTED: outer row dynein assembly protein 16 homolog [Solanum lycopersicum]	-	-	-	-
Unigene0071967	312	0	7	0.001	4.21544	12.0415	Up	0.000116043	0.00064441	--	-	-	-	-
Unigene0087921	357	0	8	0.001	4.21038	12.0397	Up	3.43e-05	0.000217925	cyclin dependant kinase a [Micromonas sp. RCC299]	ko04110//Cell cycle;ko03420//Nucleotide excision repair;ko03022//Basal transcription factors	GO:0043231//intracellular membrane-bounded organelle	GO:0016301//kinase activity;GO:0005488//binding	GO:0006351//transcription, DNA-dependent;GO:0010374//stomatal complex development;GO:0044786;GO:0006461//protein complex assembly;GO:0000079//regulation of cyclin-dependent protein kinase activity;GO:0008380//RNA splicing;GO:0048285;GO:0000086//G2/M transition of mitotic cell cycle;GO:1902410
Unigene0015122	447	0	10	0.001	4.20331	12.0373	Up	2.99e-06	2.34e-05	hypothetical protein AURANDRAFT_71909 [Aureococcus anophagefferens]	-	-	-	-
Unigene0001545	447	0	10	0.001	4.20331	12.0373	Up	2.99e-06	2.34e-05	ATP binding protein [Cucumis melo subsp. melo]	-	-	-	-
Unigene0061738	313	0	7	0.001	4.20197	12.0369	Up	0.000116043	0.000648677	PREDICTED: eukaryotic translation initiation factor 5-like [Vitis vinifera]	ko03013//RNA transport	GO:0043231//intracellular membrane-bounded organelle	GO:0008135//translation factor activity, nucleic acid binding	GO:0006413//translational initiation;GO:0046942//carboxylic acid transport
Unigene0086622	313	0	7	0.001	4.20197	12.0369	Up	0.000116043	0.000645588	--	-	-	-	-
Unigene0126507	313	0	7	0.001	4.20197	12.0369	Up	0.000116043	0.000645231	PREDICTED: GDSL esterase/lipase At5g33370-like [Glycine max]	-	-	-	-
Unigene0082383	626	0	14	0.001	4.20197	12.0369	Up	2.28e-08	2.43e-07	--	-	-	-	-
Unigene0016968	939	0	21	0.001	4.20197	12.0369	Up	4.48e-12	7.14e-11	mannitol dehydrogenase [Saccharina japonica]	-	-	-	-
Unigene0084431	358	0	8	0.001	4.19862	12.0357	Up	3.43e-05	0.000220662	PREDICTED: wound-induced proteinase inhibitor 2-like [Solanum lycopersicum]	-	-	GO:0004866//endopeptidase inhibitor activity	-
Unigene0016540	358	0	8	0.001	4.19862	12.0357	Up	3.43e-05	0.000218714	--	-	-	-	-
Unigene0013500	403	0	9	0.001	4.19601	12.0348	Up	1.01e-05	7.18e-05	--	-	-	-	-
Unigene0013395	807	0	18	0.001	4.19081	12.033	Up	1.74e-10	2.35e-09	Protein disulfide-isomerase, PDIA-4 Endoplasmic reticulum lumen [Chondrus crispus]	-	-	-	-
Unigene0085202	314	0	7	0.001	4.18859	12.0322	Up	0.000116043	0.000645302	copia-type polyprotein [Rosa rugosa]	-	-	GO:0046914//transition metal ion binding;GO:0097159	GO:0006259//DNA metabolic process
Unigene0128739	314	0	7	0.001	4.18859	12.0322	Up	0.000116043	0.000644624	--	-	-	-	-
Unigene0024062	584	0	13	0.001	4.18244	12.0301	Up	7.71e-08	7.67e-07	glutaredoxin [Populus trichocarpa]	-	-	-	-
Unigene0079238	585	0	13	0.001	4.17529	12.0277	Up	7.71e-08	7.68e-07	cytochrome P450 like_TBP [Nicotiana tabacum]	-	-	-	-
Unigene0059739	855	0	19	0.001	4.17529	12.0277	Up	5.13e-11	7.36e-10	PREDICTED: 40S ribosomal protein S13-like [Solanum lycopersicum]	ko03010//Ribosome	GO:0030529//ribonucleoprotein complex	GO:0005198//structural molecule activity	GO:0010467//gene expression
Unigene0024308	361	0	8	0.001	4.16373	12.0237	Up	3.43e-05	0.000217898	glyceraldehyde-3-phosphate dehydrogenase, type I [Coccomyxa subellipsoidea C-169]	ko00010//Glycolysis / Gluconeogenesis;ko05010//Alzheimer's disease	GO:0043231//intracellular membrane-bounded organelle	GO:0016620//oxidoreductase activity, acting on the aldehyde or oxo group of donors, NAD or NADP as acceptor;GO:0000166//nucleotide binding	GO:0044710;GO:0019318//hexose metabolic process
Unigene0083054	316	0	7	0.001	4.16208	12.0231	Up	0.000116043	0.000648461	PREDICTED: probable dehydrin LEA-like [Solanum lycopersicum]	-	-	-	GO:0050896//response to stimulus
Unigene0080481	544	0	12	0.001	4.14459	12.017	Up	2.61e-07	2.41e-06	PREDICTED: collagen alpha-2(IV) chain-like [Fragaria vesca subsp. vesca]	-	-	-	-
Unigene0023697	544	0	12	0.001	4.14459	12.017	Up	2.61e-07	2.4e-06	PREDICTED: DEAD-box ATP-dependent RNA helicase 30-like isoform X1 [Cicer arietinum]	ko03040//Spliceosome	GO:0044424//intracellular part	GO:0036094;GO:1901363;GO:0017111//nucleoside-triphosphatase activity;GO:0097159	-
Unigene0051031	318	0	7	0.001	4.1359	12.014	Up	0.000116043	0.000644482	--	-	-	-	-
Unigene0092551	455	0	10	0.001	4.12941	12.0117	Up	2.99e-06	2.34e-05	LAL1 AtLAF1/3-like protein [Physcomitrella patens subsp. patens]	-	-	-	-
Unigene0001099	364	0	8	0.001	4.12941	12.0117	Up	3.43e-05	0.000218478	TMV resistance protein N-like protein 6 [Vitis labrusca]	-	-	-	GO:0050896//response to stimulus
Unigene0036582	774	0	17	0.001	4.12674	12.0108	Up	5.88e-10	7.55e-09	Myb domain protein 106 [Theobroma cacao]	-	-	-	-
Unigene0022233	501	0	11	0.001	4.12529	12.0103	Up	8.84e-07	7.5e-06	uncharacterized protein [Arabidopsis thaliana]	-	-	-	-
Unigene0013786	729	0	16	0.001	4.12375	12.0097	Up	1.99e-09	2.42e-08	GASA-like protein [Gossypium hirsutum]	-	-	-	-
Unigene0045846	957	0	21	0.001	4.12294	12.0095	Up	4.48e-12	7.15e-11	--	-	-	-	-
Unigene0078832	1276	0	28	0.001	4.12294	12.0095	Up	1.11e-15	2.74e-14	catalase [Phytophthora nicotianae]	ko00680//Methane metabolism;ko04146//Peroxisome;ko00380//Tryptophan metabolism;ko05014//Amyotrophic lateral sclerosis (ALS)	-	GO:0005488//binding;GO:0016491//oxidoreductase activity	GO:0050896//response to stimulus
Unigene0010580	775	0	17	0.001	4.12142	12.0089	Up	5.88e-10	7.55e-09	60S ribosomal protein L6 (YL 16 like) [Cyanophora paradoxa]	ko03010//Ribosome	-	-	-
Unigene0015126	456	0	10	0.001	4.12035	12.0086	Up	2.99e-06	2.34e-05	--	-	-	-	-
Unigene0002334	411	0	9	0.001	4.11434	12.0064	Up	1.01e-05	7.17e-05	elongation factor EF-G [Galdieria sulphuraria]	-	GO:0044464//cell part	GO:0017111//nucleoside-triphosphatase activity;GO:0032550;GO:0008135//translation factor activity, nucleic acid binding	GO:0006412//translation;GO:0009154
Unigene0079612	503	0	11	0.001	4.10889	12.0045	Up	8.84e-07	7.5e-06	--	-	-	-	-
Unigene0078946	366	0	8	0.001	4.10685	12.0038	Up	3.43e-05	0.000218728	--	-	-	-	-
Unigene0093412	321	0	7	0.001	4.09725	12.0004	Up	0.000116043	0.00065056	--	-	-	-	-
Unigene0010005	367	0	8	0.001	4.09565	11.9999	Up	3.43e-05	0.000219453	--	-	-	-	-
Unigene0018692	367	0	8	0.001	4.09565	11.9999	Up	3.43e-05	0.000218105	PREDICTED: AP2/ERF and B3 domain-containing transcription repressor TEM1-like [Vitis vinifera]	-	-	-	GO:0071704;GO:0044249//cellular biosynthetic process;GO:0046483//heterocycle metabolic process;GO:0006807//nitrogen compound metabolic process;GO:0006725//cellular aromatic compound metabolic process
Unigene0053229	551	0	12	0.001	4.09194	11.9986	Up	2.61e-07	2.42e-06	Dynein light chain type 1 family protein, putative isoform 2 [Theobroma cacao]	-	-	-	-
Unigene0010397	827	0	18	0.001	4.08946	11.9977	Up	1.74e-10	2.35e-09	class I glutamine amidotransferase-like protein [Coccomyxa subellipsoidea C-169]	-	-	-	-
Unigene0086687	368	0	8	0.001	4.08453	11.996	Up	3.43e-05	0.000219551	Kinase superfamily protein isoform 2 [Theobroma cacao]	-	-	-	-
Unigene0002938	368	0	8	0.001	4.08453	11.996	Up	3.43e-05	0.000219174	--	-	-	-	-
Unigene0080922	414	0	9	0.001	4.08453	11.996	Up	1.01e-05	7.2e-05	--	-	-	-	-
Unigene0015780	368	0	8	0.001	4.08453	11.996	Up	3.43e-05	0.000217912	PREDICTED: late embryogenesis abundant protein D-29-like [Solanum lycopersicum]	-	-	-	-
Unigene0093062	553	0	12	0.001	4.07714	11.9933	Up	2.61e-07	2.42e-06	--	-	-	-	-
Unigene0082259	553	0	12	0.001	4.07714	11.9933	Up	2.61e-07	2.41e-06	PREDICTED: uncharacterized zinc finger protein At4g06634-like [Brachypodium distachyon]	-	-	-	-
Unigene0006744	553	0	12	0.001	4.07714	11.9933	Up	2.61e-07	2.4e-06	--	-	-	-	-
Unigene0081125	369	0	8	0.001	4.07346	11.992	Up	3.43e-05	0.00021877	--	-	-	-	-
Unigene0091120	369	0	8	0.001	4.07346	11.992	Up	3.43e-05	0.000217375	PREDICTED: leucine-rich repeat extensin-like protein 4-like [Glycine max]	-	-	-	-
Unigene0086785	369	0	8	0.001	4.07346	11.992	Up	3.43e-05	0.000216855	light regulated protein-like protein [Brassica rapa]	-	-	-	-
Unigene0011458	554	0	12	0.001	4.06978	11.9907	Up	2.61e-07	2.42e-06	Protein MKS1 [Medicago truncatula]	-	-	-	-
Unigene0099349	508	0	11	0.001	4.06844	11.9903	Up	8.84e-07	7.48e-06	--	-	-	-	-
Unigene0023560	416	0	9	0.001	4.06489	11.989	Up	1.01e-05	7.19e-05	RmlC-like cupins superfamily protein [Theobroma cacao]	-	-	GO:0046914//transition metal ion binding;GO:0016491//oxidoreductase activity;GO:0016209//antioxidant activity	GO:0044710
Unigene0082934	416	0	9	0.001	4.06489	11.989	Up	1.01e-05	7.17e-05	--	-	-	-	-
Unigene0121587	509	0	11	0.001	4.06045	11.9874	Up	8.84e-07	7.5e-06	--	-	-	-	-
Unigene0085761	371	0	8	0.001	4.0515	11.9842	Up	3.43e-05	0.000220337	hypothetical protein (mitochondrion) [Vicia faba]	-	-	-	-
Unigene0002811	464	0	10	0.001	4.04931	11.9835	Up	2.99e-06	2.34e-05	--	-	-	-	-
Unigene0025759	464	0	10	0.001	4.04931	11.9835	Up	2.99e-06	2.33e-05	Succinate dehydrogenase 2-2 [Theobroma cacao]	ko00190//Oxidative phosphorylation;ko05016//Huntington's disease;ko05010//Alzheimer's disease;ko05012//Parkinson's disease;ko00020//Citrate cycle (TCA cycle)	GO:0043231//intracellular membrane-bounded organelle;GO:0030529//ribonucleoprotein complex	GO:0016491//oxidoreductase activity;GO:0051536//iron-sulfur cluster binding;GO:0005198//structural molecule activity	GO:0009060//aerobic respiration;GO:0010467//gene expression
Unigene0071961	325	0	7	0.001	4.04682	11.9826	Up	0.000116043	0.000651032	hypothetical protein (mitochondrion) [Vicia faba]	-	-	-	-
Unigene0081330	325	0	7	0.001	4.04682	11.9826	Up	0.000116043	0.000644304	--	-	-	-	-
Unigene0026465	418	0	9	0.001	4.04544	11.9821	Up	1.01e-05	7.18e-05	--	-	-	-	-
Unigene0036252	1301	0	28	0.001	4.04371	11.9815	Up	1.11e-15	2.74e-14	Os10g0370800 [Oryza sativa Japonica Group]	-	-	-	-
Unigene0013460	372	0	8	0.001	4.04061	11.9804	Up	3.43e-05	0.000216719	PREDICTED: 60S ribosomal protein L26-1-like [Solanum lycopersicum]	ko03010//Ribosome	GO:0031981//nuclear lumen;GO:0009536//plastid;GO:0015934//large ribosomal subunit;GO:0031090//organelle membrane	GO:0005198//structural molecule activity	GO:0009451//RNA modification;GO:0010467//gene expression;GO:0006950//response to stress
Unigene0025080	419	0	9	0.001	4.03578	11.9786	Up	1.01e-05	7.18e-05	small subunit ribosomal protein S8e, cytoplasmic [Guillardia theta CCMP2712]	ko03010//Ribosome	GO:0005840//ribosome	GO:0005198//structural molecule activity	GO:0044249//cellular biosynthetic process;GO:1901576;GO:0044238//primary metabolic process;GO:0044260;GO:0010467//gene expression
Unigene0020576	466	0	10	0.001	4.03193	11.9773	Up	2.99e-06	2.34e-05	PREDICTED: 40S ribosomal protein S16-like [Cucumis sativus]	ko03010//Ribosome	GO:0030529//ribonucleoprotein complex	GO:0005198//structural molecule activity	GO:0010467//gene expression
Unigene0079681	700	0	15	0.001	4.02617	11.9752	Up	6.73e-09	7.7e-08	potassium channel beta subunit [Galdieria sulphuraria]	-	-	-	-
Unigene0032418	467	0	10	0.001	4.0233	11.9742	Up	2.99e-06	2.34e-05	Acetyl-coenzyme A synthetase [Ectocarpus siliculosus]	ko00010//Glycolysis / Gluconeogenesis;ko00680//Methane metabolism;ko00620//Pyruvate metabolism;ko00640//Propanoate metabolism;ko00720//Carbon fixation pathways in prokaryotes	-	GO:0016405//CoA-ligase activity;GO:0032550	GO:0006083//acetate metabolic process
Unigene0016597	327	0	7	0.001	4.02207	11.9737	Up	0.000116043	0.000649472	PREDICTED: proteasome subunit beta type-2-like [Setaria italica]	ko03050//Proteasome	GO:0000502//proteasome complex	GO:0016787//hydrolase activity	GO:0019941//modification-dependent protein catabolic process
Unigene0124184	327	0	7	0.001	4.02207	11.9737	Up	0.000116043	0.000648786	ATP synthase subunit alpha [Medicago truncatula]	-	-	-	GO:0006811//ion transport;GO:0009987//cellular process
Unigene0098457	327	0	7	0.001	4.02207	11.9737	Up	0.000116043	0.000643628	--	-	-	-	-
Unigene0004650	327	0	7	0.001	4.02207	11.9737	Up	0.000116043	0.000641503	--	-	-	-	-
Unigene0032502	374	0	8	0.001	4.019	11.9726	Up	3.43e-05	0.000220309	PREDICTED: transcription factor MYB75-like [Fragaria vesca subsp. vesca]	-	GO:0043231//intracellular membrane-bounded organelle	GO:0003676//nucleic acid binding;GO:0001071//nucleic acid binding transcription factor activity	GO:0000160//two-component signal transduction system (phosphorelay);GO:0009694//jasmonic acid metabolic process;GO:0009755//hormone-mediated signaling pathway;GO:0006972//hyperosmotic response;GO:0006351//transcription, DNA-dependent
Unigene0088768	374	0	8	0.001	4.019	11.9726	Up	3.43e-05	0.000218395	--	-	-	-	-
Unigene0010399	656	0	14	0.001	4.00981	11.9693	Up	2.28e-08	2.43e-07	similar to trefoil factor [Cyanidioschyzon merolae strain 10D]	-	-	-	-
Unigene0079589	375	0	8	0.001	4.00828	11.9688	Up	3.43e-05	0.000217005	--	-	-	-	-
Unigene0001354	469	0	10	0.001	4.00614	11.968	Up	2.99e-06	2.32e-05	calcium-dependent cytoplasmic cysteine proteinase, papain-like protein [Micromonas pusilla CCMP1545]	-	GO:0043231//intracellular membrane-bounded organelle;GO:0044425//membrane part	GO:0004175//endopeptidase activity	GO:0009955//adaxial/abaxial pattern specification;GO:0045165//cell fate commitment;GO:0009913//epidermal cell differentiation;GO:0048468//cell development;GO:0006996//organelle organization;GO:0009933//meristem structural organization;GO:0009790//embryo development;GO:0048366//leaf development;GO:0035264//multicellular organism growth;GO:0048316//seed development
Unigene0031461	423	0	9	0.001	3.99762	11.9649	Up	1.01e-05	7.19e-05	pherophorin-dz1 protein [Volvox carteri f. nagariensis]	-	-	-	-
Unigene0105474	517	0	11	0.001	3.99762	11.9649	Up	8.84e-07	7.5e-06	Gag-pol polyprotein-like protein [Theobroma cacao]	-	-	GO:0005488//binding	-
Unigene0010394	376	0	8	0.001	3.99762	11.9649	Up	3.43e-05	0.00021765	PREDICTED: LOW QUALITY PROTEIN: glycerol-3-phosphate acyltransferase 1-like [Vitis vinifera]	ko00564//Glycerophospholipid metabolism;ko00561//Glycerolipid metabolism	GO:0043231//intracellular membrane-bounded organelle	GO:0008374//O-acyltransferase activity	GO:0009628//response to abiotic stimulus;GO:0003006//developmental process involved in reproduction;GO:0046471//phosphatidylglycerol metabolic process
Unigene0018718	989	0	21	0.001	3.98954	11.962	Up	4.48e-12	7.16e-11	PREDICTED: F-box protein SKIP23-like [Vitis vinifera]	-	-	-	-
Unigene0080956	471	0	10	0.001	3.98913	11.9619	Up	2.99e-06	2.33e-05	Ric1 protein [Phytophthora cinnamomi]	-	GO:0031224//intrinsic to membrane	-	GO:0044699;GO:0006972//hyperosmotic response;GO:0009987//cellular process;GO:0042221//response to chemical stimulus
Unigene0083723	377	0	8	0.001	3.98702	11.9611	Up	3.43e-05	0.000220182	IMP dehydrogenase [Galdieria sulphuraria]	ko00230//Purine metabolism;ko00983//Drug metabolism - other enzymes	-	GO:0043169//cation binding;GO:0016616//oxidoreductase activity, acting on the CH-OH group of donors, NAD or NADP as acceptor;GO:0017076//purine nucleotide binding	GO:0009152//purine ribonucleotide biosynthetic process
Unigene0010140	660	0	14	0.001	3.98551	11.9605	Up	2.28e-08	2.45e-07	--	-	-	-	-
Unigene0103194	330	0	7	0.001	3.98551	11.9605	Up	0.000116043	0.00064634	PREDICTED: pentatricopeptide repeat-containing protein At4g19220, mitochondrial [Vitis vinifera]	-	-	-	-
Unigene0082144	802	0	17	0.001	3.98267	11.9595	Up	5.88e-10	7.53e-09	--	-	-	-	-
Unigene0036251	425	0	9	0.001	3.97881	11.9581	Up	1.01e-05	7.21e-05	glucan 1,3-beta-glucosidase [Phytophthora infestans T30-4]	-	-	GO:0016798//hydrolase activity, acting on glycosyl bonds	-
Unigene0088331	331	0	7	0.001	3.97347	11.9562	Up	0.000116043	0.000648425	OSJNBb0006N15.2 [Oryza sativa Japonica Group]	-	-	-	-
Unigene0002981	331	0	7	0.001	3.97347	11.9562	Up	0.000116043	0.000642599	asparagine synthase [Chlamydomonas reinhardtii]	ko00250//Alanine, aspartate and glutamate metabolism;ko00910//Nitrogen metabolism	-	GO:0032550;GO:0016884//carbon-nitrogen ligase activity, with glutamine as amido-N-donor	GO:0050896//response to stimulus;GO:0006529//asparagine biosynthetic process
Unigene0030487	473	0	10	0.001	3.97227	11.9557	Up	2.99e-06	2.34e-05	PREDICTED: 40S ribosomal protein S2-4 [Vitis vinifera]	ko03010//Ribosome	-	-	-
Unigene0079541	426	0	9	0.001	3.96947	11.9547	Up	1.01e-05	7.21e-05	PREDICTED: proline-rich receptor-like protein kinase PERK2-like [Setaria italica]	-	-	-	-
Unigene0019639	569	0	12	0.001	3.96249	11.9522	Up	2.61e-07	2.41e-06	PREDICTED: pentatricopeptide repeat-containing protein At1g07740, mitochondrial-like [Glycine max]	-	-	GO:1901363;GO:0097159	-
Unigene0022761	1423	0	30	0.001	3.9611	11.9517	Up	2.22e-16	5.74e-15	Ras-like protein Rac1 [Saprolegnia diclina VS20]	ko04145//Phagosome;ko04310//Wnt signaling pathway;ko04810//Regulation of actin cytoskeleton;ko05200//Pathways in cancer;ko04010//MAPK signaling pathway;ko04666//Fc gamma R-mediated phagocytosis;ko04722//Neurotrophin signaling pathway;ko05014//Amyotrophic lateral sclerosis (ALS);ko04510//Focal adhesion;ko05120//Epithelial cell signaling in Helicobacter pylori infection;ko05131//Shigellosis;ko04520…	GO:0031981//nuclear lumen;GO:0016020//membrane;GO:0015630//microtubule cytoskeleton	GO:1901363;GO:0017111//nucleoside-triphosphatase activity;GO:0036094;GO:0097159	GO:0007017//microtubule-based process;GO:0030036//actin cytoskeleton organization;GO:0008380//RNA splicing;GO:0000904//cell morphogenesis involved in differentiation;GO:0000097//sulfur amino acid biosynthetic process
Unigene0014242	617	0	13	0.001	3.95875	11.9508	Up	7.71e-08	7.7e-07	vacuolar H+-ATPase V1 sector, subunit B [Emiliania huxleyi CCMP1516]	ko00190//Oxidative phosphorylation;ko04145//Phagosome;ko05110//Vibrio cholerae infection;ko05323//Rheumatoid arthritis;ko05120//Epithelial cell signaling in Helicobacter pylori infection;ko04966//Collecting duct acid secretion	GO:0033176	GO:0032550;GO:0022857//transmembrane transporter activity	GO:0015988//energy coupled proton transport, against electrochemical gradient;GO:0009150//purine ribonucleotide metabolic process
Unigene0080212	475	0	10	0.001	3.95554	11.9497	Up	2.99e-06	2.34e-05	uncharacterized protein LOC100273336 [Zea mays]	-	-	-	-
Unigene0083817	380	0	8	0.001	3.95554	11.9497	Up	3.43e-05	0.000218603	Cytochrome P450 94A1 [Theobroma cacao]	-	-	GO:0016491//oxidoreductase activity;GO:0005488//binding	-
Unigene0003112	428	0	9	0.001	3.95092	11.948	Up	1.01e-05	7.21e-05	hypothetical protein PRUPE_ppa021895mg [Prunus persica]	-	-	-	-
Unigene0080397	428	0	9	0.001	3.95092	11.948	Up	1.01e-05	7.18e-05	60S ribosomal protein L22-2 [Zea mays]	ko03010//Ribosome	GO:0030529//ribonucleoprotein complex	GO:0005198//structural molecule activity	GO:0010467//gene expression
Unigene0009951	333	0	7	0.001	3.9496	11.9475	Up	0.000116043	0.000646734	--	-	-	-	-
Unigene0099100	333	0	7	0.001	3.9496	11.9475	Up	0.000116043	0.000642386	--	-	-	-	-
Unigene0021287	477	0	10	0.001	3.93896	11.9436	Up	2.99e-06	2.32e-05	photosystem I reaction center subunit XI [Zea mays]	ko00195//Photosynthesis	GO:0009522//photosystem I;GO:0009526//plastid envelope;GO:0009534//chloroplast thylakoid;GO:0009570//chloroplast stroma	-	GO:0006996//organelle organization;GO:0019684//photosynthesis, light reaction;GO:0042254//ribosome biogenesis;GO:0006873//cellular ion homeostasis;GO:0030001//metal ion transport
Unigene0080675	574	0	12	0.001	3.92798	11.9396	Up	2.61e-07	2.42e-06	late embryogenesis abundant protein-like protein [Arabidopsis thaliana]	-	-	-	-
Unigene0005349	335	0	7	0.001	3.92602	11.9389	Up	0.000116043	0.000646949	--	-	-	-	-
Unigene0030662	335	0	7	0.001	3.92602	11.9389	Up	0.000116043	0.000646196	--	-	-	-	-
Unigene0079431	383	0	8	0.001	3.92456	11.9383	Up	3.43e-05	0.000216542	--	-	-	-	-
Unigene0124268	623	0	13	0.001	3.92062	11.9369	Up	7.71e-08	7.69e-07	glycine decarboxylase P-protein [Moricandia nitens]	ko00260//Glycine, serine and threonine metabolism	-	-	-
Unigene0084880	671	0	14	0.001	3.92017	11.9367	Up	2.28e-08	2.44e-07	hydrophobic protein LTI6A [Zea mays]	-	-	-	GO:0006950//response to stress;GO:0009628//response to abiotic stimulus
Unigene0005819	384	0	8	0.001	3.91434	11.9346	Up	3.43e-05	0.000219048	putative transposase [Albugo laibachii Nc14]	-	-	-	-
Unigene0003919	576	0	12	0.001	3.91434	11.9346	Up	2.61e-07	2.41e-06	--	-	-	-	-
Unigene0096058	385	0	8	0.001	3.90417	11.9308	Up	3.43e-05	0.000216596	cellulose synthase like protein [Arabidopsis thaliana]	-	GO:0043231//intracellular membrane-bounded organelle	GO:0046527//glucosyltransferase activity	-
Unigene0008990	338	0	7	0.001	3.89118	11.926	Up	0.000116043	0.000642139	--	-	-	-	-
Unigene0093669	338	0	7	0.001	3.89118	11.926	Up	0.000116043	0.000642068	--	-	-	-	-
Unigene0001876	580	0	12	0.001	3.88734	11.9246	Up	2.61e-07	2.41e-06	--	-	-	-	-
Unigene0033865	580	0	12	0.001	3.88734	11.9246	Up	2.61e-07	2.4e-06	ethylene receptor [Litchi chinensis]	-	-	GO:0060089	GO:0007165//signal transduction
Unigene0079894	339	0	7	0.001	3.8797	11.9217	Up	0.000116043	0.000649075	--	-	-	-	-
Unigene0054943	1453	0	30	0.001	3.87932	11.9216	Up	2.22e-16	6.07e-15	PREDICTED: multidrug and toxin extrusion protein 1-like [Vitis vinifera]	-	-	-	-
Unigene0002105	485	0	10	0.001	3.87398	11.9196	Up	2.99e-06	2.33e-05	--	-	-	-	-
Unigene0084540	389	0	8	0.001	3.86402	11.9159	Up	3.43e-05	0.000220239	Mitochondrial/chloroplast ribosomal protein L13 [Emiliania huxleyi CCMP1516]	ko03010//Ribosome	GO:0030529//ribonucleoprotein complex;GO:0009536//plastid	-	-
Unigene0082984	389	0	8	0.001	3.86402	11.9159	Up	3.43e-05	0.000218825	--	-	-	-	-
Unigene0028594	487	0	10	0.001	3.85807	11.9137	Up	2.99e-06	2.32e-05	PREDICTED: 2-hydroxymuconate semialdehyde hydrolase-like [Fragaria vesca subsp. vesca]	-	-	GO:0003824//catalytic activity	-
Unigene0089521	341	0	7	0.001	3.85694	11.9132	Up	0.000116043	0.000649219	urea active transporter-like protein [Coccomyxa subellipsoidea C-169]	-	GO:0016020//membrane	GO:0042887	GO:0044763;GO:0015840//urea transport
Unigene0065271	390	0	8	0.001	3.85412	11.9122	Up	3.43e-05	0.000217348	--	-	-	-	-
Unigene0015794	488	0	10	0.001	3.85017	11.9107	Up	2.99e-06	2.34e-05	aconitate hydratase, mitochondrial precursor [Phytophthora infestans T30-4]	ko00020//Citrate cycle (TCA cycle);ko00630//Glyoxylate and dicarboxylate metabolism;ko00720//Carbon fixation pathways in prokaryotes	-	GO:0051536//iron-sulfur cluster binding;GO:0016616//oxidoreductase activity, acting on the CH-OH group of donors, NAD or NADP as acceptor;GO:0016836//hydro-lyase activity	GO:0009060//aerobic respiration
Unigene0078701	537	0	11	0.001	3.84873	11.9102	Up	8.84e-07	7.53e-06	Glycine-rich RNA binding protein [Medicago truncatula]	-	GO:0043231//intracellular membrane-bounded organelle	GO:0046914//transition metal ion binding;GO:0032550;GO:0003676//nucleic acid binding	GO:0009908//flower development;GO:0016571//histone methylation;GO:0006605//protein targeting;GO:0006950//response to stress;GO:0006221//pyrimidine nucleotide biosynthetic process
Unigene0011073	440	0	9	0.001	3.84317	11.9081	Up	1.01e-05	7.15e-05	elongation factor EF-3 [Coccomyxa subellipsoidea C-169]	-	-	-	-
Unigene0087293	489	0	10	0.001	3.84229	11.9078	Up	2.99e-06	2.35e-05	--	-	-	-	-
Unigene0026215	978	0	20	0.001	3.84229	11.9078	Up	1.52e-11	2.29e-10	--	-	-	-	-
Unigene0084886	489	0	10	0.001	3.84229	11.9078	Up	2.99e-06	2.32e-05	similar to trefoil factor [Cyanidioschyzon merolae strain 10D]	-	-	-	-
Unigene0089671	539	0	11	0.001	3.83445	11.9048	Up	8.84e-07	7.53e-06	Inflorescence meristem receptor-like kinase 2 [Theobroma cacao]	-	GO:0031224//intrinsic to membrane;GO:0005618//cell wall	GO:0032550;GO:0004672//protein kinase activity	GO:0048827//phyllome development;GO:0044763;GO:0048444//floral organ morphogenesis;GO:0006464//protein modification process;GO:0006796//phosphate-containing compound metabolic process;GO:0048438//floral whorl development
Unigene0023822	392	0	8	0.001	3.83445	11.9048	Up	3.43e-05	0.00021676	protein IQ-domain 23 [Arabidopsis thaliana]	-	-	-	-
Unigene0013233	343	0	7	0.001	3.83445	11.9048	Up	0.000116043	0.000641256	P-loop containing nucleoside triphosphate hydrolases superfamily protein isoform 1 [Theobroma cacao]	ko03040//Spliceosome	-	GO:0016787//hydrolase activity;GO:1901363;GO:0097159	-
Unigene0039421	540	0	11	0.001	3.82735	11.9021	Up	8.84e-07	7.52e-06	--	-	-	-	-
Unigene0004324	344	0	7	0.001	3.82331	11.9006	Up	0.000116043	0.000643521	PREDICTED: LRR receptor-like serine/threonine-protein kinase RCH1-like [Fragaria vesca subsp. vesca]	-	GO:0031224//intrinsic to membrane	GO:0004672//protein kinase activity;GO:0016628//oxidoreductase activity, acting on the CH-CH group of donors, NAD or NADP as acceptor;GO:0032550	GO:0006796//phosphate-containing compound metabolic process;GO:0006464//protein modification process;GO:0044710
Unigene0079005	541	0	11	0.001	3.82028	11.8995	Up	8.84e-07	7.52e-06	--	-	-	-	-
Unigene0078869	394	0	8	0.001	3.81499	11.8975	Up	3.43e-05	0.000218923	large subunit ribosomal protein L37Ae, cytoplasmic [Guillardia theta CCMP2712]	ko03010//Ribosome	GO:0030529//ribonucleoprotein complex	GO:0005198//structural molecule activity	GO:0010467//gene expression
Unigene0090051	345	0	7	0.001	3.81222	11.8964	Up	0.000116043	0.000650378	UDP-glycosyltransferase 85A1 [Theobroma cacao]	-	-	GO:0035251//UDP-glucosyltransferase activity	-
Unigene0085528	345	0	7	0.001	3.81222	11.8964	Up	0.000116043	0.000642847	--	-	-	-	-
Unigene0006388	345	0	7	0.001	3.81222	11.8964	Up	0.000116043	0.000641467	--	-	-	-	-
Unigene0119082	1479	0	30	0.001	3.81112	11.896	Up	2.22e-16	6.18e-15	thiazole biosynthetic enzyme [Coccomyxa subellipsoidea C-169]	-	GO:0009532//plastid stroma	GO:0043169//cation binding	GO:0006772//thiamine metabolic process;GO:0050896//response to stimulus;GO:0018131//oxazole or thiazole biosynthetic process
Unigene0091526	444	0	9	0.001	3.80854	11.895	Up	1.01e-05	7.15e-05	--	-	-	-	-
Unigene0045519	691	0	14	0.001	3.80671	11.8943	Up	2.28e-08	2.44e-07	Eukaryotic aspartyl protease family protein [Theobroma cacao]	-	GO:0043231//intracellular membrane-bounded organelle	GO:0004175//endopeptidase activity	GO:0009314//response to radiation;GO:0033273//response to vitamin;GO:0019538//protein metabolic process;GO:0006694//steroid biosynthetic process;GO:0009664//plant-type cell wall organization
Unigene0008197	543	0	11	0.001	3.80621	11.8941	Up	8.84e-07	7.48e-06	NADH dehydrogenase I iron-sulfur protein 18kDa subunit [Cyanidioschyzon merolae strain 10D]	ko00190//Oxidative phosphorylation;ko05016//Huntington's disease;ko05010//Alzheimer's disease;ko05012//Parkinson's disease	-	GO:0016491//oxidoreductase activity	GO:0009628//response to abiotic stimulus;GO:0044237//cellular metabolic process;GO:0006950//response to stress
Unigene0012751	395	0	8	0.001	3.80533	11.8938	Up	3.43e-05	0.000220028	aldehyde dehydrogenase [Chlamydomonas reinhardtii]	ko00010//Glycolysis / Gluconeogenesis;ko00620//Pyruvate metabolism;ko00330//Arginine and proline metabolism;ko00071//Fatty acid metabolism;ko00280//Valine, leucine and isoleucine degradation;ko00640//Propanoate metabolism;ko00380//Tryptophan metabolism;ko00561//Glycerolipid metabolism;ko00040//Pentose and glucuronate interconversions;ko00410//beta-Alanine metabolism;ko00053//Ascorbate and aldarat…	-	-	-
Unigene0078124	1383	0	28	0.001	3.80395	11.8933	Up	1.11e-15	2.74e-14	DAHP synthetase phospho-2dehydro-3-deoxyheptonate aldolase [Phytophthora sojae]	-	-	-	-
Unigene0016099	593	0	12	0.001	3.80212	11.8926	Up	2.61e-07	2.41e-06	putative cell wall protein [Pinus taeda]	-	-	-	-
Unigene0087719	346	0	7	0.001	3.80121	11.8922	Up	0.000116043	0.000648713	--	-	-	-	-
Unigene0084384	346	0	7	0.001	3.80121	11.8922	Up	0.000116043	0.000647273	glycine-rich protein precursor [Nicotiana tabacum]	-	-	-	-
Unigene0025024	742	0	15	0.001	3.79828	11.8911	Up	6.73e-09	7.68e-08	Cytochrome P450 likeTBP [Medicago truncatula]	-	-	-	-
Unigene0046354	1583	0	32	0.001	3.79812	11.8911	Up	2.22e-16	6.18e-15	PREDICTED: aldehyde dehydrogenase family 3 member I1, chloroplastic-like [Vitis vinifera]	ko00010//Glycolysis / Gluconeogenesis;ko00620//Pyruvate metabolism;ko00330//Arginine and proline metabolism;ko00071//Fatty acid metabolism;ko00280//Valine, leucine and isoleucine degradation;ko00640//Propanoate metabolism;ko00380//Tryptophan metabolism;ko00561//Glycerolipid metabolism;ko00040//Pentose and glucuronate interconversions;ko00410//beta-Alanine metabolism;ko00053//Ascorbate and aldarat…	-	-	-
Unigene0094195	396	0	8	0.001	3.79572	11.8902	Up	3.43e-05	0.000220112	PREDICTED: genome polyprotein-like [Cicer arietinum]	-	-	-	-
Unigene0022631	842	0	17	0.001	3.79347	11.8893	Up	5.88e-10	7.54e-09	Pathogen-related protein [Theobroma cacao]	-	-	-	-
Unigene0029018	446	0	9	0.001	3.79147	11.8885	Up	1.01e-05	7.21e-05	large subunit ribosomal protein L3e, cytoplasmic [Guillardia theta CCMP2712]	ko03010//Ribosome	GO:0030529//ribonucleoprotein complex	GO:0005198//structural molecule activity	GO:0010467//gene expression
Unigene0084698	347	0	7	0.001	3.79025	11.8881	Up	0.000116043	0.000649328	--	-	-	-	-
Unigene0017672	695	0	14	0.001	3.7848	11.886	Up	2.28e-08	2.45e-07	NADH-cytochrome b5 reductase-like protein [Arabidopsis thaliana]	ko00520//Amino sugar and nucleotide sugar metabolism	GO:0043231//intracellular membrane-bounded organelle;GO:0044444//cytoplasmic part	-	GO:0006970//response to osmotic stress
Unigene0093437	348	0	7	0.001	3.77936	11.8839	Up	0.000116043	0.000641997	--	-	-	-	-
Unigene0004510	448	0	9	0.001	3.77454	11.8821	Up	1.01e-05	7.22e-05	--	-	-	-	-
Unigene0019593	448	0	9	0.001	3.77454	11.8821	Up	1.01e-05	7.18e-05	--	-	-	-	-
Unigene0078128	498	0	10	0.001	3.77285	11.8814	Up	2.99e-06	2.34e-05	--	-	-	-	-
Unigene0095350	349	0	7	0.001	3.76853	11.8798	Up	0.000116043	0.000641397	PREDICTED: probable pectate lyase 15-like [Vitis vinifera]	ko00040//Pentose and glucuronate interconversions	GO:0016020//membrane	GO:0016837//carbon-oxygen lyase activity, acting on polysaccharides	-
Unigene0084214	748	0	15	0.001	3.76781	11.8795	Up	6.73e-09	7.69e-08	similar to S. cerevisiae PTR2 gene, GenBank Accession Number L11994 [Arabidopsis thaliana]	-	-	-	-
Unigene0003784	399	0	8	0.001	3.76718	11.8793	Up	3.43e-05	0.000216664	--	-	-	-	-
Unigene0014742	549	0	11	0.001	3.76461	11.8783	Up	8.84e-07	7.48e-06	hypothetical protein Esi_0023_0119 [Ectocarpus siliculosus]	-	-	-	-
Unigene0046640	450	0	9	0.001	3.75776	11.8757	Up	1.01e-05	7.23e-05	--	-	-	-	-
Unigene0055962	500	0	10	0.001	3.75776	11.8757	Up	2.99e-06	2.33e-05	PREDICTED: UPF0481 protein At3g47200-like [Fragaria vesca subsp. vesca]	-	GO:0016020//membrane	-	GO:0046942//carboxylic acid transport
Unigene0092561	400	0	8	0.001	3.75776	11.8757	Up	3.43e-05	0.000217746	--	-	-	-	-
Unigene0016853	401	0	8	0.001	3.74839	11.8721	Up	3.43e-05	0.000217829	zinc-dependent alcohol dehydrogenase [Phytophthora sojae]	ko00010//Glycolysis / Gluconeogenesis;ko00071//Fatty acid metabolism;ko00940//Phenylpropanoid biosynthesis;ko00350//Tyrosine metabolism;ko00625//Chloroalkane and chloroalkene degradation;ko00980//Metabolism of xenobiotics by cytochrome P450;ko00982//Drug metabolism - cytochrome P450;ko00830//Retinol metabolism;ko00626//Naphthalene degradation	-	GO:0046914//transition metal ion binding;GO:0003824//catalytic activity	GO:0044710
Unigene0025432	452	0	9	0.001	3.74114	11.8693	Up	1.01e-05	7.21e-05	PREDICTED: 40S ribosomal protein S3-3-like [Cicer arietinum]	ko03010//Ribosome	-	-	-
Unigene0009814	402	0	8	0.001	3.73907	11.8685	Up	3.43e-05	0.000218811	--	-	-	-	-
Unigene0081603	352	0	7	0.001	3.73641	11.8674	Up	0.000116043	0.000646053	hypothetical protein THAOC_34185 [Thalassiosira oceanica]	-	-	-	-
Unigene0030624	704	0	14	0.001	3.73641	11.8674	Up	2.28e-08	2.43e-07	Os01g0762300 [Oryza sativa Japonica Group]	-	-	-	-
Unigene0096387	403	0	8	0.001	3.72979	11.8649	Up	3.43e-05	0.000219621	carboxyvinyl-carboxyphosphonate phosphorylmutase [Saprolegnia diclina VS20]	-	-	-	-
Unigene0001665	353	0	7	0.001	3.72583	11.8633	Up	0.000116043	0.00064792	Kinesin-like protein 1 isoform 2 [Theobroma cacao]	-	GO:0043229//intracellular organelle	GO:0005488//binding	-
Unigene0090694	353	0	7	0.001	3.72583	11.8633	Up	0.000116043	0.000644517	Cytochrome P450, family 78, subfamily A, polypeptide 7 [Theobroma cacao]	-	-	GO:0005488//binding;GO:0016491//oxidoreductase activity	-
Unigene0004178	353	0	7	0.001	3.72583	11.8633	Up	0.000116043	0.000643983	--	-	-	-	-
Unigene0027099	454	0	9	0.001	3.72466	11.8629	Up	1.01e-05	7.17e-05	PREDICTED: 11S globulin subunit beta-like [Solanum lycopersicum]	-	-	-	-
Unigene0086105	404	0	8	0.001	3.72056	11.8613	Up	3.43e-05	0.000218951	C2 calcium/lipid-binding plant phosphoribosyltransferase family protein [Theobroma cacao]	-	-	GO:0016209//antioxidant activity	-
Unigene0037644	405	0	8	0.001	3.71137	11.8577	Up	3.43e-05	0.000219747	--	-	-	-	-
Unigene0006006	405	0	8	0.001	3.71137	11.8577	Up	3.43e-05	0.000218119	--	-	-	-	-
Unigene0030868	405	0	8	0.001	3.71137	11.8577	Up	3.43e-05	0.000216746	H2A homolog [Pinus taeda]	ko05322//Systemic lupus erythematosus	GO:0030312//external encapsulating structure;GO:0031981//nuclear lumen;GO:0000785//chromatin	GO:0003676//nucleic acid binding;GO:0046983//protein dimerization activity	GO:0051707//response to other organism;GO:0009292//genetic transfer;GO:0034728//nucleosome organization;GO:0006950//response to stress
Unigene0103682	355	0	7	0.001	3.70484	11.8552	Up	0.000116043	0.000645803	--	-	-	-	-
Unigene0088640	355	0	7	0.001	3.70484	11.8552	Up	0.000116043	0.000643308	CAT2 [Solanum nigrum]	ko00680//Methane metabolism;ko04146//Peroxisome;ko00380//Tryptophan metabolism;ko05014//Amyotrophic lateral sclerosis (ALS)	GO:0005840//ribosome;GO:0030312//external encapsulating structure;GO:0009532//plastid stroma;GO:0009526//plastid envelope;GO:0042579//microbody;GO:0005911//cell-cell junction;GO:0005576//extracellular region;GO:0016020//membrane	GO:0046906//tetrapyrrole binding;GO:0046914//transition metal ion binding;GO:0004601//peroxidase activity	GO:0009314//response to radiation;GO:0010038//response to metal ion;GO:0009267//cellular response to starvation;GO:0016042//lipid catabolic process;GO:0042743//hydrogen peroxide metabolic process;GO:0043094;GO:0009814//defense response, incompatible interaction
Unigene0022810	406	0	8	0.001	3.70223	11.8542	Up	3.43e-05	0.000220464	PREDICTED: UDP-glycosyltransferase 87A2-like [Vitis vinifera]	-	-	GO:0035251//UDP-glucosyltransferase activity	-
Unigene0041006	406	0	8	0.001	3.70223	11.8542	Up	3.43e-05	0.000219789	unknow protein [Oryza sativa Japonica Group]	-	GO:0009536//plastid	-	GO:0006811//ion transport;GO:0009987//cellular process
Unigene0022487	661	0	13	0.001	3.69523	11.8514	Up	7.71e-08	7.66e-07	40S ribosomal protein S19 [Triticum urartu]	ko03010//Ribosome	GO:0030312//external encapsulating structure;GO:0015935//small ribosomal subunit;GO:0031981//nuclear lumen;GO:0005911//cell-cell junction	GO:0005488//binding	GO:0009451//RNA modification;GO:0010467//gene expression
Unigene0087398	458	0	9	0.001	3.69213	11.8502	Up	1.01e-05	7.18e-05	PREDICTED: T-complex protein 1 subunit beta-like [Cicer arietinum]	-	-	-	-
Unigene0082142	458	0	9	0.001	3.69213	11.8502	Up	1.01e-05	7.17e-05	--	-	-	-	-
Unigene0016100	662	0	13	0.001	3.68965	11.8493	Up	7.71e-08	7.69e-07	dehydrin [Musa ABB Group]	-	-	-	-
Unigene0099726	357	0	7	0.001	3.68408	11.8471	Up	0.000116043	0.000645016	hypothetical protein [Beta vulgaris subsp. maritima]	-	-	-	-
Unigene0081824	357	0	7	0.001	3.68408	11.8471	Up	0.000116043	0.000642174	--	-	-	-	-
Unigene0029137	562	0	11	0.001	3.67753	11.8445	Up	8.84e-07	7.51e-06	PREDICTED: probable 2-oxoglutarate/Fe(II)-dependent dioxygenase-like [Glycine max]	-	-	GO:0016706//oxidoreductase activity, acting on paired donors, with incorporation or reduction of molecular oxygen, 2-oxoglutarate as one donor, and incorporation of one atom each of oxygen into both donors	GO:0044710
Unigene0085719	358	0	7	0.001	3.67379	11.8431	Up	0.000116043	0.000649436	--	-	-	-	-
Unigene0084752	358	0	7	0.001	3.67379	11.8431	Up	0.000116043	0.000643841	predicted protein [Micromonas pusilla CCMP1545]	-	-	-	-
Unigene0121663	665	0	13	0.001	3.673	11.8427	Up	7.71e-08	7.68e-07	--	-	-	-	-
Unigene0119199	922	0	18	0.001	3.6681	11.8408	Up	1.74e-10	2.35e-09	PREDICTED: protein TOPLESS-like [Fragaria vesca subsp. vesca]	-	-	-	GO:0006351//transcription, DNA-dependent
Unigene0028010	564	0	11	0.001	3.66449	11.8394	Up	8.84e-07	7.51e-06	NBS-LRR resistance-like protein 4G [Medicago truncatula]	-	-	GO:0036094;GO:1901363;GO:0097159	-
Unigene0045171	770	0	15	0.001	3.66016	11.8377	Up	6.73e-09	7.72e-08	PREDICTED: zinc finger protein 6 [Vitis vinifera]	-	-	-	GO:0044699
Unigene0079078	924	0	18	0.001	3.66016	11.8377	Up	1.74e-10	2.35e-09	--	-	-	-	-
Unigene0036085	411	0	8	0.001	3.65719	11.8365	Up	3.43e-05	0.000220521	Myb domain protein 58 isoform 2, partial [Theobroma cacao]	-	-	-	-
Unigene0080318	1850	0	36	0.001	3.6562	11.8361	Up	2.22e-16	6.17e-15	UDP-Glycosyltransferase/glycogen phosphorylase [Coccomyxa subellipsoidea C-169]	-	-	GO:0016740//transferase activity	-
Unigene0012407	514	0	10	0.001	3.65541	11.8358	Up	2.99e-06	2.35e-05	elongation factor EF-Tu [Galdieria sulphuraria]	ko04626//Plant-pathogen interaction	GO:0005622//intracellular	GO:0097159;GO:1901363;GO:0036094	GO:0006412//translation
Unigene0008544	360	0	7	0.001	3.65338	11.835	Up	0.000116043	0.000649762	pol protein [Cucumis melo subsp. melo]	-	GO:0043231//intracellular membrane-bounded organelle	GO:0004175//endopeptidase activity;GO:0046914//transition metal ion binding;GO:0003676//nucleic acid binding;GO:0034061	GO:0006260//DNA replication;GO:0019538//protein metabolic process
Unigene0073900	515	0	10	0.001	3.64831	11.833	Up	2.99e-06	2.35e-05	hypothetical protein M569_14050, partial [Genlisea aurea]	-	-	-	-
Unigene0081879	465	0	9	0.001	3.63655	11.8284	Up	1.01e-05	7.2e-05	Os06g0215900 [Oryza sativa Japonica Group]	ko00592//alpha-Linolenic acid metabolism	-	-	GO:0044710
Unigene0015804	517	0	10	0.001	3.6342	11.8274	Up	2.99e-06	2.33e-05	OLA1, Obg-like ATPase 1 (YchF-related GTPase) [Ectocarpus siliculosus]	-	GO:0005911//cell-cell junction;GO:0044444//cytoplasmic part	GO:0032550	GO:0006007//glucose catabolic process;GO:0010038//response to metal ion;GO:0006605//protein targeting;GO:0006970//response to osmotic stress
Unigene0126464	362	0	7	0.001	3.6332	11.827	Up	0.000116043	0.00065016	Integrase, catalytic region [Medicago truncatula]	-	-	-	-
Unigene0079799	362	0	7	0.001	3.6332	11.827	Up	0.000116043	0.000649653	Serine carboxypeptidase-like 25 isoform 1 [Theobroma cacao]	-	-	-	-
Unigene0085424	414	0	8	0.001	3.63069	11.826	Up	3.43e-05	0.000218146	pyruvate dehydrogenase [Coccomyxa subellipsoidea C-169]	ko00010//Glycolysis / Gluconeogenesis;ko00620//Pyruvate metabolism;ko00020//Citrate cycle (TCA cycle)	-	-	-
Unigene0040460	984	0	19	0.001	3.62792	11.8249	Up	5.13e-11	7.35e-10	PREDICTED: cysteine-rich receptor-like protein kinase 25-like isoform 1 [Vitis vinifera]	-	-	-	-
Unigene0053697	518	0	10	0.001	3.62718	11.8246	Up	2.99e-06	2.34e-05	--	-	-	-	-
Unigene0027345	933	0	18	0.001	3.62485	11.8237	Up	1.74e-10	2.36e-09	R2R3 MYB [Solanum lycopersicum]	-	-	-	-
Unigene0027607	415	0	8	0.001	3.62194	11.8225	Up	3.43e-05	0.000217801	--	-	-	-	-
Unigene0005323	467	0	9	0.001	3.62097	11.8222	Up	1.01e-05	7.22e-05	ribosomal protein L3 [Heterosigma akashiwo]	ko03010//Ribosome	-	-	-
Unigene0022672	1298	0	25	0.001	3.6188	11.8213	Up	3.42e-14	7.53e-13	creatine kinase, mitochondrial precursor [Phytophthora infestans T30-4]	ko00330//Arginine and proline metabolism	-	GO:0016740//transferase activity	-
Unigene0079173	727	0	14	0.001	3.6182	11.8211	Up	2.28e-08	2.45e-07	F1F0 ATP synthase gamma subunit [Coccomyxa subellipsoidea C-169]	ko00190//Oxidative phosphorylation;ko05016//Huntington's disease;ko05010//Alzheimer's disease;ko05012//Parkinson's disease	GO:0016020//membrane;GO:0043231//intracellular membrane-bounded organelle;GO:0005737//cytoplasm	GO:0016787//hydrolase activity	GO:0071704;GO:0044765;GO:0044238//primary metabolic process;GO:0044281//small molecule metabolic process;GO:0044249//cellular biosynthetic process
Unigene0021306	416	0	8	0.001	3.61323	11.8191	Up	3.43e-05	0.000217939	proline-rich protein [Nicotiana glauca]	-	-	-	GO:0009987//cellular process
Unigene0043591	520	0	10	0.001	3.61323	11.8191	Up	2.99e-06	2.32e-05	cyclophilin B [Guillardia theta]	-	GO:0009534//chloroplast thylakoid;GO:0044436	GO:0016859//cis-trans isomerase activity	GO:0018208//peptidyl-proline modification
Unigene0018816	469	0	9	0.001	3.60553	11.816	Up	1.01e-05	7.16e-05	RNA polymerase alpha subunit [Cyanophora paradoxa]	ko00230//Purine metabolism;ko00240//Pyrimidine metabolism;ko03020//RNA polymerase	GO:0009536//plastid	GO:0005488//binding;GO:0016740//transferase activity	GO:0044238//primary metabolic process;GO:0044260
Unigene0086475	417	0	8	0.001	3.60457	11.8156	Up	3.43e-05	0.000218909	--	-	-	-	-
Unigene0015155	365	0	7	0.001	3.60333	11.8151	Up	0.000116043	0.000647596	--	-	-	-	-
Unigene0079895	1148	0	22	0.001	3.60064	11.814	Up	1.32e-12	2.27e-11	Os03g0811700 [Oryza sativa Japonica Group]	ko03040//Spliceosome	-	-	-
Unigene0079865	1149	0	22	0.001	3.59751	11.8128	Up	1.32e-12	2.27e-11	probable mannitol dehydrogenase-like [Cucumis sativus]	ko00940//Phenylpropanoid biosynthesis	-	-	-
Unigene0083556	523	0	10	0.001	3.59251	11.8108	Up	2.99e-06	2.35e-05	preprotein translocase subunit secy-like protein [Populus trichocarpa]	ko04141//Protein processing in endoplasmic reticulum;ko04145//Phagosome;ko05110//Vibrio cholerae infection;ko03060//Protein export	GO:0016020//membrane;GO:0044424//intracellular part	-	GO:0045184//establishment of protein localization;GO:0006810//transport
Unigene0084863	523	0	10	0.001	3.59251	11.8108	Up	2.99e-06	2.33e-05	--	-	-	-	-
Unigene0078762	471	0	9	0.001	3.59022	11.8099	Up	1.01e-05	7.19e-05	inorganic pyrophosphatase fused with fructose-1,6-bisphosphatase [Cyanidioschyzon merolae strain 10D]	ko00190//Oxidative phosphorylation	GO:0009536//plastid	GO:0016787//hydrolase activity	GO:0051716//cellular response to stimulus;GO:0042221//response to chemical stimulus;GO:0051707//response to other organism;GO:1901576;GO:0044711;GO:0050794//regulation of cellular process;GO:0006952//defense response;GO:0044249//cellular biosynthetic process
Unigene0086029	524	0	10	0.001	3.58565	11.808	Up	2.99e-06	2.33e-05	Rab5, RAB family GTPase [Ectocarpus siliculosus]	-	-	GO:0032550	GO:0035556//intracellular signal transduction;GO:0045184//establishment of protein localization
Unigene0079001	734	0	14	0.001	3.5837	11.8072	Up	2.28e-08	2.45e-07	Gibberellin 2-beta-dioxygenase [Ectocarpus siliculosus]	-	-	-	-
Unigene0083829	367	0	7	0.001	3.5837	11.8072	Up	0.000116043	0.000641927	--	-	-	-	-
Unigene0088586	472	0	9	0.001	3.58261	11.8068	Up	1.01e-05	7.23e-05	--	-	-	-	-
Unigene0085332	472	0	9	0.001	3.58261	11.8068	Up	1.01e-05	7.19e-05	--	-	-	-	-
Unigene0019224	420	0	8	0.001	3.57882	11.8053	Up	3.43e-05	0.000219201	--	-	-	-	-
Unigene0010675	578	0	11	0.001	3.57573	11.804	Up	8.84e-07	7.53e-06	similar to syntaxin binding protein [Cyanidioschyzon merolae strain 10D]	-	-	-	-
Unigene0020375	368	0	7	0.001	3.57396	11.8033	Up	0.000116043	0.000646985	--	-	-	-	-
Unigene0005141	368	0	7	0.001	3.57396	11.8033	Up	0.000116043	0.000645981	Os07g0407900 [Oryza sativa Japonica Group]	-	-	-	-
Unigene0078460	631	0	12	0.001	3.57315	11.803	Up	2.61e-07	2.41e-06	serine carboxypeptidase-like 47 [Arabidopsis thaliana]	ko04142//Lysosome;ko04614//Renin-angiotensin system	-	GO:0016787//hydrolase activity	-
Unigene0098494	526	0	10	0.001	3.57202	11.8025	Up	2.99e-06	2.32e-05	expressed protein, partial [Aureococcus anophagefferens]	-	-	-	-
Unigene0057997	1158	0	22	0.001	3.56955	11.8015	Up	1.32e-12	2.27e-11	ubiquitin-conjugating enzyme E2 2-like protein [Dendrobium officinale]	ko04120//Ubiquitin mediated proteolysis	-	-	-
Unigene0001769	474	0	9	0.001	3.5675	11.8007	Up	1.01e-05	7.22e-05	PREDICTED: indole-3-acetic acid-induced protein ARG7-like [Vitis vinifera]	-	GO:0043231//intracellular membrane-bounded organelle	-	GO:0009725//response to hormone stimulus
Unigene0007111	474	0	9	0.001	3.5675	11.8007	Up	1.01e-05	7.22e-05	PREDICTED: UDP-glycosyltransferase 85A2-like [Solanum lycopersicum]	-	-	-	-
Unigene0023490	422	0	8	0.001	3.56186	11.7984	Up	3.43e-05	0.000218368	--	-	-	-	-
Unigene0011818	951	0	18	0.001	3.55624	11.7961	Up	1.74e-10	2.35e-09	MFS general substrate transporter [Coccomyxa subellipsoidea C-169]	-	-	-	-
Unigene0081164	370	0	7	0.001	3.55464	11.7955	Up	0.000116043	0.000650596	PREDICTED: receptor-like protein kinase-like [Cucumis sativus]	-	-	GO:0016740//transferase activity	-
Unigene0003766	370	0	7	0.001	3.55464	11.7955	Up	0.000116043	0.00064677	--	-	-	-	-
Unigene0022757	846	0	16	0.001	3.55344	11.795	Up	1.99e-09	2.42e-08	PREDICTED: casein kinase I isoform delta-like isoform X2 [Cicer arietinum]	ko04340//Hedgehog signaling pathway	-	GO:0016301//kinase activity	-
Unigene0027098	423	0	8	0.001	3.55344	11.795	Up	3.43e-05	0.000218215	PREDICTED: 11S globulin subunit beta-like [Solanum lycopersicum]	-	-	-	-
Unigene0086458	529	0	10	0.001	3.55176	11.7943	Up	2.99e-06	2.33e-05	putative polyketide synthase [Blastocystis hominis]	-	-	-	-
Unigene0037116	741	0	14	0.001	3.54984	11.7935	Up	2.28e-08	2.44e-07	PREDICTED: uncharacterized protein LOC101510790 [Cicer arietinum]	-	GO:0043231//intracellular membrane-bounded organelle	-	-
Unigene0078983	530	0	10	0.001	3.54506	11.7916	Up	2.99e-06	2.33e-05	UGT protein [Theobroma cacao]	-	-	-	-
Unigene0010373	371	0	7	0.001	3.54506	11.7916	Up	0.000116043	0.000643877	--	-	-	-	-
Unigene0070889	371	0	7	0.001	3.54506	11.7916	Up	0.000116043	0.000641785	tir-nbs-lrr resistance protein [Populus trichocarpa]	-	-	GO:0032550;GO:0003824//catalytic activity	GO:0009987//cellular process;GO:0050896//response to stimulus
Unigene0059205	530	0	10	0.001	3.54506	11.7916	Up	2.99e-06	2.32e-05	--	-	-	-	-
Unigene0065315	690	0	13	0.001	3.53992	11.7895	Up	7.71e-08	7.68e-07	nucleotide-binding site leucine-rich repeat protein, partial [Rhododendron formosanum]	-	-	GO:0036094;GO:0097159;GO:1901363	-
Unigene0020569	531	0	10	0.001	3.53838	11.7889	Up	2.99e-06	2.34e-05	similar to cytochrome c [Cyanidioschyzon merolae strain 10D]	ko05016//Huntington's disease;ko05010//Alzheimer's disease;ko05012//Parkinson's disease;ko05200//Pathways in cancer;ko05152//Tuberculosis;ko05145//Toxoplasmosis;ko05014//Amyotrophic lateral sclerosis (ALS);ko04115//p53 signaling pathway;ko05416//Viral myocarditis;ko05210//Colorectal cancer;ko04210//Apoptosis;ko05222//Small cell lung cancer	GO:0031090//organelle membrane;GO:0043231//intracellular membrane-bounded organelle;GO:0044444//cytoplasmic part;GO:0044425//membrane part	GO:0046906//tetrapyrrole binding;GO:0046914//transition metal ion binding	GO:0044699;GO:0006006//glucose metabolic process;GO:0044710
Unigene0081149	425	0	8	0.001	3.53672	11.7882	Up	3.43e-05	0.000220577	granule-bound starch synthase [Nelumbo nucifera]	-	-	-	GO:0008152//metabolic process
Unigene0023385	425	0	8	0.001	3.53672	11.7882	Up	3.43e-05	0.000219733	--	-	-	-	-
Unigene0013515	425	0	8	0.001	3.53672	11.7882	Up	3.43e-05	0.000217087	PREDICTED: MLP-like protein 423-like [Solanum lycopersicum]	-	GO:0009536//plastid	-	GO:0006950//response to stress;GO:0009451//RNA modification
Unigene0001829	691	0	13	0.001	3.5348	11.7874	Up	7.71e-08	7.67e-07	5'-nucleotidase (ISS) [Ostreococcus tauri]	-	-	-	-
Unigene0128941	640	0	12	0.001	3.5229	11.7825	Up	2.61e-07	2.42e-06	PREDICTED: proline-rich receptor-like protein kinase PERK1-like [Solanum lycopersicum]	-	-	-	-
Unigene0047573	641	0	12	0.001	3.51741	11.7803	Up	2.61e-07	2.4e-06	PREDICTED: flower-specific defensin [Solanum lycopersicum]	-	-	-	-
Unigene0079218	859	0	16	0.001	3.49966	11.773	Up	1.99e-09	2.42e-08	delta-9 fatty acid desaturase [Cyanidioschyzon merolae]	ko03320//PPAR signaling pathway;ko01040//Biosynthesis of unsaturated fatty acids	-	GO:0005488//binding;GO:0016491//oxidoreductase activity	GO:0044710
Unigene0026362	430	0	8	0.001	3.49559	11.7713	Up	3.43e-05	0.000217156	--	-	-	-	-
Unigene0112215	700	0	13	0.001	3.48935	11.7687	Up	7.71e-08	7.66e-07	MLP-like protein 423 [Theobroma cacao]	-	-	-	GO:0006950//response to stress
Unigene0024577	377	0	7	0.001	3.48864	11.7684	Up	0.000116043	0.000643948	--	-	-	-	-
Unigene0015693	1078	0	20	0.001	3.48587	11.7673	Up	1.52e-11	2.3e-10	uncharacterized protein LOC100501517 [Zea mays]	-	-	-	-
Unigene0119333	647	0	12	0.001	3.48479	11.7669	Up	2.61e-07	2.41e-06	PREDICTED: genome polyprotein-like [Cicer arietinum]	-	-	-	-
Unigene0018719	701	0	13	0.001	3.48437	11.7667	Up	7.71e-08	7.67e-07	PREDICTED: F-box protein SKIP23-like [Vitis vinifera]	-	-	-	-
Unigene0078870	755	0	14	0.001	3.48402	11.7665	Up	2.28e-08	2.44e-07	PREDICTED: alcohol dehydrogenase class-3-like [Cucumis sativus]	ko00010//Glycolysis / Gluconeogenesis;ko00680//Methane metabolism;ko00071//Fatty acid metabolism;ko00350//Tyrosine metabolism;ko00625//Chloroalkane and chloroalkene degradation;ko00980//Metabolism of xenobiotics by cytochrome P450;ko00982//Drug metabolism - cytochrome P450;ko00830//Retinol metabolism;ko00626//Naphthalene degradation	GO:0042579//microbody	GO:0016616//oxidoreductase activity, acting on the CH-OH group of donors, NAD or NADP as acceptor;GO:0046872//metal ion binding;GO:0016657//oxidoreductase activity, acting on NADH or NADPH, nitrogenous group as acceptor	GO:0006568//tryptophan metabolic process;GO:0006810//transport;GO:0006090//pyruvate metabolic process;GO:0009791//post-embryonic development;GO:0006081//cellular aldehyde metabolic process;GO:0016265//death;GO:0009408//response to heat;GO:0009683
Unigene0084816	758	0	14	0.001	3.47023	11.7608	Up	2.28e-08	2.45e-07	myosin-like protein [Phytophthora infestans T30-4]	-	-	-	GO:0009987//cellular process
Unigene0001167	379	0	7	0.001	3.47023	11.7608	Up	0.000116043	0.000642563	multi drugs and toxic compounds exclusion protein [Eucalyptus camaldulensis]	-	GO:0016020//membrane	GO:0015291//secondary active transmembrane transporter activity	GO:0015893//drug transport;GO:0044763;GO:0019758
Unigene0084960	542	0	10	0.001	3.46657	11.7593	Up	2.99e-06	2.32e-05	S-adenosylmethionine-dependent methyltransferase domain-containing protein [Arabidopsis thaliana]	-	-	GO:0016741	GO:0008152//metabolic process
Unigene0081435	488	0	9	0.001	3.46515	11.7587	Up	1.01e-05	7.18e-05	--	-	-	-	-
Unigene0003834	434	0	8	0.001	3.46338	11.758	Up	3.43e-05	0.000217967	udp-n-acetylglucosamine pyrophosphorylase [Ectocarpus siliculosus]	ko00520//Amino sugar and nucleotide sugar metabolism	-	-	-
Unigene0079493	814	0	15	0.001	3.46231	11.7575	Up	6.73e-09	7.69e-08	subtilisin-related vacuolar protease [Emiliania huxleyi CCMP1516]	-	-	GO:0008233//peptidase activity	-
Unigene0013783	1684	0	31	0.001	3.45875	11.756	Up	2.22e-16	6.03e-15	--	-	-	-	-
Unigene0006532	544	0	10	0.001	3.45383	11.754	Up	2.99e-06	2.35e-05	Sodium/nucleoside cotransporter [Emiliania huxleyi CCMP1516]	-	-	-	-
Unigene0089379	545	0	10	0.001	3.44749	11.7513	Up	2.99e-06	2.33e-05	--	-	-	-	-
Unigene0097936	491	0	9	0.001	3.44398	11.7499	Up	1.01e-05	7.21e-05	--	-	-	-	-
Unigene0001819	491	0	9	0.001	3.44398	11.7499	Up	1.01e-05	7.16e-05	--	-	-	-	-
Unigene0002301	382	0	7	0.001	3.44298	11.7494	Up	0.000116043	0.000646806	--	-	-	-	-
Unigene0027537	546	0	10	0.001	3.44118	11.7487	Up	2.99e-06	2.35e-05	PREDICTED: ketol-acid reductoisomerase, chloroplastic-like [Glycine max]	ko00290//Valine, leucine and isoleucine biosynthesis;ko00770//Pantothenate and CoA biosynthesis	GO:0044464//cell part	GO:0016616//oxidoreductase activity, acting on the CH-OH group of donors, NAD or NADP as acceptor;GO:0048037//cofactor binding	GO:0008652//cellular amino acid biosynthetic process
Unigene0082693	437	0	8	0.001	3.4396	11.748	Up	3.43e-05	0.000217719	molecular chaperone [Volvox carteri f. nagariensis]	-	-	-	-
Unigene0080354	383	0	7	0.001	3.43399	11.7457	Up	0.000116043	0.000644767	PREDICTED: WRKY transcription factor 22-like [Vitis vinifera]	ko04626//Plant-pathogen interaction	-	-	-
Unigene0074781	1204	0	22	0.001	3.43317	11.7453	Up	1.32e-12	2.26e-11	PREDICTED: pseudouridine-5'-phosphate glycosidase [Vitis vinifera]	-	GO:0016020//membrane;GO:0042579//microbody;GO:0009536//plastid	GO:0016787//hydrolase activity	-
Unigene0017302	438	0	8	0.001	3.43175	11.7447	Up	3.43e-05	0.000219271	PREDICTED: piriformospora indica-insensitive protein 2-like [Vitis vinifera]	-	-	GO:0016491//oxidoreductase activity	GO:0008152//metabolic process
Unigene0012237	713	0	13	0.001	3.42573	11.7422	Up	7.71e-08	7.71e-07	--	-	-	-	-
Unigene0028858	384	0	7	0.001	3.42504	11.7419	Up	0.000116043	0.000649038	--	-	-	-	-
Unigene0083883	384	0	7	0.001	3.42504	11.7419	Up	0.000116043	0.000645159	--	-	-	-	-
Unigene0081284	439	0	8	0.001	3.42393	11.7414	Up	3.43e-05	0.000217499	PREDICTED: uncharacterized HIT-like protein Rv1262c/MT1300-like [Cucumis sativus]	-	GO:0042579//microbody	GO:0016819	GO:0006163//purine nucleotide metabolic process
Unigene0091844	439	0	8	0.001	3.42393	11.7414	Up	3.43e-05	0.000216555	hypothetical protein COCSUDRAFT_53987 [Coccomyxa subellipsoidea C-169]	-	-	-	-
Unigene0020144	494	0	9	0.001	3.42306	11.7411	Up	1.01e-05	7.17e-05	PREDICTED: HVA22-like protein k-like [Solanum lycopersicum]	-	-	-	-
Unigene0010278	549	0	10	0.001	3.42237	11.7408	Up	2.99e-06	2.34e-05	60S ribosomal protein L22 isoform 1 [Galdieria sulphuraria]	ko03010//Ribosome	GO:0005622//intracellular	-	-
Unigene0075692	549	0	10	0.001	3.42237	11.7408	Up	2.99e-06	2.33e-05	PREDICTED: alpha-glucosidase-like [Fragaria vesca subsp. vesca]	ko00500//Starch and sucrose metabolism;ko00052//Galactose metabolism	-	-	-
Unigene0077938	660	0	12	0.001	3.41615	11.7382	Up	2.61e-07	2.42e-06	PREDICTED: cysteine-rich receptor-like protein kinase 25-like isoform 1 [Vitis vinifera]	-	-	GO:0004672//protein kinase activity	-
Unigene0079953	385	0	7	0.001	3.41615	11.7382	Up	0.000116043	0.000642741	PREDICTED: indole-3-acetic acid-induced protein ARG7-like [Vitis vinifera]	-	-	-	-
Unigene0080552	386	0	7	0.001	3.4073	11.7344	Up	0.000116043	0.000641432	--	-	-	-	-
Unigene0079560	662	0	12	0.001	3.40583	11.7338	Up	2.61e-07	2.41e-06	Sodium:dicarboxylate symporter [Coccomyxa subellipsoidea C-169]	ko04724//Glutamatergic synapse;ko05014//Amyotrophic lateral sclerosis (ALS)	-	-	-
Unigene0003806	883	0	16	0.001	3.40454	11.7332	Up	1.99e-09	2.42e-08	stress-induced-phosphoprotein 1 [Galdieria sulphuraria]	ko05020//Prion diseases	-	-	-
Unigene0012251	387	0	7	0.001	3.39849	11.7307	Up	0.000116043	0.000643699	PREDICTED: linoleate 13S-lipoxygenase 3-1, chloroplastic-like [Fragaria vesca subsp. vesca]	ko00592//alpha-Linolenic acid metabolism;ko00591//Linoleic acid metabolism	GO:0009536//plastid	GO:0046914//transition metal ion binding;GO:0016702//oxidoreductase activity, acting on single donors with incorporation of molecular oxygen, incorporation of two atoms of oxygen	GO:0009642//response to light intensity;GO:0051707//response to other organism;GO:0006633//fatty acid biosynthetic process;GO:0055114//oxidation-reduction process;GO:0009694//jasmonic acid metabolic process;GO:0009725//response to hormone stimulus;GO:0048229//gametophyte development;GO:0009692;GO:0010243//response to organic nitrogen;GO:0003006//developmental process involved in reproduction;GO:0…
Unigene0085432	553	0	10	0.001	3.39762	11.7303	Up	2.99e-06	2.33e-05	40S ribosomal protein S10 [Phytophthora infestans T30-4]	ko03010//Ribosome	-	-	-
Unigene0080467	664	0	12	0.001	3.39557	11.7294	Up	2.61e-07	2.4e-06	short-chain dehydrogenase/reductase SDR [Galdieria sulphuraria]	ko00960//Tropane, piperidine and pyridine alkaloid biosynthesis	-	-	-
Unigene0001434	775	0	14	0.001	3.39411	11.7288	Up	2.28e-08	2.44e-07	--	-	-	-	-
Unigene0059107	443	0	8	0.001	3.39301	11.7284	Up	3.43e-05	0.000217293	Uncharacterized protein isoform 2 [Theobroma cacao]	-	-	-	-
Unigene0080106	444	0	8	0.001	3.38537	11.7251	Up	3.43e-05	0.000217884	PREDICTED: nascent polypeptide-associated complex subunit alpha-like protein 2-like [Setaria italica]	-	-	-	-
Unigene0023196	444	0	8	0.001	3.38537	11.7251	Up	3.43e-05	0.000217389	--	-	-	-	-
Unigene0041036	389	0	7	0.001	3.38102	11.7232	Up	0.000116043	0.000650923	--	-	-	-	-
Unigene0017671	389	0	7	0.001	3.38102	11.7232	Up	0.000116043	0.000643734	Os01g0174300 [Oryza sativa Japonica Group]	ko00520//Amino sugar and nucleotide sugar metabolism	GO:0005739//mitochondrion	GO:0016491//oxidoreductase activity	GO:0009987//cellular process;GO:0044699;GO:0006970//response to osmotic stress;GO:0008152//metabolic process
Unigene0079719	445	0	8	0.001	3.37776	11.7219	Up	3.43e-05	0.000218895	--	-	-	-	-
Unigene0112344	501	0	9	0.001	3.37524	11.7208	Up	1.01e-05	7.19e-05	PREDICTED: LRR receptor-like serine/threonine-protein kinase FLS2-like [Cicer arietinum]	-	-	-	-
Unigene0119309	724	0	13	0.001	3.37368	11.7201	Up	7.71e-08	7.69e-07	--	-	-	-	-
Unigene0078999	613	0	11	0.001	3.37157	11.7192	Up	8.84e-07	7.49e-06	--	-	-	-	-
Unigene0079201	1282	0	23	0.001	3.37085	11.7189	Up	3.91e-13	7.36e-12	mechanosensitive ion channel domain-containing protein [Arabidopsis lyrata subsp. lyrata]	-	-	-	GO:0050896//response to stimulus
Unigene0104957	446	0	8	0.001	3.37019	11.7186	Up	3.43e-05	0.000220267	--	-	-	-	-
Unigene0079743	502	0	9	0.001	3.36851	11.7179	Up	1.01e-05	7.23e-05	PREDICTED: uncharacterized protein LOC100854643 [Vitis vinifera]	-	-	-	-
Unigene0079930	2234	0	40	0.001	3.36416	11.716	Up	2.22e-16	6.11e-15	--	-	-	-	-
Unigene0090277	392	0	7	0.001	3.35515	11.7122	Up	0.000116043	0.000645445	--	-	-	-	-
Unigene0032283	1010	0	18	0.001	3.3485	11.7093	Up	1.74e-10	2.35e-09	Receptor of activated protein kinase C 1A, component of 40S small ribosomal subunit [Ostreococcus lucimarinus CCE9901]	ko05162//Measles	-	-	-
Unigene0021228	730	0	13	0.001	3.34595	11.7082	Up	7.71e-08	7.69e-07	PREDICTED: 21 kDa protein-like [Fragaria vesca subsp. vesca]	-	-	GO:0004857//enzyme inhibitor activity	-
Unigene0062055	450	0	8	0.001	3.34023	11.7057	Up	3.43e-05	0.000219579	neutral amino acid transport protein [Populus trichocarpa]	-	GO:0031224//intrinsic to membrane	GO:0046943//carboxylic acid transmembrane transporter activity	GO:0006865//amino acid transport
Unigene0018802	450	0	8	0.001	3.34023	11.7057	Up	3.43e-05	0.000219523	CK1/CK1/CK1-D protein kinase [Saprolegnia diclina VS20]	ko04340//Hedgehog signaling pathway	-	GO:0004672//protein kinase activity;GO:0032550	GO:0006796//phosphate-containing compound metabolic process;GO:0006464//protein modification process
Unigene0013261	394	0	7	0.001	3.33811	11.7048	Up	0.000116043	0.000650996	gibberellin 2-oxidase [Jatropha curcas]	ko00904//Diterpenoid biosynthesis	GO:0044424//intracellular part	GO:0046914//transition metal ion binding;GO:0045543	GO:0009725//response to hormone stimulus;GO:0032787//monocarboxylic acid metabolic process;GO:0009685//gibberellin metabolic process;GO:0009639//response to red or far red light
Unigene0025047	394	0	7	0.001	3.33811	11.7048	Up	0.000116043	0.00064738	--	-	-	-	-
Unigene0081773	395	0	7	0.001	3.32966	11.7012	Up	0.000116043	0.000645946	--	-	-	-	-
Unigene0016531	621	0	11	0.001	3.32813	11.7005	Up	8.84e-07	7.5e-06	amino acid transporter [Chlamydomonas reinhardtii]	-	-	-	-
Unigene0022556	621	0	11	0.001	3.32813	11.7005	Up	8.84e-07	7.49e-06	mitochondrial carrier, adenine nucleotidetranslocator [Galdieria sulphuraria]	ko05016//Huntington's disease;ko05012//Parkinson's disease;ko04020//Calcium signaling pathway	GO:0009536//plastid;GO:0031224//intrinsic to membrane;GO:0019866//organelle inner membrane	GO:0005215//transporter activity	GO:0006865//amino acid transport;GO:0071704;GO:0006862//nucleotide transport;GO:0012501//programmed cell death;GO:0044238//primary metabolic process;GO:0016043//cellular component organization;GO:0046907//intracellular transport
Unigene0070323	452	0	8	0.001	3.32545	11.6993	Up	3.43e-05	0.000220535	--	-	-	-	-
Unigene0021113	452	0	8	0.001	3.32545	11.6993	Up	3.43e-05	0.000220196	NUOE homolog, NADH dehydrogenase (ubiquinone) subunit [Chondrus crispus]	ko00190//Oxidative phosphorylation;ko05016//Huntington's disease;ko05010//Alzheimer's disease;ko05012//Parkinson's disease	GO:0043231//intracellular membrane-bounded organelle	GO:0043169//cation binding;GO:0051536//iron-sulfur cluster binding;GO:0016491//oxidoreductase activity	GO:0044710;GO:0044237//cellular metabolic process
Unigene0079413	509	0	9	0.001	3.32219	11.6979	Up	1.01e-05	7.22e-05	heat shock 70 kDa protein [Phytophthora infestans T30-4]	ko04141//Protein processing in endoplasmic reticulum;ko03040//Spliceosome;ko04144//Endocytosis;ko04612//Antigen processing and presentation;ko04010//MAPK signaling pathway;ko05145//Toxoplasmosis;ko05162//Measles	-	GO:0032550	GO:0050896//response to stimulus
Unigene0009878	680	0	12	0.001	3.31567	11.6951	Up	2.61e-07	2.41e-06	FKBP-type peptidyl-prolyl cis-trans isomerase [Coccomyxa subellipsoidea C-169]	-	-	-	GO:0044267//cellular protein metabolic process
Unigene0024008	510	0	9	0.001	3.31567	11.6951	Up	1.01e-05	7.17e-05	--	-	-	-	-
Unigene0040720	567	0	10	0.001	3.31372	11.6942	Up	2.99e-06	2.33e-05	OSJNBb0061C13.7 [Oryza sativa Japonica Group]	-	-	-	-
Unigene0005542	397	0	7	0.001	3.31289	11.6939	Up	0.000116043	0.000647165	similar to reverse transcriptase (Pfam: transcript_fact.hmm, score: 72.31) [Arabidopsis thaliana]	-	-	-	-
Unigene0025993	454	0	8	0.001	3.3108	11.693	Up	3.43e-05	0.000217554	--	-	-	-	-
Unigene0081852	455	0	8	0.001	3.30353	11.6898	Up	3.43e-05	0.000216514	precursor of carboxylase pyruvate carboxylase [Phaeodactylum tricornutum CCAP 1055/1]	ko00620//Pyruvate metabolism;ko00020//Citrate cycle (TCA cycle)	-	GO:0043169//cation binding;GO:0016879//ligase activity, forming carbon-nitrogen bonds;GO:0003676//nucleic acid binding;GO:0016885;GO:0032550	GO:0006006//glucose metabolic process
Unigene0069815	2050	0	36	0.001	3.2995	11.688	Up	2.22e-16	6.21e-15	orf34 gene product (mitochondrion) [Daucus carota subsp. sativus]	-	GO:0044425//membrane part;GO:0030529//ribonucleoprotein complex;GO:0034357;GO:0009507//chloroplast	GO:0046872//metal ion binding;GO:0009055//electron carrier activity;GO:0005198//structural molecule activity	GO:0055114//oxidation-reduction process;GO:0019684//photosynthesis, light reaction;GO:0010467//gene expression
Unigene0079618	799	0	14	0.001	3.29216	11.6848	Up	2.28e-08	2.43e-07	--	-	-	-	-
Unigene0020281	457	0	8	0.001	3.28907	11.6835	Up	3.43e-05	0.000218423	--	-	-	-	-
Unigene0017640	515	0	9	0.001	3.28348	11.681	Up	1.01e-05	7.21e-05	ubiquitin-activating enzyme E1 [Emiliania huxleyi CCMP1516]	ko05012//Parkinson's disease;ko04120//Ubiquitin mediated proteolysis	-	GO:0016874//ligase activity	-
Unigene0061448	458	0	8	0.001	3.28189	11.6803	Up	3.43e-05	0.000219034	PREDICTED: probable complex I intermediate-associated protein 30-like isoform 2 [Vitis vinifera]	-	GO:0043231//intracellular membrane-bounded organelle	-	-
Unigene0112442	401	0	7	0.001	3.27984	11.6794	Up	0.000116043	0.000649689	transketolase [Phaeodactylum tricornutum CCAP 1055/1]	ko00710//Carbon fixation in photosynthetic organisms;ko00030//Pentose phosphate pathway;ko01051//Biosynthesis of ansamycins	-	GO:0003824//catalytic activity	-
Unigene0020606	402	0	7	0.001	3.27168	11.6758	Up	0.000116043	0.000646017	Bifunctional inhibitor/lipid-transfer protein/seed storage 2S albumin superfamily protein [Arabidopsis thaliana]	-	-	-	-
Unigene0025751	402	0	7	0.001	3.27168	11.6758	Up	0.000116043	0.000642705	--	-	-	-	-
Unigene0084673	517	0	9	0.001	3.27078	11.6754	Up	1.01e-05	7.17e-05	--	-	-	-	-
Unigene0052588	1724	0	30	0.001	3.26952	11.6749	Up	2.22e-16	5.82e-15	cytochrome P450 [Populus trichocarpa]	-	-	GO:0046872//metal ion binding;GO:0016491//oxidoreductase activity	-
Unigene0010235	460	0	8	0.001	3.26762	11.674	Up	3.43e-05	0.000218965	PREDICTED: genome polyprotein-like [Cicer arietinum]	-	-	-	-
Unigene0018721	403	0	7	0.001	3.26357	11.6722	Up	0.000116043	0.000651177	--	-	-	-	-
Unigene0005402	403	0	7	0.001	3.26357	11.6722	Up	0.000116043	0.000650487	Rab7/RabG-family small GTPase [Physcomitrella patens subsp. patens]	ko04145//Phagosome;ko04144//Endocytosis;ko05152//Tuberculosis;ko05146//Amoebiasis	-	-	-
Unigene0013934	635	0	11	0.001	3.25476	11.6683	Up	8.84e-07	7.5e-06	hydroxyproline-rich glycoprotein-like protein [Arabidopsis thaliana]	-	-	-	-
Unigene0093394	462	0	8	0.001	3.25347	11.6678	Up	3.43e-05	0.00021909	--	-	-	-	-
Unigene0014101	464	0	8	0.001	3.23945	11.6615	Up	3.43e-05	0.000218742	PREDICTED: galactose oxidase-like [Vitis vinifera]	-	-	GO:0016491//oxidoreductase activity	-
Unigene0036308	406	0	7	0.001	3.23945	11.6615	Up	0.000116043	0.000643663	--	-	-	-	-
Unigene0126450	697	0	12	0.001	3.2348	11.6595	Up	2.61e-07	2.41e-06	--	-	-	-	-
Unigene0084342	930	0	16	0.001	3.23248	11.6584	Up	1.99e-09	2.42e-08	PREDICTED: formin-like protein 20-like [Solanum lycopersicum]	-	-	-	-
Unigene0082429	524	0	9	0.001	3.22709	11.656	Up	1.01e-05	7.19e-05	--	-	-	-	-
Unigene0016329	466	0	8	0.001	3.22555	11.6553	Up	3.43e-05	0.000219957	ribosomal protein L27 [Phytophthora infestans T30-4]	ko03010//Ribosome	GO:0031981//nuclear lumen;GO:0015934//large ribosomal subunit;GO:0005911//cell-cell junction	GO:0016772//transferase activity, transferring phosphorus-containing groups;GO:0032550;GO:0016859//cis-trans isomerase activity;GO:0005198//structural molecule activity	GO:0044267//cellular protein metabolic process;GO:0009791//post-embryonic development;GO:0006796//phosphate-containing compound metabolic process;GO:0010467//gene expression
Unigene0006408	466	0	8	0.001	3.22555	11.6553	Up	3.43e-05	0.000217238	--	-	-	-	-
Unigene0091200	641	0	11	0.001	3.22429	11.6548	Up	8.84e-07	7.49e-06	cytochrome oxidase subunit 1 [Guillardia theta]	ko00190//Oxidative phosphorylation;ko05016//Huntington's disease;ko05010//Alzheimer's disease;ko05012//Parkinson's disease;ko04260//Cardiac muscle contraction	-	-	-
Unigene0084685	525	0	9	0.001	3.22094	11.6533	Up	1.01e-05	7.21e-05	Os02g0557000 [Oryza sativa Japonica Group]	-	-	-	-
Unigene0019812	525	0	9	0.001	3.22094	11.6533	Up	1.01e-05	7.19e-05	orf448 (mitochondrion) [Brassica carinata]	-	-	-	-
Unigene0025762	700	0	12	0.001	3.22094	11.6533	Up	2.61e-07	2.4e-06	succinate dehydrogenase iron-sulfur subunit, subunit B [Emiliania huxleyi CCMP1516]	ko00190//Oxidative phosphorylation;ko05016//Huntington's disease;ko05010//Alzheimer's disease;ko05012//Parkinson's disease;ko00020//Citrate cycle (TCA cycle)	-	GO:0000104//succinate dehydrogenase activity;GO:0051536//iron-sulfur cluster binding	GO:0009060//aerobic respiration
Unigene0011444	817	0	14	0.001	3.21963	11.6527	Up	2.28e-08	2.44e-07	40S ribosomal protein S4 [Cyanidioschyzon merolae strain 10D]	ko03010//Ribosome	-	-	-
Unigene0019012	467	0	8	0.001	3.21864	11.6522	Up	3.43e-05	0.000218036	PREDICTED: endo-1,3;1,4-beta-D-glucanase-like [Brachypodium distachyon]	-	-	-	-
Unigene0080451	410	0	7	0.001	3.20785	11.6474	Up	0.000116043	0.000646698	--	-	-	-	-
Unigene0080464	469	0	8	0.001	3.20492	11.6461	Up	3.43e-05	0.000220253	nucleoside diphosphate kinase 1 [Phaeodactylum tricornutum CCAP 1055/1]	ko00230//Purine metabolism;ko00240//Pyrimidine metabolism	-	GO:0043169//cation binding;GO:0032550;GO:0016776//phosphotransferase activity, phosphate group as acceptor	GO:0009209;GO:0009152//purine ribonucleotide biosynthetic process;GO:0009132//nucleoside diphosphate metabolic process
Unigene0089694	645	0	11	0.001	3.20429	11.6458	Up	8.84e-07	7.48e-06	predicted protein [Hordeum vulgare subsp. vulgare]	-	-	-	-
Unigene0002549	821	0	14	0.001	3.20394	11.6456	Up	2.28e-08	2.44e-07	ferrous iron transporter B [Saprolegnia diclina VS20]	-	-	-	GO:0009987//cellular process
Unigene0071272	1291	0	22	0.001	3.20181	11.6447	Up	1.32e-12	2.27e-11	PREDICTED: wall-associated receptor kinase-like 8-like [Vitis vinifera]	-	-	-	-
Unigene0011871	763	0	13	0.001	3.20124	11.6444	Up	7.71e-08	7.69e-07	ammonium transporter [Guillardia theta CCMP2712]	-	-	-	-
Unigene0088766	411	0	7	0.001	3.20004	11.6439	Up	0.000116043	0.000649581	--	-	-	-	-
Unigene0023993	646	0	11	0.001	3.19933	11.6436	Up	8.84e-07	7.53e-06	--	-	-	-	-
Unigene0076229	470	0	8	0.001	3.1981	11.643	Up	3.43e-05	0.000218534	PREDICTED: TVP38/TMEM64 family membrane protein slr0305-like [Fragaria vesca subsp. vesca]	-	GO:0016020//membrane	-	-
Unigene0089617	470	0	8	0.001	3.1981	11.643	Up	3.43e-05	0.00021776	PREDICTED: probable leucine-rich repeat receptor-like protein kinase At1g35710 [Vitis vinifera]	-	GO:0016020//membrane	GO:0016628//oxidoreductase activity, acting on the CH-CH group of donors, NAD or NADP as acceptor;GO:0016772//transferase activity, transferring phosphorus-containing groups	GO:0006796//phosphate-containing compound metabolic process;GO:0044710;GO:0007154//cell communication
Unigene0020665	529	0	9	0.001	3.19659	11.6423	Up	1.01e-05	7.2e-05	--	-	-	-	-
Unigene0078479	588	0	10	0.001	3.19538	11.6418	Up	2.99e-06	2.32e-05	--	-	-	-	-
Unigene0080113	412	0	7	0.001	3.19227	11.6404	Up	0.000116043	0.000648497	--	-	-	-	-
Unigene0085314	824	0	14	0.001	3.19227	11.6404	Up	2.28e-08	2.43e-07	Os05g0569500 [Oryza sativa Japonica Group]	-	-	GO:0005488//binding	-
Unigene0011211	530	0	9	0.001	3.19055	11.6396	Up	1.01e-05	7.19e-05	plastid 50S ribosomal protein L4 family [Prototheca wickerhamii]	ko03010//Ribosome	-	-	-
Unigene0091987	766	0	13	0.001	3.1887	11.6388	Up	7.71e-08	7.67e-07	--	-	-	-	-
Unigene0078562	708	0	12	0.001	3.18455	11.6369	Up	2.61e-07	2.42e-06	50S ribosomal protein L21e [Saprolegnia diclina VS20]	ko03010//Ribosome	GO:0015934//large ribosomal subunit;GO:0009536//plastid;GO:0031981//nuclear lumen	-	-
Unigene0018722	649	0	11	0.001	3.18455	11.6369	Up	8.84e-07	7.51e-06	protein kinase [Phytophthora infestans T30-4]	ko04075//Plant hormone signal transduction;ko04114//Oocyte meiosis;ko04110//Cell cycle;ko04914//Progesterone-mediated oocyte maturation;ko04920//Adipocytokine signaling pathway	-	GO:0016740//transferase activity	GO:0009987//cellular process
Unigene0011157	413	0	7	0.001	3.18455	11.6369	Up	0.000116043	0.000645552	ribosomal protein [Arabidopsis thaliana]	ko03010//Ribosome	-	-	-
Unigene0085098	651	0	11	0.001	3.17476	11.6324	Up	8.84e-07	7.54e-06	--	-	-	-	-
Unigene0003091	415	0	7	0.001	3.1692	11.6299	Up	0.000116043	0.000641962	DNA binding protein [Galdieria sulphuraria]	-	-	-	GO:0071704;GO:0044238//primary metabolic process;GO:0009987//cellular process
Unigene0018090	1009	0	17	0.001	3.16561	11.6283	Up	5.88e-10	7.53e-09	alanine--glyoxylate aminotransferase [Arabidopsis thaliana]	ko00680//Methane metabolism;ko04146//Peroxisome;ko00250//Alanine, aspartate and glutamate metabolism;ko00260//Glycine, serine and threonine metabolism	-	-	-
Unigene0009995	475	0	8	0.001	3.16443	11.6277	Up	3.43e-05	0.000219845	uncharacterized protein LOC100382907 precursor [Zea mays]	-	-	-	-
Unigene0007893	475	0	8	0.001	3.16443	11.6277	Up	3.43e-05	0.000218978	--	-	-	-	-
Unigene0010161	833	0	14	0.001	3.15778	11.6247	Up	2.28e-08	2.44e-07	elongation factor EF-3 [Chlamydomonas reinhardtii]	-	-	GO:0097159;GO:1901363	-
Unigene0018421	476	0	8	0.001	3.15778	11.6247	Up	3.43e-05	0.000217265	--	-	-	-	-
Unigene0026547	774	0	13	0.001	3.15574	11.6238	Up	7.71e-08	7.7e-07	gag-pol polyprotein [Silene latifolia]	-	-	-	-
Unigene0078822	536	0	9	0.001	3.15484	11.6234	Up	1.01e-05	7.2e-05	Methyltransferase [Ectocarpus siliculosus]	-	-	-	-
Unigene0088018	417	0	7	0.001	3.154	11.623	Up	0.000116043	0.000648064	--	-	-	-	-
Unigene0019120	417	0	7	0.001	3.154	11.623	Up	0.000116043	0.000644553	PREDICTED: delta(8)-fatty-acid desaturase-like [Setaria italica]	-	-	-	GO:0044710
Unigene0012501	417	0	7	0.001	3.154	11.623	Up	0.000116043	0.000643344	PREDICTED: actin-related protein 2/3 complex subunit 1-like [Glycine max]	ko04810//Regulation of actin cytoskeleton;ko04666//Fc gamma R-mediated phagocytosis;ko05130//Pathogenic Escherichia coli infection;ko05131//Shigellosis;ko05100//Bacterial invasion of epithelial cells	GO:0043232	-	GO:0007015//actin filament organization
Unigene0081494	715	0	12	0.001	3.15337	11.6227	Up	2.61e-07	2.41e-06	PREDICTED: LOW QUALITY PROTEIN: dehydrogenase/reductase SDR family member 12-like [Cicer arietinum]	-	-	-	-
Unigene0080706	656	0	11	0.001	3.15056	11.6214	Up	8.84e-07	7.53e-06	glycerophosphoryl diester phosphodiesterase [Saprolegnia diclina VS20]	ko00564//Glycerophospholipid metabolism	-	-	-
Unigene0084641	597	0	10	0.001	3.14721	11.6199	Up	2.99e-06	2.33e-05	--	-	-	-	-
Unigene0008285	418	0	7	0.001	3.14645	11.6195	Up	0.000116043	0.000644589	PREDICTED: protein transport protein Sec61 subunit beta-like [Glycine max]	ko04141//Protein processing in endoplasmic reticulum;ko04145//Phagosome;ko05110//Vibrio cholerae infection;ko03060//Protein export	GO:0016020//membrane;GO:0009536//plastid	-	GO:0045184//establishment of protein localization
Unigene0022711	1197	0	20	0.001	3.13932	11.6162	Up	1.52e-11	2.3e-10	glucose-6-phosphate dehydrogenase 1 [Coccomyxa subellipsoidea C-169]	ko00030//Pentose phosphate pathway;ko00480//Glutathione metabolism	-	GO:0016491//oxidoreductase activity	GO:0006006//glucose metabolic process;GO:0044710
Unigene0024242	419	0	7	0.001	3.13894	11.6161	Up	0.000116043	0.00064228	f-box family protein [Populus trichocarpa]	-	-	-	-
Unigene0040545	419	0	7	0.001	3.13894	11.6161	Up	0.000116043	0.000642209	PREDICTED: GDSL esterase/lipase EXL1-like [Glycine max]	-	-	-	-
Unigene0097654	480	0	8	0.001	3.13147	11.6126	Up	3.43e-05	0.000220436	PREDICTED: dynamin-like protein C-like [Glycine max]	-	-	GO:0032550;GO:0017111//nucleoside-triphosphatase activity	GO:0009908//flower development;GO:0006305;GO:0006342//chromatin silencing;GO:0006997//nucleus organization;GO:0009154;GO:0048285;GO:0034968//histone lysine methylation;GO:0000086//G2/M transition of mitotic cell cycle;GO:0006260//DNA replication;GO:1902410
Unigene0033187	421	0	7	0.001	3.12403	11.6092	Up	0.000116043	0.000646555	PREDICTED: auxin-induced protein PCNT115 isoform 2 [Vitis vinifera]	-	-	GO:0004033//aldo-keto reductase (NADP) activity	GO:0044710
Unigene0017024	421	0	7	0.001	3.12403	11.6092	Up	0.000116043	0.000642953	--	-	-	-	-
Unigene0023242	602	0	10	0.001	3.12107	11.6078	Up	2.99e-06	2.35e-05	40S ribosomal protein S6 [Saprolegnia diclina VS20]	ko03010//Ribosome;ko04910//Insulin signaling pathway;ko04150//mTOR signaling pathway	GO:0015935//small ribosomal subunit	GO:0097159;GO:1901363;GO:0036094	GO:0009987//cellular process;GO:0042254//ribosome biogenesis;GO:0010467//gene expression
Unigene0012996	602	0	10	0.001	3.12107	11.6078	Up	2.99e-06	2.34e-05	--	-	-	-	-
Unigene0025472	602	0	10	0.001	3.12107	11.6078	Up	2.99e-06	2.33e-05	hypothetical protein VITISV_013868 [Vitis vinifera]	-	-	-	-
Unigene0079731	482	0	8	0.001	3.11848	11.6066	Up	3.43e-05	0.000220211	catalase-peroxidase [Phaeodactylum tricornutum CCAP 1055/1]	ko00680//Methane metabolism;ko00940//Phenylpropanoid biosynthesis;ko00380//Tryptophan metabolism;ko00360//Phenylalanine metabolism	-	-	-
Unigene0036105	482	0	8	0.001	3.11848	11.6066	Up	3.43e-05	0.000217843	PREDICTED: NEDD8-conjugating enzyme Ubc12-like [Cucumis sativus]	ko04120//Ubiquitin mediated proteolysis	-	GO:0019787//small conjugating protein ligase activity	GO:0032446//protein modification by small protein conjugation
Unigene0024210	663	0	11	0.001	3.1173	11.6061	Up	8.84e-07	7.5e-06	elongation factor 2 [Phytophthora infestans T30-4]	-	-	-	-
Unigene0076982	422	0	7	0.001	3.11663	11.6058	Up	0.000116043	0.000648172	chloroplast beta-carbonic anhydrase [Brassica napus]	ko00910//Nitrogen metabolism	GO:0005576//extracellular region;GO:0009532//plastid stroma;GO:0009534//chloroplast thylakoid;GO:0009526//plastid envelope	GO:0046914//transition metal ion binding;GO:0016836//hydro-lyase activity	GO:0009696//salicylic acid metabolic process;GO:0006007//glucose catabolic process;GO:0009755//hormone-mediated signaling pathway;GO:0042743//hydrogen peroxide metabolic process;GO:0006605//protein targeting;GO:0010118//stomatal movement;GO:0050832//defense response to fungus;GO:0006091//generation of precursor metabolites and energy;GO:0010243//response to organic nitrogen;GO:0009626//plant-type…
Unigene0104519	422	0	7	0.001	3.11663	11.6058	Up	0.000116043	0.000645838	PREDICTED: serine carboxypeptidase-like 34-like [Cucumis sativus]	ko04142//Lysosome;ko04614//Renin-angiotensin system	GO:0005618//cell wall;GO:0043231//intracellular membrane-bounded organelle	GO:0004180//carboxypeptidase activity	GO:0019538//protein metabolic process
Unigene0021361	422	0	7	0.001	3.11663	11.6058	Up	0.000116043	0.000645659	SAD1f [Volvox carteri f. nagariensis]	-	-	-	-
Unigene0081710	545	0	9	0.001	3.10274	11.5993	Up	1.01e-05	7.23e-05	chloroplast translation initiation factor 2 [Ostreococcus lucimarinus CCE9901]	-	-	GO:0003676//nucleic acid binding;GO:0043167//ion binding	GO:0044238//primary metabolic process;GO:1901564;GO:0044237//cellular metabolic process
Unigene0015696	727	0	12	0.001	3.10132	11.5987	Up	2.61e-07	2.41e-06	mucin-like protein [Phytophthora infestans T30-4]	-	-	GO:0003824//catalytic activity	-
Unigene0119509	607	0	10	0.001	3.09536	11.5959	Up	2.99e-06	2.34e-05	--	-	-	-	-
Unigene0084888	607	0	10	0.001	3.09536	11.5959	Up	2.99e-06	2.34e-05	--	-	-	-	-
Unigene0083001	608	0	10	0.001	3.09027	11.5935	Up	2.99e-06	2.33e-05	hypothetical protein VOLCADRAFT_117048 [Volvox carteri f. nagariensis]	-	-	-	-
Unigene0001433	791	0	13	0.001	3.08792	11.5924	Up	7.71e-08	7.68e-07	--	-	-	-	-
Unigene0083124	426	0	7	0.001	3.08736	11.5922	Up	0.000116043	0.000646483	--	-	-	-	-
Unigene0086825	487	0	8	0.001	3.08646	11.5917	Up	3.43e-05	0.000218409	calreticulin-like protein [Triticum aestivum]	ko04141//Protein processing in endoplasmic reticulum;ko04145//Phagosome;ko04612//Antigen processing and presentation;ko05142//Chagas disease (American trypanosomiasis)	-	-	-
Unigene0038071	1408	0	23	0.001	3.0692	11.5836	Up	3.91e-13	7.36e-12	UDP-glucose pyrophosphorylase [Gracilaria lemaneiformis]	ko00500//Starch and sucrose metabolism;ko00520//Amino sugar and nucleotide sugar metabolism;ko00040//Pentose and glucuronate interconversions;ko00052//Galactose metabolism	GO:0044444//cytoplasmic part;GO:0016020//membrane	GO:0016740//transferase activity	GO:0010038//response to metal ion;GO:0048229//gametophyte development;GO:0052386//cell wall thickening;GO:0006970//response to osmotic stress;GO:0032958//inositol phosphate biosynthetic process
Unigene0014059	490	0	8	0.001	3.06756	11.5829	Up	3.43e-05	0.000218548	alkaline phosphatase [Pyropia yezoensis]	-	-	-	GO:0008152//metabolic process
Unigene0066908	1350	0	22	0.001	3.06188	11.5802	Up	1.32e-12	2.26e-11	PREDICTED: UDP-glucose flavonoid 3-O-glucosyltransferase 6-like [Fragaria vesca subsp. vesca]	-	-	-	-
Unigene0032877	491	0	8	0.001	3.06131	11.5799	Up	3.43e-05	0.000217211	Os09g0572500 [Oryza sativa Japonica Group]	-	-	-	-
Unigene0086528	491	0	8	0.001	3.06131	11.5799	Up	3.43e-05	0.000216896	translation initiation factor 3, subunit E [Guillardia theta CCMP2712]	ko03013//RNA transport;ko05160//Hepatitis C	-	-	-
Unigene0088467	430	0	7	0.001	3.05864	11.5787	Up	0.000116043	0.000650886	conserved hypothetical protein [Ricinus communis]	-	-	-	-
Unigene0091613	430	0	7	0.001	3.05864	11.5787	Up	0.000116043	0.000650088	T24M8.9 gene product [Arabidopsis thaliana]	-	-	-	-
Unigene0082531	430	0	7	0.001	3.05864	11.5787	Up	0.000116043	0.00064267	--	-	-	-	-
Unigene0093608	553	0	9	0.001	3.05785	11.5783	Up	1.01e-05	7.2e-05	--	-	-	-	-
Unigene0079879	492	0	8	0.001	3.05509	11.577	Up	3.43e-05	0.000219635	--	-	-	-	-
Unigene0010101	492	0	8	0.001	3.05509	11.577	Up	3.43e-05	0.000217471	--	-	-	-	-
Unigene0081418	615	0	10	0.001	3.05509	11.577	Up	2.99e-06	2.33e-05	--	-	-	-	-
Unigene0012892	985	0	16	0.001	3.05199	11.5755	Up	1.99e-09	2.41e-08	--	-	-	-	-
Unigene0004402	431	0	7	0.001	3.05155	11.5753	Up	0.000116043	0.000642033	--	-	-	-	-
Unigene0077538	1725	0	28	0.001	3.04978	11.5745	Up	1.11e-15	2.74e-14	DWNN domain isoform 2 [Theobroma cacao]	-	GO:0043231//intracellular membrane-bounded organelle	GO:0016829//lyase activity;GO:0046914//transition metal ion binding;GO:0097159	-
Unigene0081160	617	0	10	0.001	3.04519	11.5723	Up	2.99e-06	2.34e-05	R-SNARE protein, VAMP72-family [Chlamydomonas reinhardtii]	ko04130//SNARE interactions in vesicular transport	GO:0005911//cell-cell junction;GO:0005635//nuclear envelope;GO:0031090//organelle membrane;GO:0044444//cytoplasmic part	GO:0005488//binding	GO:0009908//flower development;GO:0006612//protein targeting to membrane;GO:0006464//protein modification process;GO:0000919//cell plate assembly;GO:0009725//response to hormone stimulus;GO:0010073//meristem maintenance;GO:0006405//RNA export from nucleus
Unigene0083133	494	0	8	0.001	3.04272	11.5711	Up	3.43e-05	0.000220422	PREDICTED: 12-oxophytodienoate reductase 3-like [Cucumis sativus]	ko00592//alpha-Linolenic acid metabolism	-	GO:0016628//oxidoreductase activity, acting on the CH-CH group of donors, NAD or NADP as acceptor	GO:0006633//fatty acid biosynthetic process;GO:0007165//signal transduction;GO:0006950//response to stress;GO:1901700;GO:0009725//response to hormone stimulus;GO:0009694//jasmonic acid metabolic process
Unigene0005288	619	0	10	0.001	3.03535	11.5676	Up	2.99e-06	2.35e-05	Calcium-dependent lipid-binding family protein isoform 2, partial [Theobroma cacao]	-	-	-	-
Unigene0086883	868	0	14	0.001	3.03045	11.5653	Up	2.28e-08	2.44e-07	PREDICTED: glucose and ribitol dehydrogenase-like [Fragaria vesca subsp. vesca]	ko04146//Peroxisome;ko00830//Retinol metabolism	-	-	-
Unigene0097890	496	0	8	0.001	3.03045	11.5653	Up	3.43e-05	0.000218659	--	-	-	-	-
Unigene0002852	434	0	7	0.001	3.03045	11.5653	Up	0.000116043	0.000644981	--	-	-	-	-
Unigene0083576	434	0	7	0.001	3.03045	11.5653	Up	0.000116043	0.000641891	glyeraldehyde-3-phosphate dehydrogenase [Marsilea quadrifolia]	ko00010//Glycolysis / Gluconeogenesis;ko05010//Alzheimer's disease	-	GO:0016620//oxidoreductase activity, acting on the aldehyde or oxo group of donors, NAD or NADP as acceptor;GO:0000166//nucleotide binding	GO:0044710;GO:0019318//hexose metabolic process
Unigene0078312	1427	0	23	0.001	3.02833	11.5643	Up	3.91e-13	7.36e-12	1,4-alpha-Glucan branching enzyme [Chondrus crispus]	ko00500//Starch and sucrose metabolism	-	-	-
Unigene0050436	1617	0	26	0.001	3.02108	11.5609	Up	1.02e-14	2.34e-13	Oleosin family protein [Theobroma cacao]	-	-	-	-
Unigene0017567	498	0	8	0.001	3.01828	11.5595	Up	3.43e-05	0.000217705	hypothetical protein ZEAMMB73_428483, partial [Zea mays]	-	-	-	-
Unigene0080886	686	0	11	0.001	3.01278	11.5569	Up	8.84e-07	7.51e-06	Os03g0165800 [Oryza sativa Japonica Group]	ko04130//SNARE interactions in vesicular transport	GO:0031224//intrinsic to membrane;GO:0043231//intracellular membrane-bounded organelle	-	GO:0006810//transport
Unigene0082627	499	0	8	0.001	3.01224	11.5566	Up	3.43e-05	0.000216623	--	-	-	-	-
Unigene0114461	999	0	16	0.001	3.00922	11.5552	Up	1.99e-09	2.42e-08	--	-	-	-	-
Unigene0015029	564	0	9	0.001	2.99822	11.5499	Up	1.01e-05	7.23e-05	hypothetical protein VOLCADRAFT_63308 [Volvox carteri f. nagariensis]	-	-	-	-
Unigene0031148	627	0	10	0.001	2.99662	11.5491	Up	2.99e-06	2.34e-05	--	-	-	-	-
Unigene0022527	502	0	8	0.001	2.99423	11.548	Up	3.43e-05	0.000217033	--	-	-	-	-
Unigene0082495	628	0	10	0.001	2.99185	11.5468	Up	2.99e-06	2.33e-05	glutathione reductase [Phytophthora infestans T30-4]	ko00480//Glutathione metabolism	-	GO:0016491//oxidoreductase activity	-
Unigene0080888	567	0	9	0.001	2.98235	11.5422	Up	1.01e-05	7.2e-05	--	-	-	-	-
Unigene0013520	819	0	13	0.001	2.98235	11.5422	Up	7.71e-08	7.66e-07	--	-	-	-	-
Unigene0079545	1009	0	16	0.001	2.9794	11.5408	Up	1.99e-09	2.41e-08	similar to S. cerevisiae PTR2 gene, GenBank Accession Number L11994 [Arabidopsis thaliana]	-	-	-	-
Unigene0029154	569	0	9	0.001	2.97187	11.5372	Up	1.01e-05	7.21e-05	Fasciclin-like arabinogalactan family protein [Arabidopsis thaliana]	-	-	-	-
Unigene0004544	443	0	7	0.001	2.96889	11.5357	Up	0.000116043	0.000645195	--	-	-	-	-
Unigene0011472	697	0	11	0.001	2.96524	11.5339	Up	8.84e-07	7.51e-06	PREDICTED: serine carboxypeptidase-like 33-like [Cicer arietinum]	ko04142//Lysosome;ko04614//Renin-angiotensin system	-	-	-
Unigene0081030	444	0	7	0.001	2.9622	11.5325	Up	0.000116043	0.000645481	--	-	-	-	-
Unigene0028389	571	0	9	0.001	2.96146	11.5321	Up	1.01e-05	7.19e-05	cyclophilin-like protein [Pfiesteria piscicida]	-	GO:0005737//cytoplasm	GO:0016859//cis-trans isomerase activity	GO:0018208//peptidyl-proline modification;GO:0009416//response to light stimulus;GO:0042221//response to chemical stimulus;GO:0007165//signal transduction
Unigene0023777	571	0	9	0.001	2.96146	11.5321	Up	1.01e-05	7.15e-05	PREDICTED: pentatricopeptide repeat-containing protein At1g08610-like [Fragaria vesca subsp. vesca]	-	-	-	-
Unigene0024878	825	0	13	0.001	2.96066	11.5317	Up	7.71e-08	7.7e-07	Lactoylglutathione lyase / glyoxalase I family protein [Theobroma cacao]	-	-	GO:0003824//catalytic activity	-
Unigene0054305	1081	0	17	0.001	2.95476	11.5288	Up	5.88e-10	7.53e-09	Pectin methylesterase 3 [Theobroma cacao]	ko00500//Starch and sucrose metabolism;ko00040//Pentose and glucuronate interconversions	-	-	-
Unigene0078853	891	0	14	0.001	2.95223	11.5276	Up	2.28e-08	2.44e-07	band 7 family protein isoform 1 [Galdieria sulphuraria]	-	-	-	-
Unigene0126414	701	0	11	0.001	2.94832	11.5257	Up	8.84e-07	7.53e-06	PREDICTED: proline-rich receptor-like protein kinase PERK8-like [Brachypodium distachyon]	-	-	-	-
Unigene0039947	510	0	8	0.001	2.94727	11.5252	Up	3.43e-05	0.000219118	ATP synthase D chain-related protein [Arabidopsis thaliana]	-	-	-	-
Unigene0078759	639	0	10	0.001	2.94035	11.5218	Up	2.99e-06	2.34e-05	PREDICTED: V-type proton ATPase subunit G 1-like [Cicer arietinum]	ko00190//Oxidative phosphorylation;ko04145//Phagosome;ko05110//Vibrio cholerae infection;ko05323//Rheumatoid arthritis;ko05120//Epithelial cell signaling in Helicobacter pylori infection;ko04966//Collecting duct acid secretion	-	-	-
Unigene0036798	1216	0	19	0.001	2.93575	11.5195	Up	5.13e-11	7.36e-10	PREDICTED: flavonol synthase/flavanone 3-hydroxylase-like [Glycine max]	-	-	-	-
Unigene0016147	512	0	8	0.001	2.93575	11.5195	Up	3.43e-05	0.00021743	PREDICTED: eukaryotic translation initiation factor 3 subunit L-like [Cucumis sativus]	-	GO:0070993	-	GO:0006413//translational initiation
Unigene0080462	449	0	7	0.001	2.92921	11.5163	Up	0.000116043	0.000648858	--	-	-	-	-
Unigene0079198	450	0	7	0.001	2.9227	11.5131	Up	0.000116043	0.00064591	--	-	-	-	-
Unigene0003012	452	0	7	0.001	2.90977	11.5067	Up	0.000116043	0.000643131	P-loop containing nucleoside triphosphate hydrolases superfamily protein isoform 2 [Theobroma cacao]	-	GO:0005875//microtubule associated complex	GO:0015631//tubulin binding;GO:0003774//motor activity;GO:0032550	GO:0007017//microtubule-based process
Unigene0020100	518	0	8	0.001	2.90175	11.5027	Up	3.43e-05	0.000217609	AT3G27690 [Arabidopsis thaliana]	ko00196//Photosynthesis - antenna proteins	GO:0009521;GO:0009526//plastid envelope;GO:0031090//organelle membrane;GO:0009534//chloroplast thylakoid;GO:0009570//chloroplast stroma	GO:0043169//cation binding;GO:0046906//tetrapyrrole binding	GO:0009642//response to light intensity;GO:0009414//response to water deprivation;GO:0006091//generation of precursor metabolites and energy;GO:0042254//ribosome biogenesis;GO:0034285;GO:0015992//proton transport;GO:0009639//response to red or far red light
Unigene0080455	454	0	7	0.001	2.89695	11.5003	Up	0.000116043	0.000647776	60S ribosomal protein L35Ae isoform 2 [Galdieria sulphuraria]	ko03010//Ribosome	GO:0043231//intracellular membrane-bounded organelle	GO:0016787//hydrolase activity;GO:1901363;GO:0097159	-
Unigene0019958	650	0	10	0.001	2.89059	11.4971	Up	2.99e-06	2.34e-05	PREDICTED: LOW QUALITY PROTEIN: probable beta-D-xylosidase 5-like [Glycine max]	-	-	-	-
Unigene0082684	1041	0	16	0.001	2.88781	11.4958	Up	1.99e-09	2.42e-08	PREDICTED: ubiquitin carboxyl-terminal hydrolase 13 [Glycine max]	-	-	-	-
Unigene0114929	521	0	8	0.001	2.88504	11.4944	Up	3.43e-05	0.000219299	PREDICTED: 1,2-dihydroxy-3-keto-5-methylthiopentene dioxygenase 2-like [Fragaria vesca subsp. vesca]	ko00270//Cysteine and methionine metabolism	-	-	-
Unigene0002215	521	0	8	0.001	2.88504	11.4944	Up	3.43e-05	0.000217567	PREDICTED: proline-rich receptor-like protein kinase PERK13-like [Fragaria vesca subsp. vesca]	-	-	GO:0016772//transferase activity, transferring phosphorus-containing groups	GO:0009987//cellular process
Unigene0022799	457	0	7	0.001	2.87794	11.4908	Up	0.000116043	0.000644126	--	-	-	-	-
Unigene0124570	653	0	10	0.001	2.87731	11.4905	Up	2.99e-06	2.32e-05	glucose-6-phosphate 1-dehydrogenase cytoplasmic isoform-like [Solanum tuberosum]	ko00030//Pentose phosphate pathway;ko00480//Glutathione metabolism	GO:0044444//cytoplasmic part	GO:0016616//oxidoreductase activity, acting on the CH-OH group of donors, NAD or NADP as acceptor	GO:0006098//pentose-phosphate shunt
Unigene0043838	458	0	7	0.001	2.87165	11.4877	Up	0.000116043	0.000648605	--	-	-	-	-
Unigene0101521	458	0	7	0.001	2.87165	11.4877	Up	0.000116043	0.000645767	uncharacterized protein LOC100273095 precursor [Zea mays]	-	-	-	-
Unigene0011067	459	0	7	0.001	2.8654	11.4845	Up	0.000116043	0.000650269	--	-	-	-	-
Unigene0036890	853	0	13	0.001	2.86348	11.4836	Up	7.71e-08	7.68e-07	thaumatin protein [Actinidia eriantha]	-	-	-	-
Unigene0054911	525	0	8	0.001	2.86306	11.4833	Up	3.43e-05	0.00021816	sialyltransferase, putative [Ricinus communis]	-	-	-	-
Unigene0017881	1051	0	16	0.001	2.86033	11.482	Up	1.99e-09	2.41e-08	ubiquitin-associated/translation elongation factor EF1B, partial [Plasmopara viticola]	-	-	-	-
Unigene0012043	592	0	9	0.001	2.85641	11.48	Up	1.01e-05	7.21e-05	PREDICTED: 60S ribosomal protein L12-like [Cicer arietinum]	ko03010//Ribosome	GO:0030529//ribonucleoprotein complex	GO:0005198//structural molecule activity	GO:0010467//gene expression
Unigene0078804	658	0	10	0.001	2.85544	11.4795	Up	2.99e-06	2.34e-05	PREDICTED: L-asparagine permease-like [Cucumis sativus]	-	-	-	-
Unigene0013637	790	0	12	0.001	2.854	11.4788	Up	2.61e-07	2.4e-06	cinnamyl alcohol dehydrogenase1 [Zea mays]	ko00940//Phenylpropanoid biosynthesis	-	-	GO:0044710
Unigene0016892	594	0	9	0.001	2.84679	11.4751	Up	1.01e-05	7.16e-05	pyruvate kinase [Galdieria sulphuraria]	ko00010//Glycolysis / Gluconeogenesis;ko00230//Purine metabolism;ko00620//Pyruvate metabolism;ko00710//Carbon fixation in photosynthetic organisms;ko04930//Type II diabetes mellitus	-	GO:0016740//transferase activity	-
Unigene0078102	462	0	7	0.001	2.84679	11.4751	Up	0.000116043	0.00064122	--	-	-	-	-
Unigene0079510	661	0	10	0.001	2.84248	11.4729	Up	2.99e-06	2.32e-05	PREDICTED: ethylene-responsive transcription factor ERF034-like [Vitis vinifera]	-	GO:0043231//intracellular membrane-bounded organelle	-	GO:0006351//transcription, DNA-dependent
Unigene0026942	529	0	8	0.001	2.84141	11.4724	Up	3.43e-05	0.000218575	BAHD acyltransferase [Erythroxylum coca]	-	-	-	-
Unigene0018498	463	0	7	0.001	2.84064	11.472	Up	0.000116043	0.000650669	--	-	-	-	-
Unigene0080370	463	0	7	0.001	2.84064	11.472	Up	0.000116043	0.00064466	--	-	-	-	-
Unigene0020153	530	0	8	0.001	2.83605	11.4697	Up	3.43e-05	0.000219313	NADH dehydrogenase subunit 1 [Arabidopsis thaliana]	ko00190//Oxidative phosphorylation	GO:0031224//intrinsic to membrane;GO:0009534//chloroplast thylakoid	GO:0003954//NADH dehydrogenase activity;GO:0048037//cofactor binding	GO:0006952//defense response;GO:0009767//photosynthetic electron transport chain;GO:0015980//energy derivation by oxidation of organic compounds;GO:0006351//transcription, DNA-dependent
Unigene0080674	464	0	7	0.001	2.83452	11.4689	Up	0.000116043	0.000641609	--	-	-	-	-
Unigene0013076	664	0	10	0.001	2.82964	11.4664	Up	2.99e-06	2.34e-05	thioredoxin-like protein [Galdieria sulphuraria]	-	-	-	-
Unigene0025038	465	0	7	0.001	2.82842	11.4658	Up	0.000116043	0.000647668	--	-	-	-	-
Unigene0002441	533	0	8	0.001	2.82009	11.4615	Up	3.43e-05	0.000217691	--	-	-	-	-
Unigene0005072	600	0	9	0.001	2.81832	11.4606	Up	1.01e-05	7.23e-05	--	-	-	-	-
Unigene0093199	534	0	8	0.001	2.8148	11.4588	Up	3.43e-05	0.000218063	contains similarity to reverse transcriptases (Pfam: rvt.hmm, score: 12.22) [Arabidopsis thaliana]	-	-	GO:0005488//binding	-
Unigene0018380	535	0	8	0.001	2.80954	11.4561	Up	3.43e-05	0.000218562	--	-	-	-	-
Unigene0040032	1473	0	22	0.001	2.8062	11.4544	Up	1.32e-12	2.27e-11	Peroxidase superfamily protein [Theobroma cacao]	ko00680//Methane metabolism;ko00940//Phenylpropanoid biosynthesis;ko00360//Phenylalanine metabolism	-	-	-
Unigene0052435	603	0	9	0.001	2.8043	11.4534	Up	1.01e-05	7.23e-05	Zinc knuckle family protein isoform 3 [Theobroma cacao]	-	GO:0043231//intracellular membrane-bounded organelle	GO:0046914//transition metal ion binding;GO:0097159	-
Unigene0097262	469	0	7	0.001	2.8043	11.4534	Up	0.000116043	0.000642528	diacylglycerol acyltransferase [Phaeodactylum tricornutum]	ko00561//Glycerolipid metabolism;ko00830//Retinol metabolism;ko04975//Fat digestion and absorption	-	-	-
Unigene0055137	1477	0	22	0.001	2.79861	11.4505	Up	1.32e-12	2.27e-11	Alpha/beta-Hydrolases superfamily protein isoform 1 [Theobroma cacao]	-	-	-	-
Unigene0021020	471	0	7	0.001	2.79239	11.4473	Up	0.000116043	0.000641361	--	-	-	-	-
Unigene0021087	472	0	7	0.001	2.78648	11.4442	Up	0.000116043	0.000648136	MtN5 protein [Medicago truncatula]	-	-	-	-
Unigene0098249	609	0	9	0.001	2.77667	11.4391	Up	1.01e-05	7.23e-05	--	-	-	-	-
Unigene0034155	1085	0	16	0.001	2.7707	11.436	Up	1.99e-09	2.41e-08	ribosomal protein L2 family protein [Arabidopsis thaliana]	ko03010//Ribosome	GO:0031981//nuclear lumen;GO:0009536//plastid;GO:0015934//large ribosomal subunit;GO:0031090//organelle membrane	GO:0003676//nucleic acid binding;GO:0005198//structural molecule activity	GO:0003006//developmental process involved in reproduction;GO:0010467//gene expression
Unigene0013856	1018	0	15	0.001	2.76849	11.4349	Up	6.73e-09	7.72e-08	FAD-binding Berberine family protein [Theobroma cacao]	-	-	GO:0000166//nucleotide binding;GO:0046993;GO:0016616//oxidoreductase activity, acting on the CH-OH group of donors, NAD or NADP as acceptor	GO:0044710
Unigene0016955	611	0	9	0.001	2.76758	11.4344	Up	1.01e-05	7.2e-05	pherophorin-C1 protein precursor [Chlamydomonas reinhardtii]	-	-	GO:0003824//catalytic activity	-
Unigene0073264	681	0	10	0.001	2.759	11.4299	Up	2.99e-06	2.32e-05	--	-	-	-	-
Unigene0018659	477	0	7	0.001	2.75727	11.429	Up	0.000116043	0.000646304	glutamate synthase [Micromonas sp. RCC299]	ko00250//Alanine, aspartate and glutamate metabolism;ko00910//Nitrogen metabolism	-	GO:0016638//oxidoreductase activity, acting on the CH-NH2 group of donors;GO:0043167//ion binding	GO:0006520//cellular amino acid metabolic process
Unigene0019315	821	0	12	0.001	2.74623	11.4232	Up	2.61e-07	2.42e-06	60S ribosomal protein L6-1 [Theobroma cacao]	ko03010//Ribosome	GO:0031981//nuclear lumen;GO:0015934//large ribosomal subunit;GO:0005911//cell-cell junction;GO:0016020//membrane	-	GO:0043170
Unigene0079777	616	0	9	0.001	2.74512	11.4227	Up	1.01e-05	7.19e-05	Farnesyltranstransferase [Emiliania huxleyi CCMP1516]	ko00900//Terpenoid backbone biosynthesis	-	-	-
Unigene0076637	617	0	9	0.001	2.74067	11.4203	Up	1.01e-05	7.2e-05	conserved hypothetical protein [Ricinus communis]	-	-	-	-
Unigene0080463	549	0	8	0.001	2.7379	11.4189	Up	3.43e-05	0.000217403	terpene synthase 2 [Populus trichocarpa]	-	-	GO:0046872//metal ion binding;GO:0016838//carbon-oxygen lyase activity, acting on phosphates	-
Unigene0095404	618	0	9	0.001	2.73624	11.418	Up	1.01e-05	7.19e-05	V-type H+-transporting ATPase subunit g [Galdieria sulphuraria]	ko00190//Oxidative phosphorylation;ko04145//Phagosome;ko05110//Vibrio cholerae infection;ko05323//Rheumatoid arthritis;ko05120//Epithelial cell signaling in Helicobacter pylori infection;ko04966//Collecting duct acid secretion	-	-	-
Unigene0008731	481	0	7	0.001	2.73434	11.417	Up	0.000116043	0.000643557	--	-	-	-	-
Unigene0015174	964	0	14	0.001	2.72867	11.414	Up	2.28e-08	2.44e-07	Heat shock 70 kDa protein 4L [Triticum urartu]	ko04612//Antigen processing and presentation	-	-	-
Unigene0007224	551	0	8	0.001	2.72796	11.4136	Up	3.43e-05	0.000219397	--	-	-	-	-
Unigene0080657	690	0	10	0.001	2.72302	11.411	Up	2.99e-06	2.32e-05	Os02g0644100 [Oryza sativa Japonica Group]	ko05020//Prion diseases	-	-	-
Unigene0053107	623	0	9	0.001	2.71428	11.4064	Up	1.01e-05	7.22e-05	MATE efflux family protein [Theobroma cacao]	-	-	GO:0015291//secondary active transmembrane transporter activity	GO:0015893//drug transport;GO:0044763
Unigene0051915	485	0	7	0.001	2.71179	11.405	Up	0.000116043	0.000641821	elongation factor 1alpha, partial [Goniomonas sp. CCAP 980/1]	ko03013//RNA transport	GO:0044424//intracellular part	GO:0017111//nucleoside-triphosphatase activity;GO:0032550;GO:0008135//translation factor activity, nucleic acid binding	GO:0006412//translation;GO:0009154
Unigene0017978	487	0	7	0.001	2.70065	11.3991	Up	0.000116043	0.000647416	nucleolar protein 56 [Nannochloropsis gaditana CCMP526]	ko03008//Ribosome biogenesis in eukaryotes	-	-	-
Unigene0083740	628	0	9	0.001	2.69266	11.3948	Up	1.01e-05	7.16e-05	--	-	-	-	-
Unigene0115012	977	0	14	0.001	2.69236	11.3947	Up	2.28e-08	2.45e-07	--	-	-	-	-
Unigene0123820	1956	0	28	0.001	2.68961	11.3932	Up	1.11e-15	2.74e-14	Ureide permease 2 isoform 3 [Theobroma cacao]	-	-	-	-
Unigene0115117	1048	0	15	0.001	2.68924	11.393	Up	6.73e-09	7.71e-08	PREDICTED: mitochondrial outer membrane protein porin 5-like [Setaria italica]	ko05016//Huntington's disease;ko05012//Parkinson's disease;ko04020//Calcium signaling pathway	-	-	-
Unigene0005712	490	0	7	0.001	2.68412	11.3902	Up	0.000116043	0.000642103	--	-	-	-	-
Unigene0081251	561	0	8	0.001	2.67933	11.3877	Up	3.43e-05	0.000218506	--	-	-	-	-
Unigene0012931	842	0	12	0.001	2.67774	11.3868	Up	2.61e-07	2.41e-06	similar to hedgehog protein [Cyanidioschyzon merolae strain 10D]	-	-	-	-
Unigene0010315	563	0	8	0.001	2.66981	11.3825	Up	3.43e-05	0.000218617	Ribosomal protein S8 [Medicago truncatula]	ko03010//Ribosome	GO:0015935//small ribosomal subunit	GO:0005198//structural molecule activity	GO:0030490//maturation of SSU-rRNA;GO:0006412//translation
Unigene0023999	845	0	12	0.001	2.66823	11.3817	Up	2.61e-07	2.41e-06	PREDICTED: 40S ribosomal protein S3-3-like [Glycine max]	ko03010//Ribosome	-	-	-
Unigene0085743	634	0	9	0.001	2.66718	11.3811	Up	1.01e-05	7.21e-05	Zinc/iron permease [Coccomyxa subellipsoidea C-169]	-	-	-	-
Unigene0086670	564	0	8	0.001	2.66508	11.38	Up	3.43e-05	0.000217334	01P13-1 [Brassica rapa subsp. pekinensis]	-	-	-	-
Unigene0023207	494	0	7	0.001	2.66238	11.3785	Up	0.000116043	0.000646878	PREDICTED: dnaJ homolog subfamily C member 21-like [Cicer arietinum]	-	-	-	-
Unigene0078654	847	0	12	0.001	2.66193	11.3783	Up	2.61e-07	2.4e-06	--	-	-	-	-
Unigene0128814	1130	0	16	0.001	2.66036	11.3774	Up	1.99e-09	2.42e-08	plus agglutinin [Chlamydomonas reinhardtii]	-	-	GO:0003824//catalytic activity	-
Unigene0018720	565	0	8	0.001	2.66036	11.3774	Up	3.43e-05	0.000218188	--	-	-	-	-
Unigene0086816	567	0	8	0.001	2.65098	11.3723	Up	3.43e-05	0.000217224	26S proteasome subunit [Griffithsia japonica]	ko03050//Proteasome	-	-	-
Unigene0001125	1134	0	16	0.001	2.65098	11.3723	Up	1.99e-09	2.41e-08	succinate--CoA ligase (ADP-or GDP-forming), mitochondrial precursor [Chondrus crispus]	ko00020//Citrate cycle (TCA cycle);ko00640//Propanoate metabolism	GO:0043231//intracellular membrane-bounded organelle	GO:0004774//succinate-CoA ligase activity;GO:0046872//metal ion binding;GO:0097159;GO:1901363;GO:0036094	GO:0044248//cellular catabolic process;GO:0043648//dicarboxylic acid metabolic process;GO:0006637//acyl-CoA metabolic process;GO:0009058//biosynthetic process;GO:1901575;GO:0042221//response to chemical stimulus;GO:0009060//aerobic respiration;GO:0006006//glucose metabolic process;GO:0006950//response to stress
Unigene0030320	638	0	9	0.001	2.65046	11.372	Up	1.01e-05	7.21e-05	--	-	-	-	-
Unigene0080950	1064	0	15	0.001	2.6488	11.3711	Up	6.73e-09	7.71e-08	unnamed protein product [Chondrus crispus]	-	-	-	-
Unigene0059085	994	0	14	0.001	2.64631	11.3698	Up	2.28e-08	2.45e-07	PREDICTED: protein DA1-related 2 [Vitis vinifera]	-	-	-	-
Unigene0011431	710	0	10	0.001	2.64631	11.3698	Up	2.99e-06	2.32e-05	mitochondrial pyruvate dehydrogenase complex, E1 component, alpha subunit [Chlamydomonas reinhardtii]	ko00010//Glycolysis / Gluconeogenesis	-	-	-
Unigene0058086	1849	0	26	0.001	2.64202	11.3674	Up	1.02e-14	2.34e-13	P-loop containing nucleoside triphosphate hydrolases superfamily protein [Theobroma cacao]	-	-	-	-
Unigene0078639	712	0	10	0.001	2.63888	11.3657	Up	2.99e-06	2.33e-05	--	-	-	-	-
Unigene0007445	499	0	7	0.001	2.63571	11.364	Up	0.000116043	0.000642245	cytochrome P450 [Coccomyxa subellipsoidea C-169]	-	-	-	-
Unigene0117465	785	0	11	0.001	2.63283	11.3624	Up	8.84e-07	7.51e-06	molecular chaperone DnaK [Galdieria sulphuraria]	ko04141//Protein processing in endoplasmic reticulum;ko03040//Spliceosome;ko03018//RNA degradation;ko04144//Endocytosis;ko04612//Antigen processing and presentation;ko04010//MAPK signaling pathway;ko05152//Tuberculosis;ko05145//Toxoplasmosis;ko05162//Measles	-	GO:0036094;GO:1901363;GO:0097159	-
Unigene0052638	716	0	10	0.001	2.62414	11.3576	Up	2.99e-06	2.34e-05	PREDICTED: casein kinase I isoform delta-like isoform X2 [Cicer arietinum]	ko04340//Hedgehog signaling pathway	-	GO:0004672//protein kinase activity;GO:0032550	GO:0006796//phosphate-containing compound metabolic process;GO:0006464//protein modification process
Unigene0075829	573	0	8	0.001	2.62322	11.3571	Up	3.43e-05	0.000216951	PREDICTED: sex determination protein tasselseed-2-like [Vitis vinifera]	-	-	-	-
Unigene0007669	502	0	7	0.001	2.61995	11.3553	Up	0.000116043	0.000645124	--	-	-	-	-
Unigene0098999	574	0	8	0.001	2.61865	11.3546	Up	3.43e-05	0.000219411	101 kDa heat shock protein [Nicotiana tabacum]	-	GO:0009532//plastid stroma;GO:0009526//plastid envelope	GO:0017111//nucleoside-triphosphatase activity;GO:0005488//binding	GO:0009642//response to light intensity;GO:0006412//translation;GO:0000302//response to reactive oxygen species;GO:0009408//response to heat;GO:0033554//cellular response to stress
Unigene0080095	576	0	8	0.001	2.60956	11.3496	Up	3.43e-05	0.000219593	PREDICTED: inactive hydroxysteroid dehydrogenase-like protein 1-like [Glycine max]	-	-	GO:0003824//catalytic activity	-
Unigene0079419	577	0	8	0.001	2.60504	11.3471	Up	3.43e-05	0.000219859	--	-	-	-	-
Unigene0069709	577	0	8	0.001	2.60504	11.3471	Up	3.43e-05	0.00021665	CLP-similar protein 3 [Theobroma cacao]	ko03015//mRNA surveillance pathway	GO:0043231//intracellular membrane-bounded organelle;GO:0043234//protein complex;GO:0044444//cytoplasmic part	GO:0032550	GO:0009908//flower development;GO:0006351//transcription, DNA-dependent;GO:0016246//RNA interference;GO:0009639//response to red or far red light;GO:0009756//carbohydrate mediated signaling;GO:0048507//meristem development;GO:0000377;GO:0032446//protein modification by small protein conjugation;GO:0009409//response to cold;GO:0035195//gene silencing by miRNA;GO:0010876
Unigene0020451	722	0	10	0.001	2.60233	11.3456	Up	2.99e-06	2.35e-05	PREDICTED: catalase HPII-like [Cucumis sativus]	-	-	-	-
Unigene0012609	1012	0	14	0.001	2.59924	11.3439	Up	2.28e-08	2.45e-07	predicted protein [Micromonas pusilla CCMP1545]	-	-	-	-
Unigene0084116	652	0	9	0.001	2.59355	11.3407	Up	1.01e-05	7.22e-05	--	-	-	-	-
Unigene0080516	580	0	8	0.001	2.59156	11.3396	Up	3.43e-05	0.000219383	Receptor-like protein kinase 1 [Theobroma cacao]	-	-	GO:0032550;GO:0004672//protein kinase activity;GO:0046872//metal ion binding;GO:0016491//oxidoreductase activity	GO:0008037//cell recognition;GO:0006464//protein modification process
Unigene0013334	726	0	10	0.001	2.58799	11.3376	Up	2.99e-06	2.32e-05	Sar1 GTPase [Emiliania huxleyi CCMP1516]	ko04141//Protein processing in endoplasmic reticulum	GO:0043231//intracellular membrane-bounded organelle;GO:0044425//membrane part;GO:0044444//cytoplasmic part	GO:0032550	GO:0032989;GO:0040007//growth;GO:0006007//glucose catabolic process;GO:0035966;GO:0016482//cytoplasmic transport;GO:0006605//protein targeting;GO:0043094;GO:0006996//organelle organization;GO:0016192//vesicle-mediated transport;GO:0006970//response to osmotic stress;GO:0010038//response to metal ion;GO:0019941//modification-dependent protein catabolic process;GO:0015851//nucleobase transport;GO:0…
Unigene0015088	581	0	8	0.001	2.5871	11.3371	Up	3.43e-05	0.000217361	aspartic proteinase [Cucumis sativus]	-	-	GO:0003824//catalytic activity	GO:0009165//nucleotide biosynthetic process
Unigene0093342	583	0	8	0.001	2.57823	11.3322	Up	3.43e-05	0.00022045	--	-	-	-	-
Unigene0001933	511	0	7	0.001	2.57381	11.3297	Up	0.000116043	0.000650632	glyoxalase I [Cucurbita maxima]	ko00620//Pyruvate metabolism;ko04011//MAPK signaling pathway - yeast	GO:0009536//plastid	-	GO:0006970//response to osmotic stress;GO:0010038//response to metal ion;GO:0006007//glucose catabolic process
Unigene0002324	658	0	9	0.001	2.5699	11.3275	Up	1.01e-05	7.22e-05	cell division control protein 42 [Galdieria sulphuraria]	ko04145//Phagosome;ko04310//Wnt signaling pathway;ko04810//Regulation of actin cytoskeleton;ko05200//Pathways in cancer;ko04010//MAPK signaling pathway;ko04666//Fc gamma R-mediated phagocytosis;ko04722//Neurotrophin signaling pathway;ko05014//Amyotrophic lateral sclerosis (ALS);ko04510//Focal adhesion;ko05120//Epithelial cell signaling in Helicobacter pylori infection;ko05131//Shigellosis;ko04520…	GO:0031981//nuclear lumen;GO:0016020//membrane;GO:0015630//microtubule cytoskeleton	GO:0017111//nucleoside-triphosphatase activity	GO:0007017//microtubule-based process;GO:0030036//actin cytoskeleton organization;GO:0008380//RNA splicing;GO:0000904//cell morphogenesis involved in differentiation;GO:0000097//sulfur amino acid biosynthetic process
Unigene0019127	585	0	8	0.001	2.56941	11.3272	Up	3.43e-05	0.000220676	PREDICTED: cyclin-dependent kinase 12-like [Cicer arietinum]	-	-	-	-
Unigene0031680	734	0	10	0.001	2.55978	11.3218	Up	2.99e-06	2.35e-05	--	-	-	-	-
Unigene0022586	588	0	8	0.001	2.5563	11.3198	Up	3.43e-05	0.000220507	Divalent ion symporter isoform 4, partial [Theobroma cacao]	-	GO:0031224//intrinsic to membrane	-	GO:0044763
Unigene0081599	1030	0	14	0.001	2.55382	11.3184	Up	2.28e-08	2.43e-07	PREDICTED: LOW QUALITY PROTEIN: formin-like protein 14-like [Cicer arietinum]	-	-	-	GO:0044699;GO:0009987//cellular process
Unigene0085389	589	0	8	0.001	2.55196	11.3174	Up	3.43e-05	0.000216773	aldo/keto reductase [Galdieria sulphuraria]	-	-	-	-
Unigene0012972	517	0	7	0.001	2.54394	11.3128	Up	0.000116043	0.000645516	predicted protein [Populus trichocarpa]	-	-	-	-
Unigene0059673	591	0	8	0.001	2.54333	11.3125	Up	3.43e-05	0.000219537	PREDICTED: uncharacterized LOC101204138 [Cucumis sativus]	-	-	-	-
Unigene0082349	591	0	8	0.001	2.54333	11.3125	Up	3.43e-05	0.000218271	--	-	-	-	-
Unigene0079463	665	0	9	0.001	2.54285	11.3122	Up	1.01e-05	7.2e-05	inorganic phosphate transporter (Pho88) [Galdieria sulphuraria]	-	-	-	-
Unigene0025099	887	0	12	0.001	2.54189	11.3117	Up	2.61e-07	2.4e-06	similar to hedgehog protein [Cyanidioschyzon merolae strain 10D]	-	-	-	-
Unigene0071110	888	0	12	0.001	2.53903	11.3101	Up	2.61e-07	2.42e-06	PREDICTED: topless-related protein 1-like [Glycine max]	-	-	-	-
Unigene0031828	962	0	13	0.001	2.53903	11.3101	Up	7.71e-08	7.67e-07	epidermis-specific secreted glycoprotein EP1-like protein [Gossypium hirsutum]	-	-	-	-
Unigene0043843	594	0	8	0.001	2.53048	11.3052	Up	3.43e-05	0.000219006	--	-	-	-	-
Unigene0018346	745	0	10	0.001	2.52199	11.3003	Up	2.99e-06	2.32e-05	ribosomal protein L15, component of cytosolic 80S ribosome and 60S large subunit [Chlamydomonas reinhardtii]	ko03010//Ribosome	GO:0005875//microtubule associated complex;GO:0030529//ribonucleoprotein complex	GO:0005198//structural molecule activity	GO:0010467//gene expression;GO:0007017//microtubule-based process;GO:0044710
Unigene0083870	597	0	8	0.001	2.51776	11.2979	Up	3.43e-05	0.000218381	glutamate dehydrogenase (NADP+) [Chlorella sorokiniana]	ko00330//Arginine and proline metabolism;ko00250//Alanine, aspartate and glutamate metabolism;ko00910//Nitrogen metabolism	-	GO:0016638//oxidoreductase activity, acting on the CH-NH2 group of donors	GO:0019752//carboxylic acid metabolic process
Unigene0082850	598	0	8	0.001	2.51355	11.2955	Up	3.43e-05	0.000217307	60S ribosomal protein L13e [Galdieria sulphuraria]	ko03010//Ribosome	GO:0030529//ribonucleoprotein complex	-	-
Unigene0055780	601	0	8	0.001	2.50101	11.2883	Up	3.43e-05	0.00022014	actin [Cleistogenes songorica]	ko04145//Phagosome;ko04810//Regulation of actin cytoskeleton;ko05110//Vibrio cholerae infection;ko05130//Pathogenic Escherichia coli infection;ko04510//Focal adhesion;ko04270//Vascular smooth muscle contraction;ko05131//Shigellosis;ko04530//Tight junction;ko04520//Adherens junction;ko05100//Bacterial invasion of epithelial cells;ko05416//Viral myocarditis;ko04745//Phototransduction - fly;ko04670/…	GO:0043232	GO:0032550	-
Unigene0085695	526	0	7	0.001	2.50041	11.288	Up	0.000116043	0.000645052	--	-	-	-	-
Unigene0053696	528	0	7	0.001	2.49094	11.2825	Up	0.000116043	0.000648389	--	-	-	-	-
Unigene0000587	604	0	8	0.001	2.48858	11.2811	Up	3.43e-05	0.000218132	PREDICTED: mannosyl-oligosaccharide 1,2-alpha-mannosidase MNS2-like [Cucumis sativus]	ko04141//Protein processing in endoplasmic reticulum;ko00510//N-Glycan biosynthesis;ko00513//Various types of N-glycan biosynthesis	GO:0043231//intracellular membrane-bounded organelle	GO:0005488//binding;GO:0015923//mannosidase activity	GO:0008152//metabolic process
Unigene0117316	1284	0	17	0.001	2.48762	11.2805	Up	5.88e-10	7.53e-09	PREDICTED: F-box protein At5g07610 [Vitis vinifera]	-	-	-	-
Unigene0025658	605	0	8	0.001	2.48447	11.2787	Up	3.43e-05	0.000219677	--	-	-	-	-
Unigene0082800	832	0	11	0.001	2.4841	11.2785	Up	8.84e-07	7.54e-06	--	-	-	-	-
Unigene0035898	531	0	7	0.001	2.47687	11.2743	Up	0.000116043	0.00064345	PREDICTED: aldo-keto reductase family 4 member C9-like [Glycine max]	-	GO:0009536//plastid	GO:0008106//alcohol dehydrogenase (NADP+) activity;GO:0043168	GO:0006970//response to osmotic stress;GO:0044710
Unigene0083640	684	0	9	0.001	2.47221	11.2716	Up	1.01e-05	7.22e-05	--	-	-	-	-
Unigene0116531	2905	0	38	0.001	2.45775	11.2631	Up	2.22e-16	5.8e-15	Curved DNA-binding protein [Medicago truncatula]	-	-	-	-
Unigene0024928	765	0	10	0.001	2.45605	11.2621	Up	2.99e-06	2.35e-05	--	-	-	-	-
Unigene0002916	612	0	8	0.001	2.45605	11.2621	Up	3.43e-05	0.000217197	--	-	-	-	-
Unigene0080758	613	0	8	0.001	2.45205	11.2598	Up	3.43e-05	0.000218326	PREDICTED: DNA-damage-repair/toleration protein DRT102-like [Brachypodium distachyon]	-	-	-	-
Unigene0015995	691	0	9	0.001	2.44717	11.2569	Up	1.01e-05	7.21e-05	permease, cytosine/purines, uracil, thiamine, allantoin family protein [Arabidopsis lyrata subsp. lyrata]	-	-	-	-
Unigene0057353	1076	0	14	0.001	2.44464	11.2554	Up	2.28e-08	2.44e-07	PREDICTED: probable WRKY transcription factor 72 [Vitis vinifera]	-	-	-	-
Unigene0034672	616	0	8	0.001	2.44011	11.2527	Up	3.43e-05	0.00021834	--	-	-	-	-
Unigene0013937	542	0	7	0.001	2.4266	11.2447	Up	0.000116043	0.000643237	transaldolase [Thalassiosira pseudonana CCMP1335]	ko00030//Pentose phosphate pathway	GO:0044424//intracellular part	GO:0016740//transferase activity	GO:0005975//carbohydrate metabolic process
Unigene0032479	776	0	10	0.001	2.42124	11.2415	Up	2.99e-06	2.34e-05	PREDICTED: NADH dehydrogenase [ubiquinone] iron-sulfur protein 4, mitochondrial-like [Brachypodium distachyon]	ko00190//Oxidative phosphorylation;ko05016//Huntington's disease;ko05010//Alzheimer's disease;ko05012//Parkinson's disease	GO:0005746//mitochondrial respiratory chain	GO:0046914//transition metal ion binding;GO:0050136//NADH dehydrogenase (quinone) activity	GO:0006007//glucose catabolic process;GO:0006996//organelle organization;GO:0043248//proteasome assembly;GO:0010038//response to metal ion;GO:0009409//response to cold;GO:0006091//generation of precursor metabolites and energy;GO:0019941//modification-dependent protein catabolic process;GO:0006970//response to osmotic stress;GO:0043094;GO:0042044//fluid transport;GO:0035966
Unigene0083801	854	0	11	0.001	2.42011	11.2409	Up	8.84e-07	7.52e-06	Cytochrome b5 (ISS) [Ostreococcus tauri]	ko00910//Nitrogen metabolism	-	GO:0016491//oxidoreductase activity;GO:0043167//ion binding	GO:0044237//cellular metabolic process
Unigene0019249	699	0	9	0.001	2.41916	11.2403	Up	1.01e-05	7.16e-05	PREDICTED: protein SENSITIVE TO PROTON RHIZOTOXICITY 1-like [Vitis vinifera]	-	GO:0043231//intracellular membrane-bounded organelle	GO:0043169//cation binding;GO:0097159;GO:0001071//nucleic acid binding transcription factor activity	GO:0010035//response to inorganic substance;GO:0009267//cellular response to starvation;GO:0000041//transition metal ion transport;GO:0010243//response to organic nitrogen;GO:0015698//inorganic anion transport;GO:0006351//transcription, DNA-dependent
Unigene0013858	943	0	12	0.001	2.39094	11.2234	Up	2.61e-07	2.42e-06	PREDICTED: ethylene-responsive transcription factor ESR2-like [Vitis vinifera]	-	-	-	GO:0009987//cellular process;GO:0044699
Unigene0031856	551	0	7	0.001	2.38696	11.221	Up	0.000116043	0.000644695	SAUR family protein [Populus trichocarpa]	-	-	-	-
Unigene0031506	630	0	8	0.001	2.38588	11.2203	Up	3.43e-05	0.000220789	--	-	-	-	-
Unigene0011800	795	0	10	0.001	2.36337	11.2066	Up	2.99e-06	2.33e-05	--	-	-	-	-
Unigene0027689	559	0	7	0.001	2.3528	11.2002	Up	0.000116043	0.000650306	Receptor lectin kinase [Theobroma cacao]	-	-	GO:0036094;GO:0004672//protein kinase activity;GO:1901363;GO:0097159	GO:0006796//phosphate-containing compound metabolic process
Unigene0034224	881	0	11	0.001	2.34594	11.1959	Up	8.84e-07	7.53e-06	serine protease trypsin-like protein [Phytophthora sojae]	-	-	GO:0003824//catalytic activity	-
Unigene0004309	801	0	10	0.001	2.34567	11.1958	Up	2.99e-06	2.33e-05	glycerophosphoryl diester phosphodiesterase [Ectocarpus siliculosus]	-	-	-	-
Unigene0022249	561	0	7	0.001	2.34442	11.195	Up	0.000116043	0.000650814	chlorophyll a-b binding protein [Zea mays]	ko00196//Photosynthesis - antenna proteins	GO:0009521;GO:0009534//chloroplast thylakoid	GO:0046906//tetrapyrrole binding;GO:0043169//cation binding	GO:0006091//generation of precursor metabolites and energy
Unigene0081932	563	0	7	0.001	2.33609	11.1899	Up	0.000116043	0.000646662	--	-	-	-	-
Unigene0080219	644	0	8	0.001	2.33401	11.1886	Up	3.43e-05	0.000218881	unnamed protein product [Chondrus crispus]	-	-	-	-
Unigene0030423	564	0	7	0.001	2.33195	11.1873	Up	0.000116043	0.000647524	PREDICTED: UDP-glucuronic acid decarboxylase 1-like [Vitis vinifera]	-	-	-	-
Unigene0018411	889	0	11	0.001	2.32483	11.1829	Up	8.84e-07	7.49e-06	--	-	-	-	-
Unigene0080363	647	0	8	0.001	2.32319	11.1819	Up	3.43e-05	0.00021852	hypothetical protein SELMODRAFT_429429 [Selaginella moellendorffii]	-	-	-	-
Unigene0016480	648	0	8	0.001	2.31961	11.1797	Up	3.43e-05	0.000219425	PREDICTED: UDP-sugar transporter sqv-7-like [Cucumis sativus]	-	-	-	-
Unigene0002370	972	0	12	0.001	2.31961	11.1797	Up	2.61e-07	2.41e-06	--	-	-	-	-
Unigene0079844	1221	0	15	0.001	2.30821	11.1726	Up	6.73e-09	7.72e-08	Ribokinase-like protein [Coccomyxa subellipsoidea C-169]	-	-	-	-
Unigene0100480	570	0	7	0.001	2.3074	11.1721	Up	0.000116043	0.000650052	gypsy/ty3 element polyprotein [Cucumis melo subsp. melo]	-	-	-	-
Unigene0068151	652	0	8	0.001	2.30538	11.1708	Up	3.43e-05	0.000220719	maltose transporter [Malus domestica]	-	GO:0016020//membrane;GO:0009536//plastid	-	-
Unigene0046451	571	0	7	0.001	2.30336	11.1695	Up	0.000116043	0.0006494	--	-	-	-	-
Unigene0038176	1066	0	13	0.001	2.29132	11.162	Up	7.71e-08	7.69e-07	PREDICTED: G-type lectin S-receptor-like serine/threonine-protein kinase RLK1-like [Vitis vinifera]	-	-	GO:0043167//ion binding;GO:0016301//kinase activity	GO:0009987//cellular process;GO:0008152//metabolic process
Unigene0116754	1231	0	15	0.001	2.28946	11.1608	Up	6.73e-09	7.69e-08	PREDICTED: protein ROOT HAIR DEFECTIVE 3 homolog 2-like [Fragaria vesca subsp. vesca]	-	-	-	-
Unigene0012151	1067	0	13	0.001	2.28917	11.1606	Up	7.71e-08	7.7e-07	glucosamine--fructose-6-phosphate aminotransferase (isomerizing) isoform 2 [Galdieria sulphuraria]	ko00520//Amino sugar and nucleotide sugar metabolism;ko00250//Alanine, aspartate and glutamate metabolism	GO:0043231//intracellular membrane-bounded organelle;GO:0044444//cytoplasmic part	GO:0008483//transaminase activity	GO:0044723;GO:0009987//cellular process
Unigene0092137	576	0	7	0.001	2.28336	11.1569	Up	0.000116043	0.000646125	PREDICTED: serine/threonine-protein kinase AFC3-like [Cucumis sativus]	-	-	GO:0004672//protein kinase activity	GO:0006468//protein phosphorylation
Unigene0079803	823	0	10	0.001	2.28297	11.1567	Up	2.99e-06	2.33e-05	glutathione S-transferase [Coccomyxa subellipsoidea C-169]	ko00480//Glutathione metabolism;ko00980//Metabolism of xenobiotics by cytochrome P450;ko00982//Drug metabolism - cytochrome P450	-	-	-
Unigene0080567	660	0	8	0.001	2.27743	11.1532	Up	3.43e-05	0.000217074	component of cytosolic 80S ribosome and 40S small subunit [Volvox carteri f. nagariensis]	ko03010//Ribosome	GO:0044391	GO:0003676//nucleic acid binding;GO:0005198//structural molecule activity	GO:0010467//gene expression
Unigene0002917	991	0	12	0.001	2.27513	11.1517	Up	2.61e-07	2.4e-06	similar to hedgehog protein [Cyanidioschyzon merolae strain 10D]	-	-	-	-
Unigene0061928	2398	0	29	0.001	2.27221	11.1499	Up	4.44e-16	1.13e-14	GRAS family transcription factor family protein [Theobroma cacao]	ko04075//Plant hormone signal transduction	-	-	GO:0006351//transcription, DNA-dependent
Unigene0084152	580	0	7	0.001	2.26762	11.147	Up	0.000116043	0.000648353	protein phosphatase 2a [Cyanidioschyzon merolae strain 10D]	ko03015//mRNA surveillance pathway;ko04114//Oocyte meiosis;ko04111//Cell cycle - yeast;ko04310//Wnt signaling pathway;ko04113//Meiosis - yeast;ko04530//Tight junction;ko04350//TGF-beta signaling pathway;ko05142//Chagas disease (American trypanosomiasis);ko05160//Hepatitis C;ko04730//Long-term depression	-	GO:0016791//phosphatase activity	-
Unigene0005422	746	0	9	0.001	2.26675	11.1464	Up	1.01e-05	7.17e-05	--	-	-	-	-
Unigene0018465	831	0	10	0.001	2.26099	11.1427	Up	2.99e-06	2.33e-05	trypsin alpha [Emiliania huxleyi CCMP1516]	-	-	GO:0003824//catalytic activity	-
Unigene0078472	665	0	8	0.001	2.26031	11.1423	Up	3.43e-05	0.000217815	peroxiredoxin 5, atypical 2-Cys peroxiredoxin [Nannochloropsis gaditana CCMP526]	-	GO:0044429//mitochondrial part	GO:0016209//antioxidant activity	GO:0006950//response to stress;GO:0008152//metabolic process;GO:0010038//response to metal ion
Unigene0032419	665	0	8	0.001	2.26031	11.1423	Up	3.43e-05	0.000216787	acetyl CoA synthetase [Chlamydomonas reinhardtii]	ko00010//Glycolysis / Gluconeogenesis;ko00680//Methane metabolism;ko00620//Pyruvate metabolism;ko00640//Propanoate metabolism;ko00720//Carbon fixation pathways in prokaryotes	GO:0009536//plastid	GO:0032550;GO:0016405//CoA-ligase activity	GO:0044238//primary metabolic process;GO:0006083//acetate metabolic process
Unigene0027032	584	0	7	0.001	2.25208	11.137	Up	0.000116043	0.000646447	--	-	-	-	-
Unigene0044410	753	0	9	0.001	2.24568	11.1329	Up	1.01e-05	7.2e-05	PREDICTED: transcription factor EMB1444-like [Fragaria vesca subsp. vesca]	-	-	-	-
Unigene0080022	586	0	7	0.001	2.2444	11.1321	Up	0.000116043	0.000641573	PREDICTED: actin-related protein 2/3 complex subunit 1-like [Solanum lycopersicum]	ko04810//Regulation of actin cytoskeleton;ko04666//Fc gamma R-mediated phagocytosis;ko05130//Pathogenic Escherichia coli infection;ko05131//Shigellosis;ko05100//Bacterial invasion of epithelial cells	GO:0043231//intracellular membrane-bounded organelle;GO:0015629//actin cytoskeleton	GO:0008092//cytoskeletal protein binding	GO:0008064//regulation of actin polymerization or depolymerization
Unigene0040938	670	0	8	0.001	2.24344	11.1315	Up	3.43e-05	0.000220591	PREDICTED: probable LRR receptor-like serine/threonine-protein kinase At4g08850-like [Vitis vinifera]	-	-	GO:0016740//transferase activity	-
Unigene0014029	922	0	11	0.001	2.24162	11.1303	Up	8.84e-07	7.51e-06	predicted protein [Hordeum vulgare subsp. vulgare]	-	-	-	-
Unigene0107261	589	0	7	0.001	2.23297	11.1247	Up	0.000116043	0.000650414	--	-	-	-	-
Unigene0073846	1515	0	18	0.001	2.23233	11.1243	Up	1.74e-10	2.35e-09	Calmodulin-binding protein isoform 1 [Theobroma cacao]	ko04141//Protein processing in endoplasmic reticulum	-	-	-
Unigene0085057	590	0	7	0.001	2.22918	11.1223	Up	0.000116043	0.000651068	PREDICTED: uncharacterized protein LOC101259408 isoform 1 [Solanum lycopersicum]	-	-	-	-
Unigene0035501	675	0	8	0.001	2.22682	11.1208	Up	3.43e-05	0.000217636	--	-	-	-	-
Unigene0080492	675	0	8	0.001	2.22682	11.1208	Up	3.43e-05	0.000216637	aldehyde dehydrogenase [Emiliania huxleyi CCMP1516]	ko00250//Alanine, aspartate and glutamate metabolism;ko00350//Tyrosine metabolism;ko00650//Butanoate metabolism	-	GO:0016903//oxidoreductase activity, acting on the aldehyde or oxo group of donors	GO:0044710
Unigene0082432	591	0	7	0.001	2.22541	11.1199	Up	0.000116043	0.000642918	TPA: class III peroxidase 18 precursor [Oryza sativa Japonica Group]	-	-	GO:0003824//catalytic activity;GO:0005488//binding	-
Unigene0012348	592	0	7	0.001	2.22165	11.1174	Up	0.000116043	0.000641291	ribonucleoprotein-associated protein [Saprolegnia diclina VS20]	ko03040//Spliceosome;ko03008//Ribosome biogenesis in eukaryotes	GO:0019028//viral capsid;GO:0031981//nuclear lumen;GO:0044444//cytoplasmic part;GO:0030529//ribonucleoprotein complex	GO:0003676//nucleic acid binding	GO:0009451//RNA modification;GO:0000469//cleavage involved in rRNA processing;GO:0006163//purine nucleotide metabolic process
Unigene0066461	685	0	8	0.001	2.19431	11.0996	Up	3.43e-05	0.000220366	predicted protein [Populus trichocarpa]	-	-	-	-
Unigene0056740	602	0	7	0.001	2.18475	11.0932	Up	0.000116043	0.000647237	ORF44l [Pinus koraiensis]	-	-	-	-
Unigene0049414	603	0	7	0.001	2.18112	11.0909	Up	0.000116043	0.000642811	PREDICTED: metalloendoproteinase 1-like [Fragaria vesca subsp. vesca]	-	-	GO:0046872//metal ion binding;GO:0070011	-
Unigene0039195	1042	0	12	0.001	2.16378	11.0793	Up	2.61e-07	2.4e-06	glycine-rich protein [Medicago sativa]	-	-	-	-
Unigene0086233	698	0	8	0.001	2.15345	11.0724	Up	3.43e-05	0.000220225	SNEL4 [Phytophthora sojae]	-	-	-	-
Unigene0026304	960	0	11	0.001	2.15289	11.0721	Up	8.84e-07	7.53e-06	40S ribosomal protein S6 [Phytophthora infestans T30-4]	ko03010//Ribosome;ko04910//Insulin signaling pathway;ko04150//mTOR signaling pathway	-	-	-
Unigene0075072	1231	0	14	0.001	2.13683	11.0613	Up	2.28e-08	2.44e-07	PREDICTED: splicing factor 3B subunit 1-like [Vitis vinifera]	ko03040//Spliceosome	-	-	-
Unigene0007807	704	0	8	0.001	2.13509	11.0601	Up	3.43e-05	0.000217526	dihydrolipoyllysine-residue succinyltransferase [Micromonas sp. RCC299]	ko00020//Citrate cycle (TCA cycle);ko00310//Lysine degradation	GO:0045240	GO:0016751	GO:0009060//aerobic respiration
Unigene0017072	616	0	7	0.001	2.13509	11.0601	Up	0.000116043	0.000643024	PREDICTED: 60S ribosomal protein L18-like [Cicer arietinum]	ko03010//Ribosome	GO:0030529//ribonucleoprotein complex	-	GO:0010467//gene expression
Unigene0012934	706	0	8	0.001	2.12904	11.056	Up	3.43e-05	0.000218298	PREDICTED: protein GLUTAMINE DUMPER 5-like [Cicer arietinum]	-	-	-	-
Unigene0088599	622	0	7	0.001	2.1145	11.0461	Up	0.000116043	0.000650015	predicted protein [Hordeum vulgare subsp. vulgare]	-	-	-	-
Unigene0069209	3750	0	42	0.001	2.10435	11.0392	Up	2.22e-16	6.1e-15	PREDICTED: eukaryotic translation initiation factor 4G-like [Vitis vinifera]	ko03013//RNA transport;ko05416//Viral myocarditis	-	-	-
Unigene0028590	893	0	10	0.001	2.10401	11.0389	Up	2.99e-06	2.32e-05	calmodulin [Rhodomonas sp. CCMP768]	ko05010//Alzheimer's disease;ko04626//Plant-pathogen interaction;ko04114//Oocyte meiosis;ko04910//Insulin signaling pathway;ko05152//Tuberculosis;ko04020//Calcium signaling pathway;ko04722//Neurotrophin signaling pathway;ko04070//Phosphatidylinositol signaling system;ko04912//GnRH signaling pathway;ko04720//Long-term potentiation;ko04270//Vascular smooth muscle contraction;ko04916//Melanogenesis;…	-	-	-
Unigene0080725	894	0	10	0.001	2.10166	11.0373	Up	2.99e-06	2.34e-05	N-terminal amidase [Bathycoccus prasinos]	-	-	-	-
Unigene0071152	626	0	7	0.001	2.10099	11.0369	Up	0.000116043	0.000649147	PREDICTED: paired amphipathic helix protein Sin3-like 4-like [Glycine max]	ko05016//Huntington's disease	-	-	-
Unigene0092709	626	0	7	0.001	2.10099	11.0369	Up	0.000116043	0.000642316	1-aminocyclopropane-1-carboxylate synthase [Actinidia deliciosa]	ko00270//Cysteine and methionine metabolism	-	GO:0043168;GO:0016846//carbon-sulfur lyase activity	GO:0018871
Unigene0126109	896	0	10	0.001	2.09697	11.0341	Up	2.99e-06	2.33e-05	PREDICTED: disease resistance protein RPP13-like [Solanum lycopersicum]	-	-	-	-
Unigene0057152	1707	0	19	0.001	2.09132	11.0302	Up	5.13e-11	7.36e-10	AAR2 protein family isoform 1 [Theobroma cacao]	-	-	-	-
Unigene0014877	1079	0	12	0.001	2.08958	11.029	Up	2.61e-07	2.41e-06	Leucine-rich repeat (LRR) family protein [Theobroma cacao]	-	-	-	-
Unigene0021662	900	0	10	0.001	2.08765	11.0277	Up	2.99e-06	2.34e-05	--	-	-	-	-
Unigene0121564	813	0	9	0.001	2.07994	11.0223	Up	1.01e-05	7.17e-05	PREDICTED: sulfated surface glycoprotein 185-like [Cicer arietinum]	-	-	-	-
Unigene0088654	634	0	7	0.001	2.07448	11.0185	Up	0.000116043	0.000648028	--	-	-	-	-
Unigene0015143	1541	0	17	0.001	2.07274	11.0173	Up	5.88e-10	7.54e-09	Kinase superfamily protein [Theobroma cacao]	-	-	GO:0004672//protein kinase activity;GO:0032550	GO:0006464//protein modification process
Unigene0037569	635	0	7	0.001	2.07121	11.0163	Up	0.000116043	0.000644731	alpha-expansin 3 [Populus tremula x Populus tremuloides]	-	-	-	-
Unigene0061357	1997	0	22	0.001	2.06987	11.0153	Up	1.32e-12	2.26e-11	Eukaryotic translation initiation factor 4B1 [Theobroma cacao]	-	-	-	-
Unigene0033648	636	0	7	0.001	2.06795	11.014	Up	0.000116043	0.000648208	Kinase-like protein [Theobroma cacao]	-	-	GO:0005488//binding;GO:0016772//transferase activity, transferring phosphorus-containing groups	-
Unigene0082601	637	0	7	0.001	2.06471	11.0117	Up	0.000116043	0.000650705	--	-	-	-	-
Unigene0025357	640	0	7	0.001	2.05503	11.0049	Up	0.000116043	0.000649111	--	-	-	-	-
Unigene0017079	734	0	8	0.001	2.04783	10.9999	Up	3.43e-05	0.000220014	Homeodomain-like superfamily protein [Theobroma cacao]	-	GO:0043231//intracellular membrane-bounded organelle	GO:0003676//nucleic acid binding;GO:0001071//nucleic acid binding transcription factor activity	GO:0009606//tropism;GO:0006351//transcription, DNA-dependent;GO:0003006//developmental process involved in reproduction;GO:0009639//response to red or far red light
Unigene0033887	1202	0	13	0.001	2.03207	10.9887	Up	7.71e-08	7.69e-07	PREDICTED: inositol oxygenase 1-like [Glycine max]	ko00562//Inositol phosphate metabolism;ko00053//Ascorbate and aldarate metabolism	-	GO:0016701//oxidoreductase activity, acting on single donors with incorporation of molecular oxygen	GO:0009987//cellular process;GO:0044710;GO:0048646//anatomical structure formation involved in morphogenesis
Unigene0070325	742	0	8	0.001	2.02575	10.9842	Up	3.43e-05	0.000219915	--	-	-	-	-
Unigene0080184	650	0	7	0.001	2.02341	10.9826	Up	0.000116043	0.000641644	mitochondrial 2-oxoglutarate/malate translocator [Karlodinium veneficum]	-	GO:0043231//intracellular membrane-bounded organelle;GO:0044446//intracellular organelle part;GO:0044444//cytoplasmic part;GO:0016020//membrane	GO:0022857//transmembrane transporter activity	GO:0044763;GO:0006811//ion transport;GO:0008152//metabolic process
Unigene0054300	743	0	8	0.001	2.02302	10.9823	Up	3.43e-05	0.0002187	Glycosyl hydrolase family protein 43 isoform 1 [Theobroma cacao]	-	-	GO:0016798//hydrolase activity, acting on glycosyl bonds	GO:0044238//primary metabolic process
Unigene0079623	840	0	9	0.001	2.01309	10.9752	Up	1.01e-05	7.23e-05	--	-	-	-	-
Unigene0025090	654	0	7	0.001	2.01104	10.9737	Up	0.000116043	0.000645338	cytochrome P450 [Chlamydomonas reinhardtii]	-	-	GO:0016491//oxidoreductase activity	GO:0009813//flavonoid biosynthetic process;GO:0001763//morphogenesis of a branching structure;GO:0009933//meristem structural organization;GO:0044710;GO:0009987//cellular process;GO:0060918//auxin transport
Unigene0016489	1034	0	11	0.001	1.99881	10.9649	Up	8.84e-07	7.52e-06	--	-	-	-	-
Unigene0016407	848	0	9	0.001	1.9941	10.9615	Up	1.01e-05	7.2e-05	Ser/Thr-rich protein T10 in DGCR region [Theobroma cacao]	-	-	-	-
Unigene0046064	1131	0	12	0.001	1.99351	10.9611	Up	2.61e-07	2.41e-06	PREDICTED: zinc finger A20 and AN1 domain-containing stress-associated protein 9-like isoform 1 [Fragaria vesca subsp. vesca]	-	-	-	-
Unigene0005315	755	0	8	0.001	1.99087	10.9592	Up	3.43e-05	0.000220634	FAS2_PENPA Fatty acid synthase subunit alpha putati [Albugo laibachii Nc14]	-	-	-	-
Unigene0085604	666	0	7	0.001	1.9748	10.9475	Up	0.000116043	0.000650959	--	-	-	-	-
Unigene0081521	762	0	8	0.001	1.97258	10.9459	Up	3.43e-05	0.0002168	GDP-mannose transporter [Ectocarpus siliculosus]	-	-	-	-
Unigene0037520	765	0	8	0.001	1.96484	10.9402	Up	3.43e-05	0.000219439	PREDICTED: pathogenesis-related protein STH-2 [Vitis vinifera]	-	-	-	GO:0006950//response to stress
Unigene0079048	765	0	8	0.001	1.96484	10.9402	Up	3.43e-05	0.000218022	acireductone dioxygenase 4 [Arabidopsis thaliana]	ko00270//Cysteine and methionine metabolism	-	GO:0043169//cation binding;GO:0051213//dioxygenase activity	GO:0044710
Unigene0028026	767	0	8	0.001	1.95972	10.9364	Up	3.43e-05	0.000219495	--	-	-	-	-
Unigene0116482	1535	0	16	0.001	1.95844	10.9355	Up	1.99e-09	2.42e-08	PREDICTED: protein TIFY 4B-like [Cucumis sativus]	-	-	-	-
Unigene0055641	672	0	7	0.001	1.95717	10.9346	Up	0.000116043	0.00064774	PREDICTED: LOW QUALITY PROTEIN: G-type lectin S-receptor-like serine/threonine-protein kinase RLK1 [Vitis vinifera]	-	-	GO:0004672//protein kinase activity;GO:0032550	GO:0006796//phosphate-containing compound metabolic process;GO:0006464//protein modification process
Unigene0049587	675	0	7	0.001	1.94847	10.9281	Up	0.000116043	0.000651141	Cytochrome P450 likeTBP [Medicago truncatula]	-	-	-	-
Unigene0028080	675	0	7	0.001	1.94847	10.9281	Up	0.000116043	0.000650741	succinate dehydrogenase flavoprotein subunit, mitochondrial precursor [Phytophthora infestans T30-4]	ko00190//Oxidative phosphorylation;ko05016//Huntington's disease;ko05010//Alzheimer's disease;ko05012//Parkinson's disease;ko00020//Citrate cycle (TCA cycle)	GO:0005746//mitochondrial respiratory chain	GO:0000166//nucleotide binding;GO:0000104//succinate dehydrogenase activity	GO:0022904//respiratory electron transport chain;GO:0009060//aerobic respiration
Unigene0021682	676	0	7	0.001	1.94559	10.926	Up	0.000116043	0.000644874	PREDICTED: 11S globulin subunit beta-like [Solanum lycopersicum]	-	GO:0043231//intracellular membrane-bounded organelle	-	-
Unigene0117426	775	0	8	0.001	1.93949	10.9215	Up	3.43e-05	0.000217046	PREDICTED: uncharacterized LOC101204506, partial [Cucumis sativus]	-	GO:0044424//intracellular part	GO:0032550	-
Unigene0119053	1744	0	18	0.001	1.93921	10.9213	Up	1.74e-10	2.35e-09	Pathogenesis-related thaumatin superfamily protein isoform 5 [Theobroma cacao]	-	-	-	-
Unigene0015219	1261	0	13	0.001	1.93699	10.9196	Up	7.71e-08	7.67e-07	01P13-1 [Brassica rapa subsp. pekinensis]	-	-	GO:0005488//binding	-
Unigene0062917	682	0	7	0.001	1.92847	10.9132	Up	0.000116043	0.000645874	Cell wall-associated hydrolase, partial [Medicago truncatula]	-	-	-	-
Unigene0023573	982	0	10	0.001	1.91332	10.9019	Up	2.99e-06	2.34e-05	Os01g0819000 [Oryza sativa Japonica Group]	-	-	-	-
Unigene0015763	895	0	9	0.001	1.88938	10.8837	Up	1.01e-05	7.23e-05	cell division cycle protein 48-like protein, expessed [Micromonas sp. RCC299]	ko04141//Protein processing in endoplasmic reticulum	-	-	-
Unigene0008362	1194	0	12	0.001	1.88832	10.8829	Up	2.61e-07	2.41e-06	--	-	-	-	-
Unigene0037014	1000	0	10	0.001	1.87888	10.8757	Up	2.99e-06	2.33e-05	small rubber particle protein [Hevea brasiliensis]	-	GO:0043231//intracellular membrane-bounded organelle	GO:0008135//translation factor activity, nucleic acid binding	GO:0006412//translation;GO:0006631//fatty acid metabolic process;GO:0010243//response to organic nitrogen;GO:0046942//carboxylic acid transport
Unigene0082375	1102	0	11	0.001	1.87547	10.873	Up	8.84e-07	7.5e-06	probable prohibitin [Cyanidioschyzon merolae strain 10D]	-	-	-	-
Unigene0065145	2427	0	24	0.001	1.85798	10.8595	Up	1.15e-13	2.38e-12	protein containing C-terminal RING-finger [Lotus japonicus]	-	-	GO:0046914//transition metal ion binding	-
Unigene0043006	1028	0	10	0.001	1.82771	10.8358	Up	2.99e-06	2.33e-05	one helix protein 2 [Populus trichocarpa]	-	-	-	-
Unigene0060476	824	0	8	0.001	1.82416	10.833	Up	3.43e-05	0.000218798	PREDICTED: TMV resistance protein N-like [Fragaria vesca subsp. vesca]	-	-	-	-
Unigene0044516	827	0	8	0.001	1.81754	10.8278	Up	3.43e-05	0.000219691	transmembrane protease, serine 2 [Nannochloropsis gaditana CCMP526]	-	-	-	-
Unigene0089883	827	0	8	0.001	1.81754	10.8278	Up	3.43e-05	0.000217512	EST gb|ATTS1136 comes from this gene [Arabidopsis thaliana]	-	-	-	-
Unigene0065348	1971	0	19	0.001	1.8112	10.8227	Up	5.13e-11	7.36e-10	mitochondrial carrier protein [Citrus unshiu]	-	-	-	-
Unigene0021190	1142	0	11	0.001	1.80978	10.8216	Up	8.84e-07	7.48e-06	Armadillo repeat only 1 [Theobroma cacao]	-	-	-	-
Unigene0043353	1460	0	14	0.001	1.80167	10.8151	Up	2.28e-08	2.44e-07	PREDICTED: protein WAX2-like [Vitis vinifera]	-	-	-	-
Unigene0028028	835	0	8	0.001	1.80013	10.8139	Up	3.43e-05	0.000220295	--	-	-	-	-
Unigene0064804	2717	0	26	0.001	1.79797	10.8122	Up	1.02e-14	2.34e-13	Sulfite reductase isoform 1 [Theobroma cacao]	ko00920//Sulfur metabolism	GO:0005576//extracellular region;GO:0009570//chloroplast stroma;GO:0009526//plastid envelope	GO:0046914//transition metal ion binding;GO:0016673;GO:0051536//iron-sulfur cluster binding;GO:0003676//nucleic acid binding;GO:0046906//tetrapyrrole binding	GO:0006351//transcription, DNA-dependent;GO:0006007//glucose catabolic process;GO:0006694//steroid biosynthetic process;GO:0006996//organelle organization;GO:0006970//response to osmotic stress;GO:0019758;GO:0010038//response to metal ion;GO:0019418//sulfide oxidation;GO:0009683;GO:0000097//sulfur amino acid biosynthetic process;GO:0036385;GO:0006260//DNA replication;GO:0042044//fluid transport
Unigene0040208	945	0	9	0.001	1.78941	10.8053	Up	1.01e-05	7.15e-05	polyprotein [Arabidopsis thaliana]	-	-	-	-
Unigene0042819	842	0	8	0.001	1.78516	10.8018	Up	3.43e-05	0.000219887	Cytochrome P450 likeTBP [Medicago truncatula]	-	-	-	-
Unigene0075288	1792	0	17	0.001	1.78242	10.7996	Up	5.88e-10	7.54e-09	PREDICTED: WRKY transcription factor 44-like [Vitis vinifera]	-	GO:0043231//intracellular membrane-bounded organelle	GO:0001071//nucleic acid binding transcription factor activity;GO:0003677//DNA binding	GO:0006351//transcription, DNA-dependent;GO:0001708//cell fate specification;GO:0003006//developmental process involved in reproduction
Unigene0080216	845	0	8	0.001	1.77882	10.7967	Up	3.43e-05	0.000220605	EIF3C (EUKARYOTIC TRANSLATION INITIATION FACTOR 3 subunit c) [Ectocarpus siliculosus]	ko03013//RNA transport	GO:0032991//macromolecular complex;GO:0043231//intracellular membrane-bounded organelle;GO:0044444//cytoplasmic part	GO:0005488//binding	GO:0006413//translational initiation
Unigene0011994	956	0	9	0.001	1.76882	10.7886	Up	1.01e-05	7.16e-05	WD40 repeat-like protein [Coccomyxa subellipsoidea C-169]	ko05162//Measles	-	-	-
Unigene0038414	744	0	7	0.001	1.76776	10.7877	Up	0.000116043	0.000646913	Os04g0603400 [Oryza sativa Japonica Group]	-	-	-	-
Unigene0067159	1702	0	16	0.001	1.76628	10.7865	Up	1.99e-09	2.43e-08	Pyridoxin 5'-phosphate oxidase isoform 6 [Theobroma cacao]	-	GO:0009536//plastid	GO:0032553;GO:0016641//oxidoreductase activity, acting on the CH-NH2 group of donors, oxygen as acceptor	GO:0008614//pyridoxine metabolic process;GO:0009108//coenzyme biosynthetic process;GO:0019758;GO:0006081//cellular aldehyde metabolic process
Unigene0018330	1179	0	11	0.001	1.75299	10.7756	Up	8.84e-07	7.54e-06	iron ion binding / oxidoreductase [Arabidopsis thaliana]	-	-	GO:0003824//catalytic activity	-
Unigene0012408	756	0	7	0.001	1.73971	10.7646	Up	0.000116043	0.000645624	PREDICTED: probable receptor-like protein kinase At5g20050 [Vitis vinifera]	-	GO:0016020//membrane	GO:0004672//protein kinase activity;GO:0032550	GO:0015698//inorganic anion transport;GO:0010035//response to inorganic substance;GO:0006796//phosphate-containing compound metabolic process;GO:0006464//protein modification process
Unigene0070342	1527	0	14	0.001	1.72262	10.7504	Up	2.28e-08	2.44e-07	PREDICTED: protein SRG1 [Vitis vinifera]	-	-	-	-
Unigene0025916	876	0	8	0.001	1.71587	10.7447	Up	3.43e-05	0.000217732	PREDICTED: short-chain type dehydrogenase/reductase-like [Cucumis sativus]	ko01040//Biosynthesis of unsaturated fatty acids;ko00061//Fatty acid biosynthesis	-	-	-
Unigene0002487	771	0	7	0.001	1.70586	10.7363	Up	0.000116043	0.000649943	--	-	-	-	-
Unigene0051211	1668	0	15	0.001	1.68964	10.7225	Up	6.73e-09	7.7e-08	Ankyrin repeat protein [Theobroma cacao]	-	-	-	-
Unigene0059653	2255	0	20	0.001	1.66641	10.7025	Up	1.52e-11	2.29e-10	Sucrase/ferredoxin-like family protein [Theobroma cacao]	-	-	-	-
Unigene0012307	790	0	7	0.001	1.66483	10.7012	Up	0.000116043	0.000649545	--	-	-	-	-
Unigene0051974	1129	0	10	0.001	1.6642	10.7006	Up	2.99e-06	2.32e-05	Adenosine-5'-phosphosulfate (APS) kinase 3 isoform 1 [Theobroma cacao]	ko00230//Purine metabolism;ko00920//Sulfur metabolism	GO:0009536//plastid	GO:0016301//kinase activity;GO:0032550	GO:0007276//gamete generation;GO:0044272;GO:0006796//phosphate-containing compound metabolic process
Unigene0064532	1136	0	10	0.001	1.65395	10.6917	Up	2.99e-06	2.33e-05	PREDICTED: cytochrome P450 704C1-like [Glycine max]	-	-	-	-
Unigene0059968	1621	0	14	0.001	1.62272	10.6642	Up	2.28e-08	2.43e-07	Outward rectifying K+ channel isoform 1 [Theobroma cacao]	-	-	-	-
Unigene0010089	1162	0	10	0.001	1.61694	10.659	Up	2.99e-06	2.34e-05	conserved unknown protein [Ectocarpus siliculosus]	-	-	-	-
Unigene0022740	939	0	8	0.001	1.60075	10.6445	Up	3.43e-05	0.000217458	phosphoglycerate mutase [Cyanidioschyzon merolae strain 10D]	ko00010//Glycolysis / Gluconeogenesis;ko00680//Methane metabolism	GO:0044424//intracellular part	GO:0016853//isomerase activity	GO:0008152//metabolic process
Unigene0032874	941	0	8	0.001	1.59735	10.6415	Up	3.43e-05	0.000219467	superoxide dismutase, mitochondrial precursor [Phytophthora infestans T30-4]	ko05016//Huntington's disease;ko04146//Peroxisome	GO:0043231//intracellular membrane-bounded organelle	-	GO:0042221//response to chemical stimulus;GO:0044699;GO:0044237//cellular metabolic process;GO:0006950//response to stress
Unigene0038945	946	0	8	0.001	1.58891	10.6338	Up	3.43e-05	0.000220761	neurogenic locus notch protein precursor-like precursor [Zea mays]	-	-	-	-
Unigene0073447	1913	0	16	0.001	1.57146	10.6179	Up	1.99e-09	2.42e-08	Os05g0143300 [Oryza sativa Japonica Group]	-	-	-	-
Unigene0021006	957	0	8	0.001	1.57064	10.6171	Up	3.43e-05	0.000217252	Glycosyl hydrolases family 32 protein isoform 3 [Theobroma cacao]	ko00500//Starch and sucrose metabolism;ko00052//Galactose metabolism	-	-	-
Unigene0129248	1095	0	9	0.001	1.54429	10.5927	Up	1.01e-05	7.16e-05	PREDICTED: mediator of RNA polymerase II transcription subunit 31 [Vitis vinifera]	-	-	-	-
Unigene0042060	1969	0	16	0.001	1.52677	10.5763	Up	1.99e-09	2.42e-08	DNA polymerase delta subunit [Medicago truncatula]	ko00230//Purine metabolism;ko00240//Pyrimidine metabolism;ko03420//Nucleotide excision repair;ko03030//DNA replication;ko03410//Base excision repair;ko03440//Homologous recombination;ko03430//Mismatch repair	-	-	-
Unigene0129071	1760	0	14	0.001	1.49456	10.5455	Up	2.28e-08	2.44e-07	plus agglutinin [Chlamydomonas incerta]	-	-	-	-
Unigene0048944	929	0	7	0.001	1.41573	10.4673	Up	0.000116043	0.000649726	PREDICTED: IAA-alanine resistance protein 1-like [Cicer arietinum]	-	-	-	-
Unigene0117482	955	0	7	0.001	1.37719	10.4275	Up	0.000116043	0.000649798	Respiratory burst oxidase B [Theobroma cacao]	ko04626//Plant-pathogen interaction	-	-	-
Unigene0022953	957	0	7	0.001	1.37431	10.4245	Up	0.000116043	0.000641185	short chain dehydrogenase/reductase family (ISS) [Ostreococcus tauri]	-	-	GO:0003824//catalytic activity	GO:0008152//metabolic process
Unigene0017107	958	0	7	0.001	1.37288	10.423	Up	0.000116043	0.000644197	stearoyl-CoA desaturase (delta-9 desaturase) [Galdieria sulphuraria]	ko03320//PPAR signaling pathway;ko01040//Biosynthesis of unsaturated fatty acids	GO:0043231//intracellular membrane-bounded organelle;GO:0031224//intrinsic to membrane	GO:0046906//tetrapyrrole binding;GO:0046914//transition metal ion binding;GO:0016215	GO:0006631//fatty acid metabolic process
Unigene0017732	1375	0	10	0.001	1.36646	10.4162	Up	2.99e-06	2.35e-05	PREDICTED: pentatricopeptide repeat-containing protein At5g61400-like [Vitis vinifera]	-	-	-	-
Unigene0026072	1102	0	8	0.001	1.36398	10.4136	Up	3.43e-05	0.000216678	--	-	-	-	-
Unigene0017870	1115	0	8	0.001	1.34808	10.3967	Up	3.43e-05	0.000218257	PREDICTED: glycine-rich cell wall structural protein 1.8-like [Cicer arietinum]	ko03040//Spliceosome	-	-	-
Unigene0074023	1406	0	10	0.001	1.33633	10.3841	Up	2.99e-06	2.35e-05	--	-	-	-	-
Unigene0001496	1011	0	7	0.001	1.30091	10.3453	Up	0.000116043	0.000648569	similar to hedgehog protein [Cyanidioschyzon merolae strain 10D]	-	-	-	-
Unigene0051128	1158	0	8	0.001	1.29802	10.3421	Up	3.43e-05	0.000218451	cytochrome P450 [Populus trichocarpa]	-	-	-	-
Unigene0061065	1775	0	12	0.001	1.27023	10.3109	Up	2.61e-07	2.4e-06	F-box-containing protein 1 [Malus domestica]	-	-	-	-
Unigene0052096	1517	0	10	0.001	1.23855	10.2744	Up	2.99e-06	2.33e-05	Tho complex subunit 7/Mft1p [Theobroma cacao]	ko03013//RNA transport	GO:0000346//transcription export complex	-	GO:0006396//RNA processing
Unigene0119145	2355	0	15	0.001	1.19674	10.2249	Up	6.73e-09	7.69e-08	Polymerase gamma 2 isoform 2 [Theobroma cacao]	ko00230//Purine metabolism;ko00240//Pyrimidine metabolism;ko03420//Nucleotide excision repair;ko03030//DNA replication;ko03410//Base excision repair;ko03440//Homologous recombination	-	-	-
Unigene0030617	1115	0	7	0.001	1.17957	10.204	Up	0.000116043	0.000641009	60S ribosomal protein L5-2 [Zea mays]	ko03010//Ribosome	-	-	-
Unigene0077765	2246	0	14	0.001	1.17116	10.1937	Up	2.28e-08	2.43e-07	Cyclic nucleotide gated channel 1 isoform 1 [Theobroma cacao]	ko04626//Plant-pathogen interaction	GO:0016020//membrane	GO:0005249//voltage-gated potassium channel activity;GO:0005515//protein binding;GO:0005217//intracellular ligand-gated ion channel activity	GO:0070838//divalent metal ion transport
Unigene0046376	1883	0	11	0.001	1.09759	10.1001	Up	8.84e-07	7.48e-06	Acyl transferase/acyl hydrolase/lysophospholipase superfamily protein isoform 1 [Theobroma cacao]	-	-	-	-
Unigene0029828	1238	0	7	0.001	1.06237	10.0531	Up	0.000116043	0.00064828	similar to hedgehog protein [Cyanidioschyzon merolae strain 10D]	-	-	-	-
Unigene0052109	1791	0	10	0.001	1.04907	10.0349	Up	2.99e-06	2.35e-05	PREDICTED: phospholipase A1-IIgamma-like [Glycine max]	-	-	GO:0016787//hydrolase activity	-
[truncated: 13,831 more rows]

## Sheet: CK-VS-75D.GeneDiffExpFilter
GeneID	Gene_length	CK-Expression	75D-Expression	CK-RPKM	75D-RPKM	log2 Ratio(75D/CK)	Up-Down-Regulation(75D/CK)	P-value	FDR	Description	Pathway	GO Component	GO Function	GO Process
Unigene0031520	1691	0	9090	0.001	474.231	18.8552	Up	2.22e-16	3.7e-15	EST gb|ATTS1136 comes from this gene [Arabidopsis thaliana]	-	-	-	-
Unigene0037427	868	0	4343	0.001	441.408	18.7518	Up	2.22e-16	4.07e-15	PREDICTED: alpha-amylase/subtilisin inhibitor-like [Vitis vinifera]	-	-	-	GO:0008152//metabolic process
Unigene0043616	307	0	1026	0.001	294.835	18.1695	Up	2.22e-16	3.53e-15	chitinase [Mangifera indica]	-	GO:0030312//external encapsulating structure	GO:0004553//hydrolase activity, hydrolyzing O-glycosyl compounds;GO:0097367	GO:0010035//response to inorganic substance;GO:0044238//primary metabolic process;GO:0006026;GO:0033554//cellular response to stress;GO:0010243//response to organic nitrogen;GO:0046942//carboxylic acid transport;GO:0015698//inorganic anion transport;GO:0002252;GO:0006812//cation transport;GO:0044036;GO:0009793//embryo development ending in seed dormancy
Unigene0022797	253	0	735	0.001	256.293	17.9674	Up	2.22e-16	4.02e-15	predicted protein [Populus trichocarpa]	-	-	-	-
Unigene0011398	345	0	730	0.001	186.67	17.5101	Up	2.22e-16	3.52e-15	--	-	-	-	-
Unigene0010829	584	0	1063	0.001	160.58	17.2929	Up	2.22e-16	3.49e-15	predicted protein [Populus trichocarpa]	-	-	-	-
Unigene0064151	457	0	810	0.001	156.365	17.2546	Up	2.22e-16	3.81e-15	hypothetical protein MTR_3g035650 [Medicago truncatula]	-	-	-	-
Unigene0066239	402	0	699	0.001	153.398	17.2269	Up	2.22e-16	3.93e-15	--	-	-	-	-
Unigene0040856	1082	0	1687	0.001	137.549	17.0696	Up	2.22e-16	3.55e-15	Cell wall-associated hydrolase, partial [Medicago truncatula]	-	-	-	-
Unigene0061575	510	0	740	0.001	128.006	16.9659	Up	2.22e-16	3.85e-15	Cell wall-associated hydrolase, partial [Medicago truncatula]	-	GO:0044444//cytoplasmic part;GO:0030529//ribonucleoprotein complex;GO:0043229//intracellular organelle	GO:0003824//catalytic activity	GO:0051234//establishment of localization
Unigene0011261	385	0	556	0.001	127.404	16.9591	Up	2.22e-16	3.63e-15	--	-	-	-	-
Unigene0114772	301	0	421	0.001	123.392	16.9129	Up	2.22e-16	4.04e-15	--	-	-	-	-
Unigene0011064	718	0	934	0.001	114.76	16.8083	Up	2.22e-16	3.73e-15	similar to trefoil factor [Cyanidioschyzon merolae strain 10D]	-	-	-	-
Unigene0061574	443	0	567	0.001	112.914	16.7849	Up	2.22e-16	3.8e-15	Ribosomal protein S10 [Medicago truncatula]	-	GO:0043231//intracellular membrane-bounded organelle	-	-
Unigene0022632	337	0	428	0.001	112.043	16.7737	Up	2.22e-16	3.67e-15	ATP synthase subunit beta [Medicago truncatula]	-	-	-	-
Unigene0014286	382	0	465	0.001	107.389	16.7125	Up	2.22e-16	3.46e-15	--	-	-	-	-
Unigene0015552	268	0	320	0.001	105.338	16.6847	Up	2.22e-16	3.58e-15	--	-	-	-	-
Unigene0116779	549	0	644	0.001	103.486	16.6591	Up	2.22e-16	3.84e-15	unknow protein [Oryza sativa Japonica Group]	-	-	-	-
Unigene0013955	742	0	870	0.001	103.439	16.6584	Up	2.22e-16	3.83e-15	--	-	-	-	-
Unigene0042334	574	0	667	0.001	102.514	16.6455	Up	2.22e-16	3.66e-15	--	ko00010//Glycolysis / Gluconeogenesis;ko00680//Methane metabolism;ko00030//Pentose phosphate pathway;ko00051//Fructose and mannose metabolism;ko00052//Galactose metabolism	-	-	-
Unigene0011026	548	0	630	0.001	101.421	16.63	Up	2.22e-16	3.83e-15	similar to hedgehog protein [Cyanidioschyzon merolae strain 10D]	-	-	-	-
Unigene0035434	388	0	440	0.001	100.044	16.6103	Up	2.22e-16	3.77e-15	RRNA intron-encoded homing endonuclease [Medicago truncatula]	-	-	-	-
Unigene0060096	1061	0	1194	0.001	99.2793	16.5992	Up	2.22e-16	3.55e-15	similar to hedgehog protein [Cyanidioschyzon merolae strain 10D]	-	-	-	-
Unigene0023398	456	0	510	0.001	98.6677	16.5903	Up	2.22e-16	3.84e-15	Chloroplast, high sulfur B2-like protein [Theobroma cacao]	-	-	-	-
Unigene0021169	773	0	864	0.001	98.6062	16.5894	Up	2.22e-16	3.85e-15	--	-	-	-	-
Unigene0010826	738	0	804	0.001	96.1102	16.5524	Up	2.22e-16	3.91e-15	--	-	-	-	-
Unigene0066238	366	0	393	0.001	94.7286	16.5315	Up	2.22e-16	3.8e-15	--	-	-	-	-
Unigene0030647	751	0	796	0.001	93.5068	16.5128	Up	2.22e-16	3.73e-15	similar to trefoil factor [Cyanidioschyzon merolae strain 10D]	-	-	-	-
Unigene0010810	266	0	280	0.001	92.8638	16.5028	Up	2.22e-16	4.04e-15	--	-	-	-	-
Unigene0036770	1035	0	1081	0.001	92.1415	16.4916	Up	2.22e-16	3.96e-15	TPA: cysteine proteinase Mir3 [Zea mays]	-	GO:0043231//intracellular membrane-bounded organelle	-	-
Unigene0076925	290	0	296	0.001	90.0458	16.4584	Up	2.22e-16	3.68e-15	--	-	-	-	-
Unigene0035430	209	0	213	0.001	89.909	16.4562	Up	2.22e-16	3.92e-15	--	-	-	-	-
Unigene0035192	854	0	868	0.001	89.6668	16.4523	Up	2.22e-16	3.72e-15	Cytochrome P450 likeTBP [Medicago truncatula]	-	-	-	-
Unigene0076672	1100	0	1102	0.001	88.381	16.4314	Up	2.22e-16	3.91e-15	similar to hedgehog protein [Cyanidioschyzon merolae strain 10D]	-	-	-	-
Unigene0072983	215	0	212	0.001	86.9896	16.4086	Up	2.22e-16	3.95e-15	--	-	-	-	-
Unigene0027725	871	0	850	0.001	86.0936	16.3936	Up	2.22e-16	3.56e-15	--	-	-	-	-
Unigene0074605	262	0	251	0.001	84.5167	16.3669	Up	2.22e-16	3.67e-15	--	ko03010//Ribosome	-	-	-
Unigene0036131	825	0	786	0.001	84.0501	16.359	Up	2.22e-16	3.86e-15	Cytochrome P450 likeTBP [Medicago truncatula]	-	-	-	-
Unigene0054485	1330	0	1259	0.001	83.511	16.3497	Up	2.22e-16	3.71e-15	Proline-rich receptor protein kinase PERK10 isoform 1 [Theobroma cacao]	-	-	-	-
Unigene0011419	311	0	292	0.001	82.8309	16.3379	Up	2.22e-16	3.5e-15	--	-	-	-	-
Unigene0014231	401	0	371	0.001	81.6205	16.3166	Up	2.22e-16	3.86e-15	PREDICTED: uncharacterized LOC101220110 [Cucumis sativus]	-	-	-	-
Unigene0028898	577	0	521	0.001	79.6584	16.2815	Up	2.22e-16	3.85e-15	hypothetical protein CHLNCDRAFT_28884 [Chlorella variabilis]	-	-	-	-
Unigene0114490	791	0	711	0.001	79.2981	16.275	Up	2.22e-16	3.92e-15	Os02g0557000 [Oryza sativa Japonica Group]	-	-	-	-
Unigene0011363	656	0	586	0.001	78.8068	16.266	Up	2.22e-16	3.96e-15	--	-	-	-	-
Unigene0011136	655	0	584	0.001	78.6577	16.2633	Up	2.22e-16	3.81e-15	similar to hedgehog protein [Cyanidioschyzon merolae strain 10D]	-	-	-	-
Unigene0046199	264	0	215	0.001	71.8463	16.1326	Up	2.22e-16	3.66e-15	cytochrome c oxidase subunit I [Lingulodinium polyedrum]	ko00190//Oxidative phosphorylation;ko05016//Huntington's disease;ko05010//Alzheimer's disease;ko05012//Parkinson's disease;ko04260//Cardiac muscle contraction	-	-	-
Unigene0015635	556	0	447	0.001	70.9255	16.114	Up	2.22e-16	4.06e-15	hypothetical protein PHYSODRAFT_289996 [Phytophthora sojae]	-	-	-	-
Unigene0040970	567	0	455	0.001	70.7943	16.1113	Up	2.22e-16	3.8e-15	--	-	-	-	-
Unigene0028038	293	0	235	0.001	70.7571	16.1106	Up	2.22e-16	3.75e-15	--	-	-	-	-
Unigene0021211	823	0	658	0.001	70.5336	16.106	Up	2.22e-16	3.76e-15	PREDICTED: extensin-like [Setaria italica]	-	-	-	-
Unigene0010907	718	0	567	0.001	69.6672	16.0882	Up	2.22e-16	3.49e-15	fibrocystin-L-like protein [Chlamydomonas reinhardtii]	-	-	-	-
Unigene0021212	387	0	301	0.001	68.616	16.0663	Up	2.22e-16	3.48e-15	SAD1f [Volvox carteri f. nagariensis]	-	-	GO:0003824//catalytic activity	-
Unigene0030710	881	0	669	0.001	66.9916	16.0317	Up	2.22e-16	3.67e-15	senescence-associated protein [Picea abies]	-	-	-	-
Unigene0015250	764	0	574	0.001	66.2809	16.0163	Up	2.22e-16	3.68e-15	hydroxyproline-rich glycoprotein DZ-HRGP [Volvox carteri f. nagariensis]	-	-	-	-
Unigene0075950	413	0	301	0.001	64.2963	15.9724	Up	2.22e-16	3.56e-15	--	-	-	-	-
Unigene0013940	301	0	217	0.001	63.6009	15.9568	Up	2.22e-16	4.05e-15	--	-	-	-	-
Unigene0040770	1427	0	1028	0.001	63.5534	15.9557	Up	2.22e-16	3.58e-15	Pectin lyase-like superfamily protein [Theobroma cacao]	ko00500//Starch and sucrose metabolism;ko00040//Pentose and glucuronate interconversions	-	-	-
Unigene0076116	758	0	538	0.001	62.6157	15.9342	Up	2.22e-16	3.82e-15	PREDICTED: probable calcium-binding protein CML27-like [Glycine max]	ko04626//Plant-pathogen interaction	-	-	-
Unigene0011310	368	0	259	0.001	62.09	15.9221	Up	2.22e-16	3.61e-15	--	-	-	-	-
Unigene0032381	213	0	148	0.001	61.2988	15.9036	Up	2.22e-16	3.82e-15	MYB-like 102 [Theobroma cacao]	-	GO:0043231//intracellular membrane-bounded organelle	GO:0003676//nucleic acid binding	GO:0044249//cellular biosynthetic process;GO:1901576;GO:0006970//response to osmotic stress;GO:0009755//hormone-mediated signaling pathway
Unigene0010582	510	0	348	0.001	60.1976	15.8774	Up	2.22e-16	4.07e-15	Os01g0120600 [Oryza sativa Japonica Group]	-	-	-	-
Unigene0030712	401	0	272	0.001	59.8404	15.8688	Up	2.22e-16	3.91e-15	senescence-associated protein [Picea abies]	-	-	-	-
Unigene0060100	499	0	338	0.001	59.7566	15.8668	Up	2.22e-16	3.47e-15	similar to hedgehog protein [Cyanidioschyzon merolae strain 10D]	-	-	-	-
Unigene0075690	418	0	278	0.001	58.673	15.8404	Up	2.22e-16	3.9e-15	hypothetical protein SORBIDRAFT_01g024221 [Sorghum bicolor]	-	-	-	-
Unigene0015583	406	0	269	0.001	58.4516	15.835	Up	2.22e-16	3.56e-15	hydroxyproline-rich glycoprotein DZ-HRGP [Volvox carteri f. nagariensis]	-	-	-	-
Unigene0076864	269	0	178	0.001	58.3764	15.8331	Up	2.22e-16	4.04e-15	Os06g0316800 [Oryza sativa Japonica Group]	-	-	-	-
Unigene0073779	473	0	306	0.001	57.0729	15.8005	Up	2.22e-16	4e-15	--	-	-	-	-
Unigene0076476	962	0	620	0.001	56.8573	15.7951	Up	2.22e-16	3.64e-15	arabinogalactan protein [Zea mays]	-	-	-	-
Unigene0049586	201	0	128	0.001	56.1803	15.7778	Up	2.22e-16	3.86e-15	--	-	-	-	-
Unigene0011033	381	0	237	0.001	54.8774	15.7439	Up	2.22e-16	4.06e-15	cytochrome c oxidase subunit I [Lingulodinium polyedrum]	ko00190//Oxidative phosphorylation;ko05016//Huntington's disease;ko05010//Alzheimer's disease;ko05012//Parkinson's disease;ko04260//Cardiac muscle contraction	-	-	-
Unigene0023025	310	0	192	0.001	54.6398	15.7377	Up	2.22e-16	3.81e-15	leucine-rich repeat extensin-like protein 3 [Arabidopsis thaliana]	ko04144//Endocytosis;ko00564//Glycerophospholipid metabolism;ko04666//Fc gamma R-mediated phagocytosis;ko04724//Glutamatergic synapse;ko04912//GnRH signaling pathway;ko00565//Ether lipid metabolism	GO:0043231//intracellular membrane-bounded organelle	-	-
Unigene0029339	214	0	132	0.001	54.4164	15.7318	Up	2.22e-16	3.56e-15	--	-	-	-	-
Unigene0052996	951	0	586	0.001	54.3609	15.7303	Up	2.22e-16	3.55e-15	actin, partial [Rhodomonas salina]	ko04145//Phagosome;ko04810//Regulation of actin cytoskeleton;ko05110//Vibrio cholerae infection;ko05130//Pathogenic Escherichia coli infection;ko04510//Focal adhesion;ko04270//Vascular smooth muscle contraction;ko05131//Shigellosis;ko04530//Tight junction;ko04520//Adherens junction;ko05100//Bacterial invasion of epithelial cells;ko05416//Viral myocarditis;ko04745//Phototransduction - fly;ko04670/…	-	-	-
Unigene0031508	203	0	122	0.001	53.0193	15.6942	Up	2.22e-16	3.51e-15	RRNA intron-encoded homing endonuclease [Medicago truncatula]	-	-	-	-
Unigene0060094	260	0	151	0.001	51.2358	15.6449	Up	2.22e-16	3.48e-15	--	-	-	-	-
Unigene0010762	618	0	358	0.001	51.1051	15.6412	Up	2.22e-16	3.99e-15	--	-	-	-	-
Unigene0028900	241	0	138	0.001	50.5163	15.6245	Up	2.22e-16	3.52e-15	PREDICTED: uncharacterized protein LOC101218508, partial [Cucumis sativus]	-	-	-	-
Unigene0119870	860	0	491	0.001	50.3678	15.6202	Up	2.22e-16	3.69e-15	--	-	-	-	-
Unigene0060093	250	0	141	0.001	49.7564	15.6026	Up	2.22e-16	3.73e-15	--	-	-	-	-
Unigene0032382	716	0	401	0.001	49.4084	15.5925	Up	2.22e-16	3.95e-15	MYB-like 102 [Theobroma cacao]	-	-	-	GO:0009725//response to hormone stimulus;GO:0050794//regulation of cellular process
Unigene0036769	1013	0	560	0.001	48.7695	15.5737	Up	2.22e-16	3.92e-15	TPA: cysteine proteinase Mir3 [Zea mays]	-	-	-	-
Unigene0077214	786	0	433	0.001	48.5999	15.5687	Up	2.22e-16	3.64e-15	--	-	-	-	-
Unigene0024777	265	0	145	0.001	48.2716	15.5589	Up	2.22e-16	4.06e-15	--	-	-	-	-
Unigene0052992	697	0	381	0.001	48.2239	15.5575	Up	2.22e-16	3.74e-15	actin, partial [Rhodomonas salina]	ko04145//Phagosome;ko04810//Regulation of actin cytoskeleton;ko05110//Vibrio cholerae infection;ko05130//Pathogenic Escherichia coli infection;ko04510//Focal adhesion;ko04270//Vascular smooth muscle contraction;ko05131//Shigellosis;ko04530//Tight junction;ko04520//Adherens junction;ko05100//Bacterial invasion of epithelial cells;ko05416//Viral myocarditis;ko04745//Phototransduction - fly;ko04670/…	-	-	-
Unigene0011140	494	0	268	0.001	47.8606	15.5465	Up	2.22e-16	4.05e-15	--	-	-	-	-
Unigene0077862	450	0	244	0.001	47.8352	15.5458	Up	2.22e-16	3.79e-15	--	-	-	-	-
Unigene0028901	663	0	357	0.001	47.5034	15.5357	Up	2.22e-16	3.56e-15	PREDICTED: serine/arginine repetitive matrix protein 1-like isoform X1 [Setaria italica]	ko03013//RNA transport;ko03015//mRNA surveillance pathway	-	-	-
Unigene0045097	229	0	122	0.001	46.9996	15.5204	Up	2.22e-16	3.54e-15	Ubiquitin [Medicago truncatula]	ko03320//PPAR signaling pathway	GO:0030529//ribonucleoprotein complex	GO:0016209//antioxidant activity;GO:0046914//transition metal ion binding;GO:0005198//structural molecule activity	GO:0010467//gene expression
Unigene0126967	936	0	498	0.001	46.9379	15.5185	Up	2.22e-16	3.62e-15	--	-	-	-	-
Unigene0022633	251	0	133	0.001	46.7464	15.5126	Up	2.22e-16	4.07e-15	unnamed protein product [Chondrus crispus]	-	-	-	-
Unigene0060090	1091	0	555	0.001	44.8785	15.4537	Up	2.22e-16	3.98e-15	EST gb|ATTS1136 comes from this gene [Arabidopsis thaliana]	-	-	-	-
Unigene0010636	264	0	134	0.001	44.7786	15.4505	Up	2.22e-16	3.66e-15	PAR-1c [Nicotiana tabacum]	-	-	-	-
Unigene0024814	2328	0	1170	0.001	44.3377	15.4362	Up	2.22e-16	3.77e-15	EST gb|ATTS1136 comes from this gene [Arabidopsis thaliana]	-	-	-	-
Unigene0075157	1077	0	537	0.001	43.9874	15.4248	Up	2.22e-16	3.71e-15	--	-	-	-	-
Unigene0074469	514	0	256	0.001	43.9386	15.4232	Up	2.22e-16	4e-15	--	-	-	-	-
Unigene0015930	229	0	113	0.001	43.5324	15.4098	Up	2.22e-16	3.99e-15	low molecular weight heat shock protein [Gossypium hirsutum]	ko04141//Protein processing in endoplasmic reticulum	-	-	-
Unigene0040968	2003	0	986	0.001	43.4276	15.4063	Up	2.22e-16	4.04e-15	PREDICTED: laccase-14-like [Vitis vinifera]	-	GO:0005576//extracellular region	GO:0046914//transition metal ion binding;GO:0016682//oxidoreductase activity, acting on diphenols and related substances as donors, oxygen as acceptor	GO:0009808//lignin metabolic process
Unigene0022323	410	0	201	0.001	43.2496	15.4004	Up	2.22e-16	3.65e-15	--	-	-	-	-
Unigene0042345	521	0	249	0.001	42.163	15.3637	Up	2.22e-16	3.8e-15	similar to hedgehog protein [Cyanidioschyzon merolae strain 10D]	-	-	-	-
Unigene0027027	279	0	132	0.001	41.7388	15.3491	Up	2.22e-16	3.67e-15	TPA: leucine-rich repeat (LRR) family protein, partial [Zea mays]	-	-	-	-
Unigene0035433	411	0	191	0.001	40.9979	15.3233	Up	2.22e-16	3.94e-15	RRNA intron-encoded homing endonuclease [Medicago truncatula]	-	-	-	-
Unigene0117178	381	0	176	0.001	40.7528	15.3146	Up	2.22e-16	3.57e-15	PREDICTED: glycine-rich cell wall structural protein 1.8-like isoform X1 [Setaria italica]	-	-	-	-
Unigene0128707	546	0	252	0.001	40.7172	15.3134	Up	2.22e-16	3.83e-15	--	-	-	-	-
Unigene0119558	464	0	214	0.001	40.6879	15.3123	Up	2.22e-16	3.74e-15	--	-	-	-	-
Unigene0021580	582	0	268	0.001	40.6239	15.31	Up	2.22e-16	4.01e-15	--	-	-	-	-
Unigene0027573	291	0	134	0.001	40.6239	15.31	Up	2.22e-16	3.73e-15	anthocyanidin synthase [Dimocarpus longan]	ko00941//Flavonoid biosynthesis	GO:0044424//intracellular part	GO:0016706//oxidoreductase activity, acting on paired donors, with incorporation or reduction of molecular oxygen, 2-oxoglutarate as one donor, and incorporation of one atom each of oxygen into both donors	GO:0009813//flavonoid biosynthetic process;GO:0009699//phenylpropanoid biosynthetic process;GO:0009725//response to hormone stimulus;GO:0006950//response to stress;GO:0006996//organelle organization
Unigene0021569	326	0	149	0.001	40.3217	15.2993	Up	2.22e-16	3.76e-15	PREDICTED: leucine-rich repeat extensin-like protein 3-like [Setaria italica]	ko04144//Endocytosis;ko00564//Glycerophospholipid metabolism;ko04666//Fc gamma R-mediated phagocytosis;ko04724//Glutamatergic synapse;ko04912//GnRH signaling pathway;ko00565//Ether lipid metabolism	-	-	-
Unigene0126589	456	0	206	0.001	39.854	15.2824	Up	2.22e-16	3.48e-15	--	-	-	-	-
Unigene0060098	282	0	127	0.001	39.7305	15.278	Up	2.22e-16	3.98e-15	--	-	-	-	-
Unigene0121475	501	0	224	0.001	39.4439	15.2675	Up	2.22e-16	3.57e-15	Cell wall-associated hydrolase [Medicago truncatula]	-	-	-	-
Unigene0024712	544	0	242	0.001	39.2452	15.2602	Up	2.22e-16	3.78e-15	cytochrome c oxidase subunit 3 [Cyanidioschyzon merolae]	ko00190//Oxidative phosphorylation;ko05016//Huntington's disease;ko05010//Alzheimer's disease;ko05012//Parkinson's disease;ko04260//Cardiac muscle contraction	-	GO:0016491//oxidoreductase activity	GO:0055114//oxidation-reduction process
Unigene0023350	807	0	358	0.001	39.1363	15.2562	Up	2.22e-16	4.07e-15	calmodulin [Volvox carteri f. nagariensis]	ko05010//Alzheimer's disease;ko04626//Plant-pathogen interaction;ko04114//Oocyte meiosis;ko04910//Insulin signaling pathway;ko05152//Tuberculosis;ko04020//Calcium signaling pathway;ko04722//Neurotrophin signaling pathway;ko04070//Phosphatidylinositol signaling system;ko04912//GnRH signaling pathway;ko04720//Long-term potentiation;ko04270//Vascular smooth muscle contraction;ko04916//Melanogenesis;…	-	-	-
Unigene0011279	375	0	166	0.001	39.0523	15.2531	Up	2.22e-16	3.86e-15	--	-	-	-	-
Unigene0074182	714	0	313	0.001	38.6737	15.2391	Up	2.22e-16	3.81e-15	PREDICTED: vegetative cell wall protein gp1-like [Setaria italica]	-	-	-	-
Unigene0025323	560	0	244	0.001	38.439	15.2303	Up	2.22e-16	3.79e-15	chalcone synthase [Rhus chinensis]	ko04712//Circadian rhythm - plant;ko00941//Flavonoid biosynthesis	-	-	-
Unigene0043619	217	0	94	0.001	38.2154	15.2219	Up	2.22e-16	3.91e-15	chitinase [Dimocarpus longan]	ko00520//Amino sugar and nucleotide sugar metabolism	GO:0043231//intracellular membrane-bounded organelle	GO:0004553//hydrolase activity, hydrolyzing O-glycosyl compounds;GO:0097367	GO:0006950//response to stress;GO:0005976//polysaccharide metabolic process;GO:0044036;GO:0006026
Unigene0028329	478	0	206	0.001	38.0197	15.2145	Up	2.22e-16	4.08e-15	cob gene product (mitochondrion) [Gracilariophila oryzoides]	ko00190//Oxidative phosphorylation;ko05016//Huntington's disease;ko05010//Alzheimer's disease;ko05012//Parkinson's disease;ko04260//Cardiac muscle contraction	GO:0016020//membrane	-	-
Unigene0121869	340	0	146	0.001	37.883	15.2093	Up	2.22e-16	3.75e-15	--	-	-	-	-
Unigene0073596	516	0	220	0.001	37.6134	15.199	Up	2.22e-16	3.63e-15	--	-	-	-	-
Unigene0010768	888	0	378	0.001	37.5534	15.1967	Up	2.22e-16	4.06e-15	--	-	-	-	-
Unigene0075629	462	0	196	0.001	37.4269	15.1918	Up	2.22e-16	3.57e-15	--	-	-	-	-
Unigene0028814	342	0	145	0.001	37.4035	15.1909	Up	2.22e-16	4.02e-15	elongation factor-1 alpha [Caulerpa cf. racemosa GG-2009]	ko03013//RNA transport	GO:0044424//intracellular part	GO:0017111//nucleoside-triphosphatase activity;GO:0032550;GO:0008135//translation factor activity, nucleic acid binding	GO:0006412//translation;GO:0009154
Unigene0026023	483	0	204	0.001	37.2609	15.1854	Up	2.22e-16	3.84e-15	PREDICTED: proline-rich receptor-like protein kinase PERK1-like [Cucumis sativus]	-	-	-	-
Unigene0028899	541	0	228	0.001	37.1798	15.1822	Up	2.22e-16	4.01e-15	hypothetical protein CHLNCDRAFT_28884 [Chlorella variabilis]	-	-	-	-
Unigene0077685	792	0	332	0.001	36.9813	15.1745	Up	2.22e-16	3.79e-15	--	-	-	-	-
Unigene0009966	269	0	112	0.001	36.7312	15.1647	Up	2.22e-16	3.62e-15	--	-	-	-	-
Unigene0010725	301	0	125	0.001	36.6364	15.161	Up	2.22e-16	3.52e-15	Os07g0164800 [Oryza sativa Japonica Group]	-	-	-	-
Unigene0013488	448	0	186	0.001	36.6273	15.1606	Up	2.22e-16	3.53e-15	cytochrome c oxidase subunit II [Heterosigma akashiwo]	ko00190//Oxidative phosphorylation;ko05016//Huntington's disease;ko05010//Alzheimer's disease;ko05012//Parkinson's disease;ko04260//Cardiac muscle contraction	GO:0043231//intracellular membrane-bounded organelle;GO:0044425//membrane part	GO:0046872//metal ion binding;GO:0016491//oxidoreductase activity	GO:0044710
Unigene0023114	318	0	132	0.001	36.6199	15.1603	Up	2.22e-16	3.68e-15	ubiquitin carrier protein, partial [Genlisea aurea]	ko04120//Ubiquitin mediated proteolysis	-	GO:0019787//small conjugating protein ligase activity	GO:0032446//protein modification by small protein conjugation;GO:0070646//protein modification by small protein removal
Unigene0015122	447	0	185	0.001	36.5119	15.1561	Up	2.22e-16	3.93e-15	hypothetical protein AURANDRAFT_71909 [Aureococcus anophagefferens]	-	-	-	-
Unigene0027278	254	0	105	0.001	36.4691	15.1544	Up	2.22e-16	3.45e-15	--	-	-	-	-
Unigene0011038	823	0	336	0.001	36.0171	15.1364	Up	2.22e-16	3.82e-15	proline-rich protein [Oryza sativa Japonica Group]	-	-	-	-
Unigene0028902	361	0	147	0.001	35.9236	15.1326	Up	2.22e-16	3.76e-15	hypothetical protein [Zea mays]	-	-	-	-
Unigene0012335	308	0	125	0.001	35.8038	15.1278	Up	2.22e-16	3.88e-15	--	-	-	-	-
Unigene0023077	459	0	184	0.001	35.3651	15.11	Up	2.22e-16	3.65e-15	--	-	-	-	-
Unigene0036127	1075	0	427	0.001	35.042	15.0968	Up	2.22e-16	4.04e-15	transcript antisense to ribosomal rna protein [Nannochloropsis gaditana CCMP526]	-	-	-	-
Unigene0016001	270	0	107	0.001	34.9615	15.0935	Up	2.22e-16	3.99e-15	--	-	-	-	-
Unigene0028815	509	0	201	0.001	34.8376	15.0884	Up	2.22e-16	3.79e-15	PREDICTED: elongation factor 1-alpha-like isoform 1 [Glycine max]	ko03013//RNA transport	GO:0044424//intracellular part	GO:0017111//nucleoside-triphosphatase activity;GO:0032550;GO:0008135//translation factor activity, nucleic acid binding	GO:0006412//translation;GO:0009154
Unigene0040971	225	0	88	0.001	34.504	15.0745	Up	2.22e-16	3.92e-15	hypothetical protein VOLCADRAFT_88061 [Volvox carteri f. nagariensis]	-	-	-	-
Unigene0036339	629	0	243	0.001	34.082	15.0567	Up	2.22e-16	3.51e-15	PREDICTED: proline-rich receptor-like protein kinase PERK10-like [Glycine max]	-	-	-	-
Unigene0078436	548	0	210	0.001	33.8072	15.045	Up	2.22e-16	3.62e-15	PREDICTED: 40S ribosomal protein S13-like [Solanum lycopersicum]	ko03010//Ribosome	GO:0030529//ribonucleoprotein complex	GO:0005198//structural molecule activity	GO:0010467//gene expression
Unigene0029923	234	0	89	0.001	33.554	15.0342	Up	2.22e-16	3.76e-15	--	-	-	-	-
Unigene0114733	463	0	176	0.001	33.5352	15.0334	Up	2.22e-16	3.5e-15	--	-	-	-	-
Unigene0010836	337	0	126	0.001	32.9845	15.0095	Up	2.22e-16	3.46e-15	--	-	-	-	-
Unigene0028801	256	0	94	0.001	32.3935	14.9834	Up	2.22e-16	3.78e-15	--	-	-	-	-
Unigene0022321	523	0	192	0.001	32.3869	14.9831	Up	2.22e-16	3.86e-15	predicted protein [Chlamydomonas reinhardtii]	-	-	-	-
Unigene0078656	491	0	180	0.001	32.3416	14.9811	Up	2.22e-16	3.49e-15	--	-	-	-	-
Unigene0011221	789	0	288	0.001	32.2022	14.9749	Up	2.22e-16	3.9e-15	uncharacterized protein LOC100191651 precursor [Zea mays]	-	-	-	-
Unigene0011159	400	0	144	0.001	31.7594	14.9549	Up	2.22e-16	3.78e-15	predicted protein [Populus trichocarpa]	-	-	-	-
Unigene0073858	350	0	125	0.001	31.5073	14.9434	Up	2.22e-16	3.5e-15	--	-	-	-	-
Unigene0129253	1035	0	366	0.001	31.1968	14.9291	Up	2.22e-16	3.53e-15	cytochrome c oxidase subunit I [Lingulodinium polyedrum]	ko00190//Oxidative phosphorylation;ko05016//Huntington's disease;ko05010//Alzheimer's disease;ko05012//Parkinson's disease;ko04260//Cardiac muscle contraction	-	-	-
Unigene0049676	705	0	249	0.001	31.1588	14.9273	Up	2.22e-16	3.94e-15	--	-	-	-	-
Unigene0112767	1437	0	506	0.001	31.0644	14.923	Up	2.22e-16	3.45e-15	class IV chitinase precursor [Vitis vinifera]	ko00520//Amino sugar and nucleotide sugar metabolism	GO:0030312//external encapsulating structure	-	GO:0010035//response to inorganic substance;GO:0071704;GO:0033554//cellular response to stress;GO:0010243//response to organic nitrogen;GO:0046942//carboxylic acid transport;GO:0015698//inorganic anion transport;GO:0002252;GO:0006812//cation transport;GO:0009793//embryo development ending in seed dormancy
Unigene0020538	914	0	321	0.001	30.9834	14.9192	Up	2.22e-16	3.67e-15	unnamed protein product [Chondrus crispus]	-	-	-	-
Unigene0078446	556	0	195	0.001	30.9407	14.9172	Up	2.22e-16	3.99e-15	60S ribosomal protein L18Ae [Galdieria sulphuraria]	ko03010//Ribosome	GO:0030529//ribonucleoprotein complex	GO:0016772//transferase activity, transferring phosphorus-containing groups;GO:0005198//structural molecule activity	GO:0010467//gene expression;GO:0044267//cellular protein metabolic process
Unigene0078575	744	0	259	0.001	30.7112	14.9065	Up	2.22e-16	3.85e-15	--	-	-	-	-
Unigene0075889	508	0	176	0.001	30.5646	14.8996	Up	2.22e-16	3.92e-15	--	-	-	-	-
Unigene0129355	1303	0	449	0.001	30.3999	14.8918	Up	2.22e-16	3.99e-15	--	-	-	-	-
Unigene0020211	349	0	120	0.001	30.3337	14.8886	Up	2.22e-16	3.97e-15	At1g58380 [Arabidopsis thaliana]	ko03010//Ribosome	GO:0005911//cell-cell junction;GO:0015935//small ribosomal subunit;GO:0016020//membrane;GO:0030312//external encapsulating structure;GO:0009536//plastid	GO:0003676//nucleic acid binding;GO:0005198//structural molecule activity	GO:0010467//gene expression
Unigene0078534	422	0	145	0.001	30.3128	14.8876	Up	2.22e-16	4.03e-15	60S ribosomal protein L27 [Medicago truncatula]	ko03010//Ribosome	GO:0030529//ribonucleoprotein complex	-	-
Unigene0021104	597	0	205	0.001	30.2935	14.8867	Up	2.22e-16	3.62e-15	--	-	-	-	-
Unigene0023066	233	0	80	0.001	30.2903	14.8866	Up	2.22e-16	3.95e-15	--	-	-	-	-
Unigene0010174	705	0	242	0.001	30.2828	14.8862	Up	2.22e-16	3.58e-15	40S ribosomal protein S8 [Saprolegnia diclina VS20]	ko03010//Ribosome	GO:0030529//ribonucleoprotein complex	GO:0005198//structural molecule activity	GO:0010467//gene expression
Unigene0031460	886	0	303	0.001	30.1702	14.8808	Up	2.22e-16	3.62e-15	--	-	-	-	-
Unigene0126507	313	0	107	0.001	30.1585	14.8803	Up	2.22e-16	3.67e-15	PREDICTED: GDSL esterase/lipase At5g33370-like [Glycine max]	-	-	-	-
Unigene0078181	570	0	194	0.001	30.0259	14.8739	Up	2.22e-16	3.61e-15	pathogenesis-related protein 1-like protein [Volvox carteri f. nagariensis]	-	-	-	-
Unigene0009904	865	0	294	0.001	29.9848	14.8719	Up	2.22e-16	3.8e-15	--	-	-	-	-
Unigene0066240	302	0	102	0.001	29.7964	14.8628	Up	2.22e-16	3.88e-15	--	-	-	-	-
Unigene0076732	470	0	158	0.001	29.6571	14.8561	Up	2.22e-16	4.05e-15	--	-	-	-	-
Unigene0028802	247	0	83	0.001	29.645	14.8555	Up	2.22e-16	3.65e-15	--	-	-	-	-
Unigene0042810	437	0	146	0.001	29.4741	14.8472	Up	2.22e-16	3.69e-15	unknown [Zea mays]	-	-	-	-
Unigene0022631	842	0	281	0.001	29.4418	14.8456	Up	2.22e-16	3.88e-15	Pathogen-related protein [Theobroma cacao]	-	-	-	-
Unigene0029710	429	0	143	0.001	29.4069	14.8439	Up	2.22e-16	3.78e-15	--	-	-	-	-
Unigene0078516	529	0	176	0.001	29.3513	14.8411	Up	2.22e-16	4.01e-15	--	-	-	-	-
Unigene0012160	226	0	75	0.001	29.2767	14.8375	Up	2.22e-16	3.95e-15	--	-	-	-	-
Unigene0021347	325	0	107	0.001	29.0449	14.826	Up	2.22e-16	3.5e-15	Os01g0153500 [Oryza sativa Japonica Group]	-	-	-	-
Unigene0010747	457	0	150	0.001	28.9564	14.8216	Up	2.22e-16	3.7e-15	--	-	-	-	-
Unigene0043590	363	0	118	0.001	28.6778	14.8076	Up	2.22e-16	3.48e-15	cyclophilin a [Plasmopara viticola]	-	GO:0005770//late endosome;GO:0044431//Golgi apparatus part	GO:0016859//cis-trans isomerase activity	GO:0044267//cellular protein metabolic process;GO:0006605//protein targeting
Unigene0117208	391	0	127	0.001	28.6548	14.8065	Up	2.22e-16	3.77e-15	PAR1 protein [Theobroma cacao]	-	-	-	-
Unigene0078173	429	0	139	0.001	28.5843	14.8029	Up	2.22e-16	3.78e-15	--	-	-	-	-
Unigene0010720	325	0	105	0.001	28.502	14.7988	Up	2.22e-16	3.53e-15	copper transporter [Populus trichocarpa]	ko04978//Mineral absorption	-	-	-
Unigene0020231	599	0	192	0.001	28.2777	14.7874	Up	2.22e-16	3.73e-15	PREDICTED: mucin-5AC-like [Setaria italica]	-	-	-	-
Unigene0025790	588	0	188	0.001	28.2066	14.7837	Up	2.22e-16	3.59e-15	--	-	-	-	-
Unigene0078862	558	0	178	0.001	28.142	14.7804	Up	2.22e-16	4.04e-15	PREDICTED: 60S ribosomal protein L18-2-like [Setaria italica]	ko03010//Ribosome	GO:0030529//ribonucleoprotein complex	GO:0005198//structural molecule activity	GO:0010467//gene expression
Unigene0020564	1057	0	336	0.001	28.0436	14.7754	Up	2.22e-16	3.76e-15	glyeraldehyde-3-phosphate dehydrogenase [Marsilea quadrifolia]	ko00010//Glycolysis / Gluconeogenesis;ko05010//Alzheimer's disease	-	-	-
Unigene0024426	214	0	68	0.001	28.0327	14.7748	Up	2.22e-16	3.98e-15	plus agglutinin [Chlamydomonas incerta]	-	GO:0043229//intracellular organelle	GO:0003824//catalytic activity	-
Unigene0021220	340	0	108	0.001	28.023	14.7743	Up	2.22e-16	4.03e-15	PREDICTED: copper transporter 1-like [Cucumis sativus]	ko04978//Mineral absorption	GO:0031224//intrinsic to membrane	GO:0046915//transition metal ion transmembrane transporter activity	GO:0006825//copper ion transport
Unigene0017960	435	0	138	0.001	27.9872	14.7725	Up	2.22e-16	3.91e-15	--	-	-	-	-
Unigene0010027	466	0	147	0.001	27.8292	14.7643	Up	2.22e-16	3.65e-15	ribosomal protein L27 [Phytophthora infestans T30-4]	ko03010//Ribosome	GO:0030529//ribonucleoprotein complex	GO:0032550;GO:0016772//transferase activity, transferring phosphorus-containing groups;GO:0005198//structural molecule activity	GO:0006796//phosphate-containing compound metabolic process;GO:0010467//gene expression
Unigene0023560	416	0	131	0.001	27.781	14.7618	Up	2.22e-16	3.7e-15	RmlC-like cupins superfamily protein [Theobroma cacao]	-	-	GO:0046914//transition metal ion binding;GO:0016491//oxidoreductase activity;GO:0016209//antioxidant activity	GO:0044710
Unigene0042780	245	0	77	0.001	27.7265	14.759	Up	2.22e-16	3.57e-15	PREDICTED: non-specific lipid-transfer protein-like protein At5g64080-like isoform X3 [Cicer arietinum]	-	-	-	-
Unigene0078811	421	0	132	0.001	27.6606	14.7555	Up	2.22e-16	3.63e-15	40S ribosomal protein S25-3 [Arabidopsis thaliana]	ko03010//Ribosome	GO:0005911//cell-cell junction;GO:0031090//organelle membrane;GO:0043231//intracellular membrane-bounded organelle;GO:0015935//small ribosomal subunit	-	GO:0010467//gene expression;GO:0009451//RNA modification
Unigene0010314	390	0	122	0.001	27.5972	14.7522	Up	2.22e-16	3.5e-15	Os07g0150200 [Oryza sativa Japonica Group]	ko03010//Ribosome	GO:0030529//ribonucleoprotein complex	GO:0005198//structural molecule activity	GO:0010467//gene expression
Unigene0124510	2392	0	748	0.001	27.5874	14.7517	Up	2.22e-16	3.62e-15	similar to hedgehog protein [Cyanidioschyzon merolae strain 10D]	ko03013//RNA transport	-	-	-
Unigene0026535	461	0	144	0.001	27.557	14.7501	Up	2.22e-16	3.72e-15	--	-	-	-	-
Unigene0078539	209	0	65	0.001	27.437	14.7438	Up	2.22e-16	3.68e-15	--	-	-	-	-
Unigene0028036	654	0	203	0.001	27.3834	14.741	Up	2.22e-16	4.03e-15	--	-	-	-	-
Unigene0010814	668	0	207	0.001	27.3378	14.7386	Up	2.22e-16	3.89e-15	Proline extensin-like receptor kinase 1 [Theobroma cacao]	-	-	GO:0043167//ion binding;GO:0016740//transferase activity	-
Unigene0032252	781	0	242	0.001	27.336	14.7385	Up	2.22e-16	4.07e-15	--	-	-	-	-
Unigene0078817	291	0	90	0.001	27.2847	14.7358	Up	2.22e-16	3.89e-15	--	-	-	-	-
Unigene0078838	1036	0	320	0.001	27.2496	14.7339	Up	2.22e-16	4.08e-15	Aldo/Keto Reductase [Ectocarpus siliculosus]	-	GO:0044424//intracellular part	-	-
Unigene0025218	357	0	110	0.001	27.1828	14.7304	Up	2.22e-16	3.93e-15	--	-	-	-	-
Unigene0122255	1133	0	349	0.001	27.1747	14.73	Up	2.22e-16	3.63e-15	--	-	-	-	-
Unigene0055462	374	0	114	0.001	26.8908	14.7148	Up	2.22e-16	3.47e-15	--	-	-	-	-
Unigene0078688	549	0	166	0.001	26.6751	14.7032	Up	2.22e-16	3.73e-15	--	-	-	-	-
Unigene0023165	804	0	243	0.001	26.6637	14.7026	Up	2.22e-16	3.69e-15	--	-	-	-	-
Unigene0052993	278	0	84	0.001	26.6566	14.7022	Up	2.22e-16	4.05e-15	actin, partial [Genlisea aurea]	ko04145//Phagosome;ko04810//Regulation of actin cytoskeleton;ko05110//Vibrio cholerae infection;ko05130//Pathogenic Escherichia coli infection;ko04510//Focal adhesion;ko05131//Shigellosis;ko04530//Tight junction;ko04520//Adherens junction;ko05100//Bacterial invasion of epithelial cells;ko05416//Viral myocarditis;ko04745//Phototransduction - fly;ko04670//Leukocyte transendothelial migration;ko0541…	GO:0009532//plastid stroma;GO:0043232;GO:0009526//plastid envelope;GO:0005911//cell-cell junction;GO:0016020//membrane	GO:0032550;GO:0005198//structural molecule activity	GO:0007010//cytoskeleton organization;GO:0051603//proteolysis involved in cellular protein catabolic process;GO:0006006//glucose metabolic process
Unigene0020718	265	0	80	0.001	26.6326	14.7009	Up	2.22e-16	3.8e-15	--	-	-	-	-
Unigene0048171	464	0	140	0.001	26.6183	14.7001	Up	2.22e-16	3.49e-15	Glycerol-3-phosphate acyltransferase 6 [Theobroma cacao]	ko00564//Glycerophospholipid metabolism;ko00561//Glycerolipid metabolism	GO:0043231//intracellular membrane-bounded organelle	GO:0008374//O-acyltransferase activity;GO:0042578//phosphoric ester hydrolase activity	GO:0009059//macromolecule biosynthetic process;GO:0046471//phosphatidylglycerol metabolic process;GO:0009791//post-embryonic development
Unigene0078798	280	0	84	0.001	26.4662	14.6919	Up	2.22e-16	3.98e-15	60S ribosomal protein L37-A [Saprolegnia diclina VS20]	ko03010//Ribosome	GO:0030529//ribonucleoprotein complex	GO:0043169//cation binding;GO:0003723//RNA binding;GO:0005198//structural molecule activity	GO:0010467//gene expression
Unigene0037567	530	0	159	0.001	26.4662	14.6919	Up	2.22e-16	3.54e-15	expansin [Breonia chinensis]	-	-	-	GO:0071555
Unigene0010011	528	0	158	0.001	26.3993	14.6882	Up	2.22e-16	3.89e-15	solute carrier family 25 (mitochondrial adenine nucleotide translocator), member 4/5/6/31 [Saprolegnia diclina VS20]	ko05016//Huntington's disease;ko05012//Parkinson's disease;ko04020//Calcium signaling pathway	GO:0031224//intrinsic to membrane;GO:0043231//intracellular membrane-bounded organelle;GO:0019866//organelle inner membrane	GO:0005215//transporter activity	GO:0044763;GO:0044765
Unigene0020366	799	0	239	0.001	26.3889	14.6876	Up	2.22e-16	3.49e-15	serine protease trypsin-like protein [Phytophthora sojae]	-	-	-	-
Unigene0022436	510	0	152	0.001	26.2932	14.6824	Up	2.22e-16	4.03e-15	--	-	-	-	-
Unigene0033493	675	0	201	0.001	26.2701	14.6811	Up	2.22e-16	3.64e-15	PREDICTED: ethylene-responsive transcription factor ERF114-like [Vitis vinifera]	-	-	-	-
Unigene0011353	689	0	204	0.001	26.1205	14.6729	Up	2.22e-16	3.46e-15	expressed protein [Arabidopsis lyrata subsp. lyrata]	ko03040//Spliceosome	-	-	-
Unigene0078883	461	0	136	0.001	26.026	14.6677	Up	2.22e-16	3.72e-15	--	-	-	-	-
Unigene0047588	2073	0	609	0.001	25.9172	14.6616	Up	2.22e-16	3.79e-15	PREDICTED: laccase-14-like [Fragaria vesca subsp. vesca]	-	GO:0005576//extracellular region	GO:0046914//transition metal ion binding;GO:0016682//oxidoreductase activity, acting on diphenols and related substances as donors, oxygen as acceptor	GO:0009808//lignin metabolic process
Unigene0078274	361	0	106	0.001	25.9041	14.6609	Up	2.22e-16	3.56e-15	--	-	-	-	-
Unigene0026298	770	0	226	0.001	25.8933	14.6603	Up	2.22e-16	3.86e-15	pherophorin-C2 protein precursor [Chlamydomonas reinhardtii]	-	-	-	-
Unigene0078775	233	0	68	0.001	25.7468	14.6521	Up	2.22e-16	3.71e-15	--	-	-	-	-
Unigene0026971	333	0	97	0.001	25.6979	14.6494	Up	2.22e-16	3.58e-15	--	-	-	-	-
Unigene0079040	615	0	179	0.001	25.6772	14.6482	Up	2.22e-16	4.04e-15	60S ribosomal protein L11 [Zea mays]	ko03010//Ribosome	GO:0043231//intracellular membrane-bounded organelle;GO:0015934//large ribosomal subunit	GO:0005198//structural molecule activity	GO:0010467//gene expression;GO:0009451//RNA modification
Unigene0078891	338	0	98	0.001	25.5787	14.6427	Up	2.22e-16	3.72e-15	predicted protein [Hordeum vulgare subsp. vulgare]	-	-	-	-
Unigene0078480	773	0	224	0.001	25.5646	14.6419	Up	2.22e-16	3.51e-15	50S ribosomal protein L13e [Saprolegnia diclina VS20]	ko03010//Ribosome	GO:0030312//external encapsulating structure;GO:0031981//nuclear lumen;GO:0015934//large ribosomal subunit;GO:0005911//cell-cell junction;GO:0031090//organelle membrane	-	GO:0009451//RNA modification;GO:0022613//ribonucleoprotein complex biogenesis;GO:0010467//gene expression
Unigene0015632	267	0	77	0.001	25.4419	14.6349	Up	2.22e-16	3.55e-15	--	-	-	-	-
Unigene0021103	522	0	150	0.001	25.3507	14.6297	Up	2.22e-16	3.58e-15	--	-	-	-	-
Unigene0078578	596	0	171	0.001	25.3116	14.6275	Up	2.22e-16	3.83e-15	hypothetical protein GUITHDRAFT_165730 [Guillardia theta CCMP2712]	-	-	-	-
Unigene0078816	323	0	92	0.001	25.1278	14.617	Up	2.22e-16	3.47e-15	--	-	-	-	-
Unigene0060095	271	0	77	0.001	25.0664	14.6135	Up	2.22e-16	4.01e-15	--	-	-	-	-
Unigene0019981	1062	0	301	0.001	25.0041	14.6099	Up	2.22e-16	3.64e-15	PREDICTED: probable inositol oxygenase-like [Solanum lycopersicum]	ko00562//Inositol phosphate metabolism;ko00053//Ascorbate and aldarate metabolism	-	-	-
Unigene0078465	858	0	243	0.001	24.9855	14.6088	Up	2.22e-16	3.89e-15	calmodulin [Chara corallina]	ko05010//Alzheimer's disease;ko04626//Plant-pathogen interaction;ko04114//Oocyte meiosis;ko04910//Insulin signaling pathway;ko05152//Tuberculosis;ko04020//Calcium signaling pathway;ko04722//Neurotrophin signaling pathway;ko04070//Phosphatidylinositol signaling system;ko04912//GnRH signaling pathway;ko04720//Long-term potentiation;ko04270//Vascular smooth muscle contraction;ko04916//Melanogenesis;…	-	-	-
Unigene0010346	258	0	73	0.001	24.9616	14.6074	Up	2.22e-16	3.52e-15	--	-	-	-	-
Unigene0029922	400	0	113	0.001	24.9223	14.6052	Up	2.22e-16	4e-15	--	-	-	-	-
Unigene0015266	245	0	69	0.001	24.8458	14.6007	Up	2.22e-16	3.85e-15	--	-	-	-	-
Unigene0078991	715	0	201	0.001	24.8005	14.5981	Up	2.22e-16	3.83e-15	PREDICTED: calmodulin-like [Setaria italica]	ko05010//Alzheimer's disease;ko04626//Plant-pathogen interaction;ko04114//Oocyte meiosis;ko04910//Insulin signaling pathway;ko05152//Tuberculosis;ko04020//Calcium signaling pathway;ko04722//Neurotrophin signaling pathway;ko04070//Phosphatidylinositol signaling system;ko04912//GnRH signaling pathway;ko04720//Long-term potentiation;ko04270//Vascular smooth muscle contraction;ko04916//Melanogenesis;…	GO:0016020//membrane;GO:0044424//intracellular part	-	GO:0050896//response to stimulus;GO:0051640//organelle localization
Unigene0078185	346	0	97	0.001	24.7324	14.5941	Up	2.22e-16	3.75e-15	PREDICTED: 2-hydroxyacyl-CoA lyase-like [Glycine max]	ko04146//Peroxisome	GO:0044444//cytoplasmic part	GO:0003824//catalytic activity	GO:0044237//cellular metabolic process;GO:0044710
Unigene0040586	1264	0	352	0.001	24.5678	14.5845	Up	2.22e-16	4.03e-15	beta-carotene hydroxylase [Citrus unshiu]	ko00906//Carotenoid biosynthesis	-	-	-
Unigene0078296	608	0	169	0.001	24.5218	14.5818	Up	2.22e-16	3.62e-15	small subunit ribosomal protein S7e_1, cytoplasmic [Guillardia theta CCMP2712]	ko03010//Ribosome	GO:0015935//small ribosomal subunit;GO:0009536//plastid;GO:0030684//preribosome	GO:0003723//RNA binding;GO:0005198//structural molecule activity	GO:0042254//ribosome biogenesis;GO:0010467//gene expression
Unigene0079024	602	0	167	0.001	24.4731	14.5789	Up	2.22e-16	3.81e-15	--	-	-	-	-
Unigene0078996	512	0	141	0.001	24.2951	14.5684	Up	2.22e-16	3.68e-15	--	-	-	-	-
Unigene0010484	487	0	134	0.001	24.2742	14.5671	Up	2.22e-16	4.07e-15	--	-	-	-	-
Unigene0076033	520	0	143	0.001	24.2607	14.5663	Up	2.22e-16	3.47e-15	--	-	-	-	-
Unigene0078834	977	0	268	0.001	24.1997	14.5627	Up	2.22e-16	4.09e-15	PREDICTED: 40S ribosomal protein SA-like [Brachypodium distachyon]	ko03010//Ribosome	GO:0015935//small ribosomal subunit	-	GO:0000462//maturation of SSU-rRNA from tricistronic rRNA transcript (SSU-rRNA, 5.8S rRNA, LSU-rRNA);GO:0044763
Unigene0009913	383	0	105	0.001	24.1858	14.5619	Up	2.22e-16	3.65e-15	ribosomal protein S28e [Coccomyxa subellipsoidea C-169]	ko03010//Ribosome	GO:0015935//small ribosomal subunit	GO:0005198//structural molecule activity	GO:0042254//ribosome biogenesis;GO:0010467//gene expression
Unigene0030089	303	0	83	0.001	24.166	14.5607	Up	2.22e-16	3.95e-15	WRKY transcription factor B [Dimocarpus longan]	-	GO:0043231//intracellular membrane-bounded organelle	GO:0001071//nucleic acid binding transcription factor activity;GO:0003677//DNA binding	GO:0009725//response to hormone stimulus;GO:0009414//response to water deprivation;GO:0009267//cellular response to starvation;GO:0006355//regulation of transcription, DNA-dependent;GO:0009247//glycolipid biosynthetic process;GO:0048528//post-embryonic root development
Unigene0017191	638	0	174	0.001	24.0602	14.5544	Up	2.22e-16	3.69e-15	40S ribosomal protein S4 [Cyanidioschyzon merolae strain 10D]	ko03010//Ribosome	GO:0015935//small ribosomal subunit;GO:0009536//plastid;GO:0031090//organelle membrane	GO:0003676//nucleic acid binding;GO:0005198//structural molecule activity	GO:0009451//RNA modification;GO:0010467//gene expression
Unigene0078160	1178	0	321	0.001	24.0397	14.5531	Up	2.22e-16	3.95e-15	predicted protein [Physcomitrella patens subsp. patens]	-	-	-	-
Unigene0117294	1494	0	404	0.001	23.8562	14.5421	Up	2.22e-16	3.97e-15	PREDICTED: UPF0481 protein At3g47200-like [Glycine max]	-	-	-	-
Unigene0072730	559	0	151	0.001	23.8306	14.5405	Up	2.22e-16	3.69e-15	cc-nbs resistance protein [Populus trichocarpa]	-	-	GO:0032550	GO:0006950//response to stress
Unigene0021268	242	0	65	0.001	23.6956	14.5323	Up	2.22e-16	3.5e-15	PREDICTED: cytochrome P450 89A2-like [Fragaria vesca subsp. vesca]	-	GO:0043231//intracellular membrane-bounded organelle	GO:0046914//transition metal ion binding;GO:0016712//oxidoreductase activity, acting on paired donors, with incorporation or reduction of molecular oxygen, reduced flavin or flavoprotein as one donor, and incorporation of one atom of oxygen;GO:0046906//tetrapyrrole binding	GO:0044710
Unigene0078889	560	0	150	0.001	23.6305	14.5284	Up	2.22e-16	3.48e-15	--	-	-	-	-
Unigene0034610	453	0	121	0.001	23.5644	14.5243	Up	2.22e-16	3.82e-15	PREDICTED: germination-specific cysteine protease 1-like [Cucumis sativus]	-	-	-	-
Unigene0028803	382	0	102	0.001	23.5563	14.5238	Up	2.22e-16	3.85e-15	--	-	-	-	-
Unigene0025390	270	0	72	0.001	23.5255	14.5219	Up	2.22e-16	3.94e-15	--	-	-	-	-
Unigene0078297	297	0	79	0.001	23.4661	14.5183	Up	2.22e-16	3.84e-15	--	-	-	-	-
Unigene0010571	516	0	137	0.001	23.4229	14.5156	Up	2.22e-16	3.94e-15	--	-	-	-	-
Unigene0025095	249	0	66	0.001	23.3838	14.5132	Up	2.22e-16	4.03e-15	4-coumarate:CoA ligase [Populus tremuloides]	ko00940//Phenylpropanoid biosynthesis;ko00360//Phenylalanine metabolism;ko00130//Ubiquinone and other terpenoid-quinone biosynthesis	-	GO:0032550;GO:0016405//CoA-ligase activity;GO:0016703	GO:0009411//response to UV;GO:0010208//pollen wall assembly;GO:0044710;GO:0009813//flavonoid biosynthetic process;GO:0034285;GO:0006725//cellular aromatic compound metabolic process
Unigene0011124	427	0	113	0.001	23.3464	14.5109	Up	2.22e-16	3.51e-15	--	-	-	-	-
Unigene0031259	607	0	160	0.001	23.2542	14.5052	Up	2.22e-16	3.67e-15	TO118-23rc [Taraxacum officinale]	-	GO:0043231//intracellular membrane-bounded organelle	-	GO:0009626//plant-type hypersensitive response;GO:0006605//protein targeting;GO:0009755//hormone-mediated signaling pathway
Unigene0020113	492	0	128	0.001	22.9517	14.4863	Up	2.22e-16	3.5e-15	ribosomal protein L24 [Chondrus crispus]	ko03010//Ribosome	GO:0031981//nuclear lumen;GO:0009536//plastid;GO:0015934//large ribosomal subunit;GO:0016020//membrane	-	GO:0044238//primary metabolic process;GO:0044260;GO:0009755//hormone-mediated signaling pathway;GO:0048438//floral whorl development
Unigene0020141	674	0	175	0.001	22.9059	14.4834	Up	2.22e-16	3.61e-15	--	-	-	-	-
Unigene0042084	289	0	75	0.001	22.8946	14.4827	Up	2.22e-16	3.51e-15	PREDICTED: 11S globulin subunit beta-like [Solanum lycopersicum]	-	-	-	-
Unigene0077875	379	0	98	0.001	22.8117	14.4775	Up	2.22e-16	4.06e-15	--	-	-	-	-
Unigene0078541	346	0	89	0.001	22.6926	14.4699	Up	2.22e-16	3.84e-15	--	-	-	-	-
Unigene0073509	809	0	208	0.001	22.6822	14.4693	Up	2.22e-16	3.9e-15	AT2G40070 [Arabidopsis thaliana]	-	-	-	-
[truncated: 25,795 more rows]

## Sheet: CK-VS-120D.GeneDiffExpFilter
GeneID	Gene_length	CK-Expression	120D-Expression	CK-RPKM	120D-RPKM	log2 Ratio(120D/CK)	Up-Down-Regulation(120D/CK)	P-value	FDR	Description	Pathway	GO Component	GO Function	GO Process
[truncated: 20,146 more rows]

## Sheet: CK-VS-45D.GeneDiff-10
GeneID	Gene_length	CK-Expression	45D-Expression	CK-RPKM	45D-RPKM	log2 Ratio(45D/CK)	Up-Down-Regulation(45D/CK)	P-value	FDR	Description	Pathway	GO Component	GO Function	GO Process
[truncated: 4,374 more rows]

[truncated: 2 more sheets: CK-VS-75D.GeneDiff-10, CK-VS-120D.GeneDiff-10]
