# Supplementary material for: Transcription Profiling Analysis of Mango–Fusarium mangiferae Interaction
Source: Front Microbiol. 2016 Sep 14;7:1443. doi: 10.3389/fmicb.2016.01443 (PMC5022174; doi:10.3389/fmicb.2016.01443)
Supplement: Additional File 5 — Gene ontology (GO) analysis of DEGs. [file DataSheet5.XLS]

## Sheet: Sheet3
Ontology	Class	number_of_CK-VS-45D		number_of_CK-VS-75D		number_of_CK-VS-120D		Class	number_of_Mangifera_indica-Unigene
biological_process	anatomical structure formation	130	0.00374564	184	0.00348063	163	0.00364287	anatomical structure formation	759
biological_process	biological adhesion	46	0.00132538	70	0.00132415	73	0.00163147	biological adhesion	219
biological_process	biological regulation	888	0.0255856	1292	0.0244401	1147	0.0256341	biological regulation	5026
biological_process	cellular component biogenesis	287	0.00826923	416	0.00786925	361	0.00806794	cellular component biogenesis	1560
biological_process	cellular component organization	722	0.0208027	1094	0.0206946	944	0.0210973	cellular component organization	4219
biological_process	cellular process	3333	0.0960325	5056	0.0956416	4264	0.0952956	cellular process	20022
biological_process	death	92	0.00265076	124	0.00234564	108	0.00241368	death	576
biological_process	developmental process	873	0.0251534	1334	0.0252346	1172	0.0261929	developmental process	5086
biological_process	establishment of localization	821	0.0236552	1227	0.0232105	1055	0.0235781	establishment of localization	4893
biological_process	growth	134	0.00386089	199	0.00376438	184	0.00411219	growth	756
biological_process	immune system process	159	0.00458121	269	0.00508853	217	0.0048497	immune system process	1044
biological_process	localization	867	0.0249806	1321	0.0249887	1125	0.0251425	localization	5166
biological_process	locomotion	1	2.88126e-05	1	1.89165e-05	1	2.23489e-05	locomotion	3
biological_process	metabolic process	3348	0.0964647	5159	0.09759	4269	0.0954073	metabolic process	20211
biological_process	multi-organism process	206	0.0059354	299	0.00565602	266	0.0059448	multi-organism process	1252
biological_process	multicellular organismal process	737	0.0212349	1103	0.0208649	974	0.0217678	multicellular organismal process	4085
biological_process	pigmentation	652	0.0187858	942	0.0178193	855	0.0191083	pigmentation	3720
biological_process	reproduction	475	0.013686	693	0.0131091	652	0.0145715	reproduction	2568
biological_process	reproductive process	469	0.0135131	680	0.0128632	636	0.0142139	reproductive process	2527
biological_process	response to stimulus	1447	0.0416919	2162	0.0408974	1864	0.0416583	response to stimulus	8124
biological_process	rhythmic process	44	0.00126776	51	0.00096474	44	0.00098335	rhythmic process	180
biological_process	viral reproduction	4	0.000115251	5	9.45823e-05	7	0.000156442	viral reproduction	26
cellular_component	cell	3970	0.114386	6030	0.114066	5116	0.114337	cell	23718
cellular_component	cell part	3970	0.114386	6030	0.114066	5116	0.114337	cell part	23718
cellular_component	envelope	267	0.00769297	389	0.0073585	324	0.00724103	envelope	1462
cellular_component	extracellular region	104	0.00299651	165	0.00312122	107	0.00239133	extracellular region	527
cellular_component	extracellular region part	1	2.88126e-05	2	3.78329e-05	1	2.23489e-05	extracellular region part	16
cellular_component	macromolecular complex	592	0.0170571	1001	0.0189354	780	0.0174321	macromolecular complex	3446
cellular_component	membrane-enclosed lumen	106	0.00305414	188	0.0035563	141	0.00315119	membrane-enclosed lumen	604
cellular_component	organelle	2918	0.0840753	4357	0.082419	3759	0.0840094	organelle	17263
cellular_component	organelle part	824	0.0237416	1229	0.0232483	1018	0.0227511	organelle part	4561
cellular_component	virion	23	0.000662691	26	0.000491828	23	0.000514024	virion	94
cellular_component	virion part	23	0.000662691	26	0.000491828	23	0.000514024	virion part	94
molecular_function	antioxidant activity	31	0.000893192	61	0.0011539	40	0.000893955	antioxidant activity	239
molecular_function	binding	2640	0.0760653	4022	0.076082	3383	0.0756062	binding	15937
molecular_function	catalytic activity	2753	0.0793212	4387	0.0829865	3591	0.0802548	catalytic activity	17465
molecular_function	electron carrier activity	4	0.000115251	3	5.67494e-05	1	2.23489e-05	electron carrier activity	15
molecular_function	enzyme regulator activity	70	0.00201688	96	0.00181598	79	0.00176556	enzyme regulator activity	369
molecular_function	molecular transducer activity	74	0.00213213	99	0.00187273	92	0.0020561	molecular transducer activity	447
molecular_function	structural molecule activity	197	0.00567609	426	0.00805841	247	0.00552017	structural molecule activity	1184
molecular_function	transcription regulator activity	10	0.000288126	18	0.000340496	18	0.00040228	transcription regulator activity	43
molecular_function	translation regulator activity	70	0.00201688	128	0.00242131	86	0.001922	translation regulator activity	393
molecular_function	transporter activity	325	0.00936411	500	0.00945823	419	0.00936417	transporter activity	2093
		34707		52864		44745

## Sheet: Sheet1
		CK-VS-45D	CK-VS-75D	CK-VS-120D
GO:0015988	energy coupled proton transport	14	35	24
GO:0030243	cellulose metabolic process	25	42	41
GO:0006631	fatty acid metabolic process	49	70	61
GO:0071704	organic substance metabolic process	47	77	61
GO:0071555	cell wall organization	42	79	60
GO:0006259	DNA metabolic process	54	86	67
GO:0051234	establishment of localization	44	90	68
GO:0009642	response to light intensity	67	91	92
GO:0006468	protein phosphorylation	56	91	80
GO:0051707	response to other organism	67	98	91
GO:0044260	cellular macromolecule metabolic process	62	99	75
GO:0019941	modification-dependent protein catabolic process	72	107	92
GO:0007017	microtubule-based process	82	110	97
GO:0009987	cellular process	94	114	145
GO:0044267	cellular protein metabolic process	69	121	112
GO:0044237	cellular metabolic process	86	123	105
GO:0009451	RNA modification	38	123	83
GO:0044699	single-organism process	76	124	106
GO:0006952	defense response	100	137	114
GO:0019538	protein metabolic process	116	152	128
GO:0006996	organelle organization	108	160	144
GO:0006412	translation	93	163	113
GO:0050896	response to stimulus	116	196	167
GO:0008152	metabolic process	110	198	149
GO:0006007	glucose catabolic process	141	208	179
GO:0009154	purine ribonucleotide catabolic process	122	223	173
GO:0009725	response to hormone stimulus	146	234	202
GO:0044238	primary metabolic process	174	249	202
GO:0006950	response to stress	174	283	226
GO:0044763	single-organism cellular process	239	350	291
GO:0003006	developmental process involved in reproduction	238	378	356
GO:0006796	phosphate-containing compound metabolic process	249	386	325
GO:0006464	protein modification process	249	410	359
GO:0010467	gene expression	215	454	266
GO:0044710	single-organism metabolic process	338	493	397
GO:0006351	transcription, DNA-dependent	457	606	553
