# Supplementary material for: Transcription Profiling Analysis of Mango–Fusarium mangiferae Interaction
Source: Front Microbiol. 2016 Sep 14;7:1443. doi: 10.3389/fmicb.2016.01443 (PMC5022174; doi:10.3389/fmicb.2016.01443)
Supplement: Additional File 6 — Significantly enriched KEGG pathways of DEGs by F. mangiferae infection. [file DataSheet6.XLSX]

## Sheet: Flavonoid biosynthesis
GeneID	Gene_length	log2 Ratio(45D/CK)	log2 Ratio(75D/CK)	log2 Ratio(120D/CK)	Description	Pathway	GO Component	GO Function	GO Process
Unigene0025042	756	3.52404	5.64566	3.498	chalcone synthase [Dictamnus albus]	ko04712//Circadian rhythm - plant;ko00941//Flavonoid biosynthesis	-	-	-
Unigene0045719	457	-	14.1163	13.3775	chalcone synthase [Nelumbo nucifera]	ko04712//Circadian rhythm - plant;ko00941//Flavonoid biosynthesis	-	GO:0046983//protein dimerization activity;GO:0016747//transferase activity, transferring acyl groups other than amino-acyl groups	GO:0008152//metabolic process
Unigene0018344	326	13.0777	12.7805	11.8649	chalcone synthase [Parrya nudicaulis]	ko04712//Circadian rhythm - plant;ko00941//Flavonoid biosynthesis	-	GO:0016747//transferase activity, transferring acyl groups other than amino-acyl groups	GO:0009812//flavonoid metabolic process
Unigene0027770	216	-	12.9959	-	chalcone synthase [Populus trichocarpa]	ko04712//Circadian rhythm - plant;ko00941//Flavonoid biosynthesis	-	GO:0016747//transferase activity, transferring acyl groups other than amino-acyl groups	GO:0008152//metabolic process
Unigene0045715	1416	-10.8854	-10.8854	-10.8854	chalcone synthase [Rhus chinensis]	ko04712//Circadian rhythm - plant;ko00941//Flavonoid biosynthesis	-	GO:0016746//transferase activity, transferring acyl groups	GO:0008152//metabolic process
Unigene0009996	380	12.4091	13.7897	-	chalcone synthase [Rhus chinensis]	ko04712//Circadian rhythm - plant;ko00941//Flavonoid biosynthesis	-	GO:0016747//transferase activity, transferring acyl groups other than amino-acyl groups	GO:0008152//metabolic process
Unigene0025323	560	13.1451	15.2303	13.7724	chalcone synthase [Rhus chinensis]	ko04712//Circadian rhythm - plant;ko00941//Flavonoid biosynthesis	-	-	-
Unigene0030103	1800	4.12842	7.54697	4.75538	cinnamate 4-hydroxylase CYP73 [Citrus sinensis]	ko00940//Phenylpropanoid biosynthesis;ko00360//Phenylalanine metabolism;ko00941//Flavonoid biosynthesis;ko00945//Stilbenoid, diarylheptanoid and gingerol biosynthesis	-	GO:0016709//oxidoreductase activity, acting on paired donors, with incorporation or reduction of molecular oxygen, NADH or NADPH as one donor, and incorporation of one atom of oxygen;GO:0046914//transition metal ion binding;GO:0046906//tetrapyrrole binding	GO:0044710
Unigene0051352	321	5.74581	7.12905	5.53299	flavonoid 3'5'-hydroxylase [Brunfelsia brasiliensis subsp. macrocalyx]	ko00941//Flavonoid biosynthesis;ko00944//Flavone and flavonol biosynthesis	-	GO:0046872//metal ion binding;GO:0016491//oxidoreductase activity	-
Unigene0027574	392	1.44921	15.31	-	leucoanthocyanidin dioxygenase [Vitis vinifera]	ko00941//Flavonoid biosynthesis	GO:0044424//intracellular part	GO:0016706//oxidoreductase activity, acting on paired donors, with incorporation or reduction of molecular oxygen, 2-oxoglutarate as one donor, and incorporation of one atom each of oxygen into both donors	GO:0009813//flavonoid biosynthetic process;GO:0009699//phenylpropanoid biosynthetic process;GO:0009725//response to hormone stimulus;GO:0006950//response to stress;GO:0006996//organelle organization

## Sheet: Phenylpropanoid biosynthesis
GeneID	Gene_length	log2 Ratio(45D/CK)	log2 Ratio(75D/CK)	log2 Ratio(120D/CK)	Description	Pathway	GO Component	GO Function	GO Process
Unigene0006310	509	-	-	11.6371	1-Cys peroxiredoxin A-like [Solanum lycopersicum]	ko00680//Methane metabolism;ko00940//Phenylpropanoid biosynthesis;ko00360//Phenylalanine metabolism	-	GO:0016705//oxidoreductase activity, acting on paired donors, with incorporation or reduction of molecular oxygen;GO:0016209//antioxidant activity	GO:0044710
Unigene0025095	249	14.4664	14.5132	14.2129	4-coumarate:CoA ligase [Populus tremuloides]	ko00940//Phenylpropanoid biosynthesis;ko00360//Phenylalanine metabolism;ko00130//Ubiquinone and other terpenoid-quinone biosynthesis	-	GO:0032550;GO:0016405//CoA-ligase activity;GO:0016703	GO:0009411//response to UV;GO:0010208//pollen wall assembly;GO:0044710;GO:0009813//flavonoid biosynthetic process;GO:0034285;GO:0006725//cellular aromatic compound metabolic process
Unigene0078245	537	-	-	-12.0041	4-coumarate:CoA ligase-like 1-like [Glycine max]	ko00940//Phenylpropanoid biosynthesis;ko00360//Phenylalanine metabolism;ko00130//Ubiquinone and other terpenoid-quinone biosynthesis	GO:0044424//intracellular part	GO:0016405//CoA-ligase activity;GO:0015645//fatty acid ligase activity;GO:0016703	GO:0010208//pollen wall assembly;GO:0006631//fatty acid metabolic process;GO:0019438//aromatic compound biosynthetic process;GO:0035337
Unigene0091740	587	-	-	11.6538	alcohol dehydrogenase [Galdieria sulphuraria]	ko00010//Glycolysis / Gluconeogenesis;ko00071//Fatty acid metabolism;ko00940//Phenylpropanoid biosynthesis;ko00350//Tyrosine metabolism;ko00625//Chloroalkane and chloroalkene degradation;ko00980//Metabolism of xenobiotics by cytochrome P450;ko00982//Drug metabolism - cytochrome P450;ko00830//Retinol metabolism;ko00626//Naphthalene degradation	-	-	-
Unigene0021184	378	-	12.1145	12.5689	alcohol dehydrogenase [Stellaria longipes]	ko00940//Phenylpropanoid biosynthesis	-	GO:0005488//binding	-
Unigene0094971	268	-	11.8222	-	aldehyde dehydrogenase family 2 member C4-like [Fragaria vesca subsp. vesca]	ko00940//Phenylpropanoid biosynthesis	GO:0043231//intracellular membrane-bounded organelle	GO:0003824//catalytic activity	-
Unigene0044198	540	-	3.89119	5.02603	beta xylosidase [Camellia sinensis]	ko00500//Starch and sucrose metabolism;ko00940//Phenylpropanoid biosynthesis;ko00460//Cyanoamino acid metabolism	GO:0005618//cell wall;GO:0005576//extracellular region	GO:0004553//hydrolase activity, hydrolyzing O-glycosyl compounds	GO:0003006//developmental process involved in reproduction;GO:0044238//primary metabolic process
Unigene0054145	668	-11.8819	-2.83673	-11.8819	beta-glucosidase 44-like [Cucumis sativus]	ko00500//Starch and sucrose metabolism;ko00940//Phenylpropanoid biosynthesis;ko00460//Cyanoamino acid metabolism	GO:0005840//ribosome;GO:0005618//cell wall;GO:0009536//plastid	GO:0015923//mannosidase activity;GO:0008422//beta-glucosidase activity	GO:0044238//primary metabolic process
Unigene0002483	567	-	-11.0252	-	catalase-peroxidase [Phaeodactylum tricornutum CCAP 1055/1]	ko00680//Methane metabolism;ko00940//Phenylpropanoid biosynthesis;ko00380//Tryptophan metabolism;ko00360//Phenylalanine metabolism	-	GO:0046906//tetrapyrrole binding;GO:0043169//cation binding;GO:0004601//peroxidase activity	GO:0006950//response to stress;GO:0044710
Unigene0030009	1082	-	5.84977	4.10003	catalase-peroxidase [Phaeodactylum tricornutum CCAP 1055/1]	ko00680//Methane metabolism;ko00940//Phenylpropanoid biosynthesis;ko00380//Tryptophan metabolism;ko00360//Phenylalanine metabolism	-	GO:0016491//oxidoreductase activity	-
Unigene0004739	641	-	11.1046	11.5268	catalase-peroxidase [Phaeodactylum tricornutum CCAP 1055/1]	ko00680//Methane metabolism;ko00940//Phenylpropanoid biosynthesis;ko00380//Tryptophan metabolism;ko00360//Phenylalanine metabolism	-	-	-
Unigene0079731	482	11.6066	11.9083	-	catalase-peroxidase [Phaeodactylum tricornutum CCAP 1055/1]	ko00680//Methane metabolism;ko00940//Phenylpropanoid biosynthesis;ko00380//Tryptophan metabolism;ko00360//Phenylalanine metabolism	-	-	-
Unigene0030103	1800	4.12842	7.54697	4.75538	cinnamate 4-hydroxylase CYP73 [Citrus sinensis]	ko00940//Phenylpropanoid biosynthesis;ko00360//Phenylalanine metabolism;ko00941//Flavonoid biosynthesis;ko00945//Stilbenoid, diarylheptanoid and gingerol biosynthesis	-	GO:0016709//oxidoreductase activity, acting on paired donors, with incorporation or reduction of molecular oxygen, NADH or NADPH as one donor, and incorporation of one atom of oxygen;GO:0046914//transition metal ion binding;GO:0046906//tetrapyrrole binding	GO:0044710
Unigene0044468	1119	-10.8925	1.65631	1.51507	cinnamoyl-CoA reductase 4 [Gossypium hirsutum]	ko00940//Phenylpropanoid biosynthesis	-	-	-
Unigene0024732	789	-	-11.6417	-	Cinnamyl alcohol dehydrogenase [Medicago truncatula]	ko00940//Phenylpropanoid biosynthesis	-	GO:0005488//binding	-
Unigene0012635	526	-	-3.22905	-11.619	cinnamyl alcohol dehydrogenase [Salvia miltiorrhiza]	ko00940//Phenylpropanoid biosynthesis	-	GO:0005488//binding;GO:0003824//catalytic activity	-
Unigene0027808	265	4.12842	5.22216	4.58546	cinnamyl alcohol dehydrogenase 2 [Quercus suber]	ko00940//Phenylpropanoid biosynthesis	-	GO:0046914//transition metal ion binding;GO:0016616//oxidoreductase activity, acting on the CH-OH group of donors, NAD or NADP as acceptor	GO:0044710
Unigene0037555	1251	-3.59779	-5.68848	-5.07365	cinnamyl alcohol dehydrogenase 6 [Vitis vinifera]	ko00940//Phenylpropanoid biosynthesis	-	GO:0016616//oxidoreductase activity, acting on the CH-OH group of donors, NAD or NADP as acceptor	GO:0044710
Unigene0078222	814	12.2429	12.2835	11.8342	cinnamyl alcohol dehydrogenase 6-like [Fragaria vesca subsp. vesca]	ko00940//Phenylpropanoid biosynthesis	-	GO:0005488//binding	-
Unigene0013637	790	11.4788	11.5036	10.7399	cinnamyl alcohol dehydrogenase1 [Zea mays]	ko00940//Phenylpropanoid biosynthesis	-	-	GO:0044710
Unigene0042079	1471	-	-10.2665	-	class III peroxidase [Gossypium hirsutum]	ko00680//Methane metabolism;ko00940//Phenylpropanoid biosynthesis;ko00360//Phenylalanine metabolism	-	-	-
Unigene0079865	1149	11.8128	12.2399	11.2698	mannitol dehydrogenase-like [Cucumis sativus]	ko00940//Phenylpropanoid biosynthesis	-	-	-
Unigene0028092	1231	5.64627	8.37272	8.17898	peroxidase 15-like [Fragaria vesca subsp. vesca]	ko00680//Methane metabolism;ko00940//Phenylpropanoid biosynthesis;ko00360//Phenylalanine metabolism	-	-	-
Unigene0022272	262	12.4861	12.3023	12.8176	peroxidase 17-like [Cicer arietinum]	ko00680//Methane metabolism;ko00940//Phenylpropanoid biosynthesis;ko00360//Phenylalanine metabolism	GO:0044444//cytoplasmic part	GO:0046906//tetrapyrrole binding;GO:0016209//antioxidant activity;GO:0043169//cation binding;GO:0003824//catalytic activity	GO:0009943//adaxial/abaxial axis specification;GO:0009799//specification of symmetry;GO:0006950//response to stress;GO:0009933//meristem structural organization;GO:0010073//meristem maintenance;GO:0044710
Unigene0009638	440	-	-11.2916	-	peroxidase 19-like [Cucumis sativus]	ko00680//Methane metabolism;ko00940//Phenylpropanoid biosynthesis;ko00360//Phenylalanine metabolism	GO:0043231//intracellular membrane-bounded organelle	GO:0046906//tetrapyrrole binding;GO:0016209//antioxidant activity;GO:0043169//cation binding;GO:0003824//catalytic activity	GO:0006950//response to stress;GO:0044710
Unigene0040032	1473	11.4544	9.71164	11.6066	Peroxidase superfamily protein [Theobroma cacao]	ko00680//Methane metabolism;ko00940//Phenylpropanoid biosynthesis;ko00360//Phenylalanine metabolism	-	-	-
Unigene0020236	1209	4.25395	6.71786	6.62359	Peroxidase superfamily protein isoform 1 [Theobroma cacao]	ko00680//Methane metabolism;ko00940//Phenylpropanoid biosynthesis;ko00360//Phenylalanine metabolism	-	-	-
Unigene0026142	1956	3.16085	5.36294	4.94803	peroxidase/catalase [Thalassiosira pseudonana CCMP1335]	ko00680//Methane metabolism;ko00940//Phenylpropanoid biosynthesis;ko00380//Tryptophan metabolism;ko00360//Phenylalanine metabolism	-	GO:0004601//peroxidase activity;GO:0043169//cation binding;GO:0046906//tetrapyrrole binding	GO:0044710;GO:0006950//response to stress
Unigene0013722	305	-	11.6356	-	peroxidase/catalase [Thalassiosira pseudonana CCMP1335]	ko00680//Methane metabolism;ko00940//Phenylpropanoid biosynthesis;ko00380//Tryptophan metabolism;ko00360//Phenylalanine metabolism	-	GO:0004601//peroxidase activity;GO:0043169//cation binding;GO:0046906//tetrapyrrole binding	GO:0044710;GO:0006950//response to stress
Unigene0103597	612	-	11.1714	-	Xylosidase [Medicago truncatula]	ko00500//Starch and sucrose metabolism;ko00940//Phenylpropanoid biosynthesis;ko00460//Cyanoamino acid metabolism	GO:0044464//cell part	GO:0016798//hydrolase activity, acting on glycosyl bonds	-
Unigene0035248	1227	-4.20548	-13.4641	-13.4641	zinc-dependent alcohol dehydrogenase [Phytophthora sojae]	ko00010//Glycolysis / Gluconeogenesis;ko00071//Fatty acid metabolism;ko00940//Phenylpropanoid biosynthesis;ko00350//Tyrosine metabolism;ko00625//Chloroalkane and chloroalkene degradation;ko00980//Metabolism of xenobiotics by cytochrome P450;ko00982//Drug metabolism - cytochrome P450;ko00830//Retinol metabolism;ko00626//Naphthalene degradation	-	-	-
Unigene0043810	1201	4.50188	4.94463	5.88663	zinc-dependent alcohol dehydrogenase [Phytophthora sojae]	ko00010//Glycolysis / Gluconeogenesis;ko00071//Fatty acid metabolism;ko00940//Phenylpropanoid biosynthesis;ko00350//Tyrosine metabolism;ko00625//Chloroalkane and chloroalkene degradation;ko00980//Metabolism of xenobiotics by cytochrome P450;ko00982//Drug metabolism - cytochrome P450;ko00830//Retinol metabolism;ko00626//Naphthalene degradation	-	GO:0003824//catalytic activity;GO:0046914//transition metal ion binding	GO:0044710
Unigene0016853	401	11.8721	-	12.9812	zinc-dependent alcohol dehydrogenase [Phytophthora sojae]	ko00010//Glycolysis / Gluconeogenesis;ko00071//Fatty acid metabolism;ko00940//Phenylpropanoid biosynthesis;ko00350//Tyrosine metabolism;ko00625//Chloroalkane and chloroalkene degradation;ko00980//Metabolism of xenobiotics by cytochrome P450;ko00982//Drug metabolism - cytochrome P450;ko00830//Retinol metabolism;ko00626//Naphthalene degradation	-	GO:0046914//transition metal ion binding;GO:0003824//catalytic activity	GO:0044710
Unigene0091588	263	-	12.0903	-	PREDICTED: peroxidase 16 [Vitis vinifera]	ko00680//Methane metabolism;ko00940//Phenylpropanoid biosynthesis;ko00360//Phenylalanine metabolism	-	GO:0003824//catalytic activity;GO:0016209//antioxidant activity;GO:0043169//cation binding;GO:0046906//tetrapyrrole binding	GO:0044710;GO:0006950//response to stress
Unigene0080346	416	-	12.1878	-	PREDICTED: betaine aldehyde dehydrogenase 1, chloroplastic-like [Fragaria vesca subsp. vesca]	ko00940//Phenylpropanoid biosynthesis;ko00260//Glycine, serine and threonine metabolism	-	GO:0016903//oxidoreductase activity, acting on the aldehyde or oxo group of donors	-
Unigene0014855	329	-	12.2368	-	catalase-peroxidase [Phaeodactylum tricornutum CCAP 1055/1]	ko00680//Methane metabolism;ko00940//Phenylpropanoid biosynthesis;ko00380//Tryptophan metabolism;ko00360//Phenylalanine metabolism	-	GO:0004601//peroxidase activity;GO:0043169//cation binding;GO:0046906//tetrapyrrole binding	GO:0044710;GO:0006950//response to stress
Unigene0022289	271	-	12.3467	-	aldehyde dehydrogenase (NAD+) [Nicotiana tabacum]	ko00010//Glycolysis / Gluconeogenesis;ko00620//Pyruvate metabolism;ko00330//Arginine and proline metabolism;ko00071//Fatty acid metabolism;ko00280//Valine, leucine and isoleucine degradation;ko00940//Phenylpropanoid biosynthesis;ko00640//Propanoate metabolism;ko00380//Tryptophan metabolism;ko00561//Glycerolipid metabolism;ko00040//Pentose and glucuronate interconversions;ko00410//beta-Alanine met…	GO:0044424//intracellular part	GO:0004030//aldehyde dehydrogenase [NAD(P)+] activity	GO:0015698//inorganic anion transport;GO:0010035//response to inorganic substance;GO:0009698//phenylpropanoid metabolic process;GO:0033554//cellular response to stress;GO:0009814//defense response, incompatible interaction
Unigene0027221	203	-	12.3485	-	Caffeic acid 3-O-methyltransferase 1 [Theobroma cacao]	ko00940//Phenylpropanoid biosynthesis;ko00944//Flavone and flavonol biosynthesis	-	-	-
Unigene0031109	1249	-	4.07016	-	PREDICTED: peroxidase 11 [Vitis vinifera]	ko00680//Methane metabolism;ko00940//Phenylpropanoid biosynthesis;ko00360//Phenylalanine metabolism	-	-	-
Unigene0046146	816	-	-1.04318	-	caffeoyl-CoA-O-methyltransferase [Broussonetia papyrifera]	ko00940//Phenylpropanoid biosynthesis;ko00360//Phenylalanine metabolism;ko00941//Flavonoid biosynthesis;ko00945//Stilbenoid, diarylheptanoid and gingerol biosynthesis	-	-	-
Unigene0051705	526	-	2.82623	-	4-coumarate:CoA ligase 2 isoform 2 [Theobroma cacao]	ko00940//Phenylpropanoid biosynthesis;ko00360//Phenylalanine metabolism;ko00130//Ubiquinone and other terpenoid-quinone biosynthesis	-	GO:0016405//CoA-ligase activity;GO:0016703	GO:0044710
Unigene0027765	550	-	3.23366	-	cinnamoyl-CoA reductase 4 [Gossypium hirsutum]	ko00940//Phenylpropanoid biosynthesis	-	GO:0016620//oxidoreductase activity, acting on the aldehyde or oxo group of donors, NAD or NADP as acceptor;GO:0048037//cofactor binding;GO:0016616//oxidoreductase activity, acting on the CH-OH group of donors, NAD or NADP as acceptor	GO:0044710
Unigene0010459	501	5.20815	4.55559	-	cytochrome P450 [Populus trichocarpa]	ko00940//Phenylpropanoid biosynthesis	-	GO:0046914//transition metal ion binding;GO:0016705//oxidoreductase activity, acting on paired donors, with incorporation or reduction of molecular oxygen;GO:0004497//monooxygenase activity;GO:0046906//tetrapyrrole binding	GO:0044710
Unigene0080964	787	-	12.8747	-	PREDICTED: 1-Cys peroxiredoxin A-like [Cucumis sativus]	ko00680//Methane metabolism;ko00940//Phenylpropanoid biosynthesis;ko00360//Phenylalanine metabolism	-	GO:0016491//oxidoreductase activity	-
Unigene0077736	593	3.46041	2.13525	-	cytochrome P450 [Populus trichocarpa]	ko00940//Phenylpropanoid biosynthesis	-	GO:0016709//oxidoreductase activity, acting on paired donors, with incorporation or reduction of molecular oxygen, NADH or NADPH as one donor, and incorporation of one atom of oxygen;GO:0046914//transition metal ion binding;GO:0046906//tetrapyrrole binding	GO:0044710
Unigene0080036	330	-	12.9694	-	alcohol dehydrogenase [Rheum australe]	ko00010//Glycolysis / Gluconeogenesis;ko00620//Pyruvate metabolism;ko00330//Arginine and proline metabolism;ko00071//Fatty acid metabolism;ko00280//Valine, leucine and isoleucine degradation;ko00940//Phenylpropanoid biosynthesis;ko00640//Propanoate metabolism;ko00380//Tryptophan metabolism;ko00561//Glycerolipid metabolism;ko00040//Pentose and glucuronate interconversions;ko00410//beta-Alanine met…	GO:0044424//intracellular part	GO:0004030//aldehyde dehydrogenase [NAD(P)+] activity	GO:0015698//inorganic anion transport;GO:0010035//response to inorganic substance;GO:0009698//phenylpropanoid metabolic process;GO:0033554//cellular response to stress;GO:0009814//defense response, incompatible interaction
Unigene0055814	284	2.4466	2.05635	-	PREDICTED: omega-hydroxypalmitate O-feruloyl transferase [Vitis vinifera]	ko00940//Phenylpropanoid biosynthesis;ko00941//Flavonoid biosynthesis;ko00945//Stilbenoid, diarylheptanoid and gingerol biosynthesis	GO:0044424//intracellular part	GO:0016747//transferase activity, transferring acyl groups other than amino-acyl groups	-
Unigene0017222	393	-	12.9804	-	cinnamyl alcohol dehydrogenase 2 [Arabidopsis thaliana]	ko00940//Phenylpropanoid biosynthesis	-	GO:0016491//oxidoreductase activity	-
Unigene0060009	1789	2.50188	1.34119	-	Beta-xylosidase 2 [Theobroma cacao]	ko00500//Starch and sucrose metabolism;ko00940//Phenylpropanoid biosynthesis;ko00460//Cyanoamino acid metabolism	GO:0005618//cell wall;GO:0005576//extracellular region	GO:0015926//glucosidase activity	GO:0003006//developmental process involved in reproduction;GO:0042221//response to chemical stimulus;GO:0044238//primary metabolic process
Unigene0011549	358	-	13.1545	-	PREDICTED: bifunctional dihydroflavonol 4-reductase/flavanone 4-reductase [Vitis vinifera]	ko00940//Phenylpropanoid biosynthesis	-	-	-
Unigene0060010	657	2.81955	1.76734	-	PREDICTED: probable beta-D-xylosidase 2 [Vitis vinifera]	ko00500//Starch and sucrose metabolism;ko00940//Phenylpropanoid biosynthesis;ko00460//Cyanoamino acid metabolism	GO:0005618//cell wall	GO:0015926//glucosidase activity	GO:0044238//primary metabolic process;GO:0042221//response to chemical stimulus
Unigene0077735	1371	-	-1.16186	-	cytochrome P450 [Populus trichocarpa]	ko00940//Phenylpropanoid biosynthesis	-	-	-
Unigene0112129	844	-	1.63576	-	pericarp peroxidase 3 [Litchi chinensis]	ko00680//Methane metabolism;ko00940//Phenylpropanoid biosynthesis;ko00360//Phenylalanine metabolism	-	GO:0003824//catalytic activity;GO:0016209//antioxidant activity;GO:0043169//cation binding;GO:0046906//tetrapyrrole binding	GO:0044710;GO:0006950//response to stress
Unigene0033035	529	-	2.4263	-	peroxidase [Populus alba]	ko00680//Methane metabolism;ko00940//Phenylpropanoid biosynthesis;ko00360//Phenylalanine metabolism	GO:0043231//intracellular membrane-bounded organelle	GO:0046906//tetrapyrrole binding;GO:0016209//antioxidant activity;GO:0043169//cation binding;GO:0003824//catalytic activity	GO:0006952//defense response;GO:0009791//post-embryonic development;GO:0044710
Unigene0037749	1808	1.5986	1.31011	-	PREDICTED: lactase-phlorizin hydrolase [Vitis vinifera]	ko00500//Starch and sucrose metabolism;ko00940//Phenylpropanoid biosynthesis;ko00460//Cyanoamino acid metabolism	-	GO:0016798//hydrolase activity, acting on glycosyl bonds	GO:0044238//primary metabolic process
Unigene0033034	698	2.83892	4.23175	-	Peroxidase 2 [Theobroma cacao]	ko00680//Methane metabolism;ko00940//Phenylpropanoid biosynthesis;ko00360//Phenylalanine metabolism	GO:0031090//organelle membrane;GO:0043231//intracellular membrane-bounded organelle	GO:0046906//tetrapyrrole binding;GO:0016209//antioxidant activity;GO:0043169//cation binding;GO:0003824//catalytic activity	GO:0006952//defense response;GO:0009791//post-embryonic development;GO:0044710
Unigene0060624	426	2.60759	2.38566	-	Ferulic acid 5-hydroxylase 1 [Theobroma cacao]	ko00940//Phenylpropanoid biosynthesis	-	GO:0016709//oxidoreductase activity, acting on paired donors, with incorporation or reduction of molecular oxygen, NADH or NADPH as one donor, and incorporation of one atom of oxygen;GO:0046914//transition metal ion binding;GO:0046906//tetrapyrrole binding	GO:0044710
Unigene0046630	260	1.69208	2.3071	-	PREDICTED: phenylalanine ammonia-lyase [Vitis vinifera]	ko00940//Phenylpropanoid biosynthesis;ko00360//Phenylalanine metabolism;ko00910//Nitrogen metabolism	-	-	-
Unigene0046633	610	1.95813	2.1096	-	phenylalanine ammonia-lyase [Musa acuminata]	ko00940//Phenylpropanoid biosynthesis;ko00360//Phenylalanine metabolism;ko00910//Nitrogen metabolism	-	-	-
Unigene0064466	1365	-	1.40377	-	Glycosyl hydrolase family protein isoform 4 [Theobroma cacao]	ko00500//Starch and sucrose metabolism;ko00940//Phenylpropanoid biosynthesis;ko00460//Cyanoamino acid metabolism	-	-	-
Unigene0044876	1224	-	1.27269	-	PREDICTED: peroxidase 55-like [Vitis vinifera]	ko00680//Methane metabolism;ko00940//Phenylpropanoid biosynthesis;ko00360//Phenylalanine metabolism	-	-	-
Unigene0051704	1718	-	1.20561	-	4-coumarate:CoA ligase 1 [Corchorus capsularis]	ko00940//Phenylpropanoid biosynthesis;ko00360//Phenylalanine metabolism;ko00130//Ubiquinone and other terpenoid-quinone biosynthesis	-	GO:0016405//CoA-ligase activity;GO:0016703	GO:0044710
Unigene0052832	1529	2.13962	1.76009	-	phenylalanine ammonia-lyase [Rhus chinensis]	ko00940//Phenylpropanoid biosynthesis;ko00360//Phenylalanine metabolism;ko00910//Nitrogen metabolism	GO:0044424//intracellular part	GO:0016841//ammonia-lyase activity	GO:0009699//phenylpropanoid biosynthetic process;GO:0006558//L-phenylalanine metabolic process
Unigene0046632	1750	1.46726	2.10049	-	phenylalanine ammonia-lyase [Litchi chinensis]	ko00940//Phenylpropanoid biosynthesis;ko00360//Phenylalanine metabolism;ko00910//Nitrogen metabolism	-	-	-
Unigene0052831	1529	1.57913	1.44697	-	phenylalanine ammonia-lyase [Rhus chinensis]	ko00940//Phenylpropanoid biosynthesis;ko00360//Phenylalanine metabolism;ko00910//Nitrogen metabolism	GO:0044424//intracellular part	GO:0016841//ammonia-lyase activity	GO:0009699//phenylpropanoid biosynthetic process;GO:0006558//L-phenylalanine metabolic process
Unigene0041959	770	2.00779	2.05308	-	PREDICTED: peroxidase 72 [Vitis vinifera]	ko00680//Methane metabolism;ko00940//Phenylpropanoid biosynthesis;ko00360//Phenylalanine metabolism	-	GO:0003824//catalytic activity;GO:0016209//antioxidant activity;GO:0043169//cation binding;GO:0046906//tetrapyrrole binding	GO:0044710;GO:0006950//response to stress
Unigene0045623	1313	-	1.35406	-	peroxidase [Citrus maxima]	ko00680//Methane metabolism;ko00940//Phenylpropanoid biosynthesis;ko00360//Phenylalanine metabolism	-	-	-
Unigene0046577	2117	1.90911	1.40002	-	4-coumarate:CoA ligase 3 [Theobroma cacao]	ko00940//Phenylpropanoid biosynthesis;ko00360//Phenylalanine metabolism;ko00130//Ubiquinone and other terpenoid-quinone biosynthesis	-	-	-
Unigene0046145	895	-	1.74027	-	caffeoyl-CoA-O-methyltransferase [Broussonetia papyrifera]	ko00940//Phenylpropanoid biosynthesis;ko00360//Phenylalanine metabolism;ko00941//Flavonoid biosynthesis;ko00945//Stilbenoid, diarylheptanoid and gingerol biosynthesis	-	-	-
Unigene0043871	1523	-	1.09304	-	Peroxidase superfamily protein [Theobroma cacao]	ko00680//Methane metabolism;ko00940//Phenylpropanoid biosynthesis;ko00360//Phenylalanine metabolism	-	-	-
Unigene0053378	1778	1.8611	1.66114	-	cinnamate 4-hydroxylase [Populus trichocarpa x Populus deltoides]	ko00940//Phenylpropanoid biosynthesis;ko00360//Phenylalanine metabolism;ko00941//Flavonoid biosynthesis;ko00945//Stilbenoid, diarylheptanoid and gingerol biosynthesis	-	GO:0016709//oxidoreductase activity, acting on paired donors, with incorporation or reduction of molecular oxygen, NADH or NADPH as one donor, and incorporation of one atom of oxygen;GO:0046914//transition metal ion binding;GO:0046906//tetrapyrrole binding	GO:0044710
Unigene0027835	275	12.2236	-	-	PREDICTED: 4-coumarate--CoA ligase 2 [Vitis vinifera]	ko00940//Phenylpropanoid biosynthesis;ko00360//Phenylalanine metabolism;ko00130//Ubiquinone and other terpenoid-quinone biosynthesis	-	GO:0016703;GO:0016405//CoA-ligase activity	GO:0010208//pollen wall assembly;GO:0009813//flavonoid biosynthetic process;GO:0006725//cellular aromatic compound metabolic process;GO:0044710;GO:0034285;GO:0009411//response to UV
Unigene0031765	699	2.47635	-	-	CYP98A68 [Sinopodophyllum hexandrum]	ko00940//Phenylpropanoid biosynthesis;ko00360//Phenylalanine metabolism;ko00941//Flavonoid biosynthesis;ko00945//Stilbenoid, diarylheptanoid and gingerol biosynthesis	-	GO:0046914//transition metal ion binding;GO:0016491//oxidoreductase activity;GO:0046906//tetrapyrrole binding	GO:0044710
Unigene0018496	237	12.8007	-	-	peroxiredoxin, PRX3 [Chondrus crispus]	ko00680//Methane metabolism;ko00940//Phenylpropanoid biosynthesis;ko00360//Phenylalanine metabolism	-	GO:0016491//oxidoreductase activity;GO:0016209//antioxidant activity	-
Unigene0042074	226	13.9473	-	-	PREDICTED: beta-glucosidase 12-like [Setaria italica]	ko00500//Starch and sucrose metabolism;ko00940//Phenylpropanoid biosynthesis;ko00460//Cyanoamino acid metabolism	-	GO:0004553//hydrolase activity, hydrolyzing O-glycosyl compounds	GO:0008152//metabolic process
Unigene0064461	1361	1.09992	-	-	Glycosyl hydrolase family protein isoform 1 [Theobroma cacao]	ko00500//Starch and sucrose metabolism;ko00940//Phenylpropanoid biosynthesis;ko00460//Cyanoamino acid metabolism	-	-	-
Unigene0052830	1034	1.69805	-	-	phenylalanine ammonia-lyase [Rhus chinensis]	ko00940//Phenylpropanoid biosynthesis;ko00360//Phenylalanine metabolism;ko00910//Nitrogen metabolism	-	-	-
Unigene0021688	357	-	-	-	PREDICTED: probable cinnamyl alcohol dehydrogenase 1 [Vitis vinifera]	ko00940//Phenylpropanoid biosynthesis	-	GO:0046914//transition metal ion binding;GO:0016616//oxidoreductase activity, acting on the CH-OH group of donors, NAD or NADP as acceptor	GO:0044710
Unigene0021688	357	-	-	-	PREDICTED: probable cinnamyl alcohol dehydrogenase 1 [Vitis vinifera]	ko00940//Phenylpropanoid biosynthesis	-	GO:0046914//transition metal ion binding;GO:0016616//oxidoreductase activity, acting on the CH-OH group of donors, NAD or NADP as acceptor	GO:0044710
Unigene0025095	249	-	-	-	4-coumarate:CoA ligase [Populus tremuloides]	ko00940//Phenylpropanoid biosynthesis;ko00360//Phenylalanine metabolism;ko00130//Ubiquinone and other terpenoid-quinone biosynthesis	-	GO:0032550;GO:0016405//CoA-ligase activity;GO:0016703	GO:0009411//response to UV;GO:0010208//pollen wall assembly;GO:0044710;GO:0009813//flavonoid biosynthetic process;GO:0034285;GO:0006725//cellular aromatic compound metabolic process
Unigene0025095	249	-	-	-	4-coumarate:CoA ligase [Populus tremuloides]	ko00940//Phenylpropanoid biosynthesis;ko00360//Phenylalanine metabolism;ko00130//Ubiquinone and other terpenoid-quinone biosynthesis	-	GO:0032550;GO:0016405//CoA-ligase activity;GO:0016703	GO:0009411//response to UV;GO:0010208//pollen wall assembly;GO:0044710;GO:0009813//flavonoid biosynthetic process;GO:0034285;GO:0006725//cellular aromatic compound metabolic process
Unigene0030009	1082	-	-	-	catalase-peroxidase [Phaeodactylum tricornutum CCAP 1055/1]	ko00680//Methane metabolism;ko00940//Phenylpropanoid biosynthesis;ko00380//Tryptophan metabolism;ko00360//Phenylalanine metabolism	-	GO:0016491//oxidoreductase activity	-
Unigene0033101	1108	-	-	-	Peroxidase superfamily protein [Theobroma cacao]	ko00680//Methane metabolism;ko00940//Phenylpropanoid biosynthesis;ko00360//Phenylalanine metabolism	-	-	-

## Sheet: Zeatin biosynthesis
GeneID	Gene_length	log2 Ratio(45D/CK)	log2 Ratio(75D/CK)	log2 Ratio(120D/CK)	Description	Pathway	GO Component	GO Function	GO Process
Unigene0014370	1352	12.6732	12.3499	11.8522	adenylate isopentenyltransferase [Orobanche ramosa]	ko00908//Zeatin biosynthesis	-	-	-
Unigene0027434	569	-13.0906	-13.0906	-13.0906	adenylate isopentenyltransferase-like [Vitis vinifera]	ko00908//Zeatin biosynthesis	GO:0043231//intracellular membrane-bounded organelle	GO:0016765//transferase activity, transferring alkyl or aryl (other than methyl) groups	GO:0080190;GO:0007127//meiosis I;GO:0006351//transcription, DNA-dependent;GO:0009690//cytokinin metabolic process
Unigene0040574	814	-3.26961	-2.65985	-13.1202	cytokinin biosynthetic isopentenyltransferase [Populus trichocarpa]	ko00908//Zeatin biosynthesis	-	-	-
Unigene0054753	320	4.83892	5.11746	4.90739	cytokinin dehydrogenase 1-like [Vitis vinifera]	ko00908//Zeatin biosynthesis	GO:0043231//intracellular membrane-bounded organelle	GO:0016616//oxidoreductase activity, acting on the CH-OH group of donors, NAD or NADP as acceptor;GO:0016645//oxidoreductase activity, acting on the CH-NH group of donors;GO:0000166//nucleotide binding	GO:0044710;GO:0044260;GO:0010087//phloem or xylem histogenesis;GO:0009690//cytokinin metabolic process
Unigene0117129	932	-	-	-10.6493	cytokinin hydroxylase [Vitis vinifera]	ko00908//Zeatin biosynthesis	-	-	-
Unigene0059853	265	4.25395	4.4852	5.17042	cytokinin oxidase [Populus trichocarpa]	ko00908//Zeatin biosynthesis	GO:0043231//intracellular membrane-bounded organelle	GO:0016616//oxidoreductase activity, acting on the CH-OH group of donors, NAD or NADP as acceptor;GO:0016645//oxidoreductase activity, acting on the CH-NH group of donors;GO:0000166//nucleotide binding	GO:0009886//post-embryonic morphogenesis;GO:0044710;GO:0044260;GO:0010087//phloem or xylem histogenesis;GO:0009690//cytokinin metabolic process
Unigene0049765	587	-	5.4852	-	cytokinin oxidase [Populus trichocarpa]	ko00908//Zeatin biosynthesis	-	-	-
Unigene0049764	745	-	6.95768	-	Cytokinin oxidase [Theobroma cacao]	ko00908//Zeatin biosynthesis	-	-	-
Unigene0047970	2123	7.71591	8.17062	7.80047	Cytokinin oxidase [Theobroma cacao]	ko00908//Zeatin biosynthesis	-	GO:0016645//oxidoreductase activity, acting on the CH-NH group of donors;GO:0016616//oxidoreductase activity, acting on the CH-OH group of donors, NAD or NADP as acceptor;GO:0000166//nucleotide binding	GO:0006725//cellular aromatic compound metabolic process;GO:0044710
Unigene0115142	1267	4.87845	7.15573	5.23754	Cytokinin oxidase 5 [Theobroma cacao]	ko00908//Zeatin biosynthesis	-	-	-
Unigene0098767	248	-	11.9341		Obtusifoliol 14alpha-Demethylase [Ectocarpus siliculosus]	ko00908//Zeatin biosynthesis	GO:0043231//intracellular membrane-bounded organelle	GO:0016491//oxidoreductase activity;GO:0046872//metal ion binding	GO:0044763;GO:0009813//flavonoid biosynthetic process;GO:0001763//morphogenesis of a branching structure;GO:0009933//meristem structural organization;GO:0044710;GO:0044238//primary metabolic process;GO:0006950//response to stress;GO:0060918//auxin transport;GO:0044249//cellular biosynthetic process
Unigene0116606	1076	-	-10.442	-	tRNA isopentenyltransferase [Populus trichocarpa]	ko00908//Zeatin biosynthesis	-	-	-

## Sheet: RNA transport
GeneID	Gene_length	log2 Ratio(45D/CK)	log2 Ratio(75D/CK)	log2 Ratio(120D/CK)	Description	Pathway	GO Component	GO Function	GO Process
Unigene0022929	563	-16.1229	-16.1229	-16.1229	hydroxyproline-rich glycoprotein VSP-3 [Chlamydomonas incerta]	ko03013//RNA transport;ko03015//mRNA surveillance pathway	-	-	-
Unigene0020883	450	-14.5179	-14.5179	-14.5179	elongation factor 1-alpha [Chara braunii]	ko03013//RNA transport	GO:0043231//intracellular membrane-bounded organelle;GO:0005911//cell-cell junction;GO:0016020//membrane	GO:0017111//nucleoside-triphosphatase activity;GO:0032550;GO:0008135//translation factor activity, nucleic acid binding;GO:0005515//protein binding	GO:0006412//translation;GO:0009154
Unigene0026919	225	-13.8093	-13.8093	-13.8093	elongation factor 1-alpha 1 [Elaeis guineensis]	ko03013//RNA transport	-	-	-
Unigene0011407	918	-13.3301	-13.3301	-13.3301	GTP-binding nuclear protein Ran3A-1 [Musa AB Group]	ko03013//RNA transport;ko03008//Ribosome biogenesis in eukaryotes	-	-	-
Unigene0026920	248	-13.1187	-13.1187	-13.1187	PREDICTED: elongation factor 1-alpha-like [Cucumis sativus]	ko03013//RNA transport	-	-	-
Unigene0053615	232	-13.108	-13.108	-13.108	WD-40 repeat protein family [Arabidopsis lyrata subsp. lyrata]	ko03013//RNA transport	GO:0012505//endomembrane system;GO:0009536//plastid	GO:0005488//binding	GO:0006260//DNA replication
Unigene0051917	201	-	-13.0739	-	elongation translation factor 1 alpha [Cyanophora paradoxa]	ko03013//RNA transport	GO:0044424//intracellular part	GO:0017111//nucleoside-triphosphatase activity;GO:0032550;GO:0008135//translation factor activity, nucleic acid binding	GO:0006412//translation;GO:0009154
Unigene0034030	247	-13.0176	-13.0176	-3.92234	elongation translation factor 1 alpha [Cyanophora paradoxa]	ko03013//RNA transport	GO:0043231//intracellular membrane-bounded organelle;GO:0005911//cell-cell junction;GO:0016020//membrane	GO:0017111//nucleoside-triphosphatase activity;GO:0032550;GO:0008135//translation factor activity, nucleic acid binding;GO:0005515//protein binding	GO:0006412//translation;GO:0009154
Unigene0079632	486	-12.5502	-12.5502	-12.5502	Nucleic acid-binding, OB-fold-like protein [Theobroma cacao]	ko03013//RNA transport	-	-	-
Unigene0022176	467	-12.4857	-12.4857	-12.4857	elongation factor 1-alpha [Litchi chinensis]	ko03013//RNA transport	GO:0044424//intracellular part	GO:0017111//nucleoside-triphosphatase activity;GO:0032550;GO:0008135//translation factor activity, nucleic acid binding	GO:0006412//translation;GO:0009154
Unigene0020405	211	-	-12.4514	-	Exportin 1A isoform 3 [Theobroma cacao]	ko03013//RNA transport;ko03008//Ribosome biogenesis in eukaryotes	GO:0043231//intracellular membrane-bounded organelle	GO:0017016//Ras GTPase binding	GO:0015031//protein transport
Unigene0022930	346	-	-12.4159	-12.4159	copper ion binding protein, putative [Ricinus communis]	ko03013//RNA transport;ko03015//mRNA surveillance pathway	-	-	-
Unigene0001444	1308	-12.1219	-12.1219	-12.1219	uncharacterized protein LOC100272831 [Zea mays]	ko03013//RNA transport	-	-	-
Unigene0025555	252	-	-12.0956	-	PREDICTED: THO complex subunit 1-like [Fragaria vesca subsp. vesca]	ko03040//Spliceosome;ko03013//RNA transport	-	-	-
Unigene0043338	355	-	-12.0418	-	PREDICTED: aladin-like [Fragaria vesca subsp. vesca]	ko03013//RNA transport	GO:0043231//intracellular membrane-bounded organelle	-	GO:0009908//flower development;GO:0016570//histone modification
Unigene0080580	382	-	-11.8581	-	protein translation factor SUI1 [Zea mays]	ko03013//RNA transport	GO:0043231//intracellular membrane-bounded organelle	GO:0070259;GO:0008135//translation factor activity, nucleic acid binding	GO:0006412//translation;GO:0006259//DNA metabolic process;GO:0045087//innate immune response;GO:0009791//post-embryonic development
Unigene0002034	724	-11.8532	-11.8532	-11.8532	PREDICTED: polyadenylate-binding protein 2-like [Cicer arietinum]	ko03013//RNA transport;ko03015//mRNA surveillance pathway;ko03018//RNA degradation	-	GO:0036094;GO:0003676//nucleic acid binding	-
Unigene0084733	454	-	-11.439	-	predicted protein [Populus trichocarpa]	ko03013//RNA transport	-	-	-
Unigene0058555	418	-	-11.2586	-	PREDICTED: nuclear pore complex protein Nup107-like [Cucumis sativus]	ko03013//RNA transport	GO:0005635//nuclear envelope	GO:0005488//binding	GO:0051234//establishment of localization
Unigene0022177	528	-	-11.2212	-	elongation factor 1-alpha [Litchi chinensis]	ko03013//RNA transport	GO:0044424//intracellular part	GO:0017111//nucleoside-triphosphatase activity;GO:0032550;GO:0008135//translation factor activity, nucleic acid binding	GO:0006412//translation;GO:0009154
Unigene0001634	433	-	-11.2078	-	PREDICTED: polyadenylate-binding protein 2 [Vitis vinifera]	ko03013//RNA transport;ko03015//mRNA surveillance pathway;ko03018//RNA degradation	-	GO:0036094;GO:0003676//nucleic acid binding	-
Unigene0065530	894	-	-10.9209	-10.9209	Trimeric LpxA-like enzyme isoform 6 [Theobroma cacao]	ko03013//RNA transport	GO:0044444//cytoplasmic part	GO:0016772//transferase activity, transferring phosphorus-containing groups;GO:0008135//translation factor activity, nucleic acid binding	GO:0006413//translational initiation;GO:0009117//nucleotide metabolic process
Unigene0000277	611	-	-10.711	-	DnaJ-like protein [Chlamydomonas reinhardtii]	ko03013//RNA transport	-	-	GO:0009987//cellular process
Unigene0061417	1883	-	-9.38674	-	PREDICTED: eukaryotic initiation factor 4A-8-like [Cucumis sativus]	ko03013//RNA transport	-	GO:0032550;GO:0042623//ATPase activity, coupled	-
Unigene0017113	2052	-6.20957	-7.30026	-6.68542	PREDICTED: mucin-2-like [Setaria italica]	ko03013//RNA transport	-	-	-
Unigene0040629	1092	-12.9277	-5.59162	-	PREDICTED: GTP-binding nuclear protein Ran-3-like [Vitis vinifera]	ko03013//RNA transport;ko03008//Ribosome biogenesis in eukaryotes	-	-	-
Unigene0027653	343	-4.43255	-5.52323	-3.58647	protein interaction regulator family protein isoform 4 [Theobroma cacao]	ko03013//RNA transport;ko03015//mRNA surveillance pathway	GO:0043231//intracellular membrane-bounded organelle	-	-
Unigene0033414	1333	-12.055	-4.00666	-4.39182	PREDICTED: nuclear cap-binding protein subunit 2-like isoform 1 [Vitis vinifera]	ko03040//Spliceosome;ko03013//RNA transport;ko03015//mRNA surveillance pathway	-	-	-
Unigene0028299	230	-	-3.22905	-12.8124	PREDICTED: exportin-1 isoform 3 [Vitis vinifera]	ko03013//RNA transport;ko03008//Ribosome biogenesis in eukaryotes	GO:0005635//nuclear envelope;GO:0044444//cytoplasmic part	GO:0017016//Ras GTPase binding;GO:0022892	GO:0051603//proteolysis involved in cellular protein catabolic process;GO:0003006//developmental process involved in reproduction;GO:0009856//pollination;GO:0000904//cell morphogenesis involved in differentiation;GO:0006006//glucose metabolic process;GO:0006997//nucleus organization;GO:0048229//gametophyte development;GO:0006606//protein import into nucleus;GO:1902410;GO:0009117//nucleotide metab…
Unigene0048314	616	-	-3.22905	-	PREDICTED: THO complex subunit 2-like [Vitis vinifera]	ko03040//Spliceosome;ko03013//RNA transport	-	-	-
Unigene0049996	1693	-5.30829	-2.93954	-5.78414	protein-protein interaction regulator family protein [Arabidopsis thaliana]	ko03013//RNA transport;ko03015//mRNA surveillance pathway	-	-	-
Unigene0070103	1709	-	-2.88113	-10.571	PREDICTED: regulator of nonsense transcripts UPF3-like isoform X2 [Cicer arietinum]	ko03013//RNA transport;ko03015//mRNA surveillance pathway	-	-	-
Unigene0060702	1341	-	5.91816	-	translation elongation factor [Coccomyxa subellipsoidea C-169]	ko03013//RNA transport	-	-	-
Unigene0060703	1364	5.26891	6.37921	5.26996	translation elongation factor [Coccomyxa subellipsoidea C-169]	ko03013//RNA transport	-	-	-
Unigene0010306	545	-	6.60621	-	elongation factor EF-1 alpha subunit [Galdieria sulphuraria]	ko03013//RNA transport	GO:0044424//intracellular part	GO:0017111//nucleoside-triphosphatase activity;GO:0032550;GO:0008135//translation factor activity, nucleic acid binding	GO:0006412//translation;GO:0009154
Unigene0030163	1772	9.72835	9.95959	9.83746	ATP-dependent RNA helicase eIF4A [Saprolegnia diclina VS20]	ko03013//RNA transport	-	-	-
Unigene0030164	1711	-	10.2118	-	ATP-dependent RNA helicase eIF4A [Saprolegnia diclina VS20]	ko03013//RNA transport	-	-	-
Unigene0052096	1517	10.2744	10.5057	-	Tho complex subunit 7/Mft1p [Theobroma cacao]	ko03013//RNA transport	GO:0000346//transcription export complex	-	GO:0006396//RNA processing
Unigene0069209	3750	11.0392	10.5103	-	PREDICTED: eukaryotic translation initiation factor 4G-like [Vitis vinifera]	ko03013//RNA transport;ko05416//Viral myocarditis	-	-	-
Unigene0086394	591	-	11.0292	-	PREDICTED: serine/arginine repetitive matrix protein 1-like isoform X1 [Setaria italica]	ko03013//RNA transport;ko03015//mRNA surveillance pathway	-	GO:0003824//catalytic activity	-
Unigene0123977	667	-	11.2172	-	eukaryotic initiation factor [Chlamydomonas reinhardtii]	ko04141//Protein processing in endoplasmic reticulum;ko03013//RNA transport;ko05162//Measles;ko05160//Hepatitis C	GO:0043234//protein complex	GO:0008135//translation factor activity, nucleic acid binding	GO:0006412//translation
Unigene0080216	845	10.7967	11.2296	-	EIF3C (EUKARYOTIC TRANSLATION INITIATION FACTOR 3 subunit c) [Ectocarpus siliculosus]	ko03013//RNA transport	GO:0032991//macromolecular complex;GO:0043231//intracellular membrane-bounded organelle;GO:0044444//cytoplasmic part	GO:0005488//binding	GO:0006413//translational initiation
Unigene0095829	560	-	11.2995	-	eukaryotic initiation factor 5 (ISS) [Ostreococcus tauri]	ko03013//RNA transport	-	-	-
Unigene0086528	491	11.5799	11.3961	-	translation initiation factor 3, subunit E [Guillardia theta CCMP2712]	ko03013//RNA transport;ko05160//Hepatitis C	-	-	-
Unigene0080804	475	-	11.4439	11.4738	histone methyltransferase [Chlamydomonas reinhardtii]	ko03013//RNA transport;ko03015//mRNA surveillance pathway	-	-	-
Unigene0002634	535	-	11.5354	-	polyadenylate-binding protein 1-B [Phytophthora infestans T30-4]	ko03013//RNA transport;ko03015//mRNA surveillance pathway;ko03018//RNA degradation	-	GO:0036094;GO:0003676//nucleic acid binding	-
Unigene0082961	312	-	11.6029	-	PREDICTED: eukaryotic translation initiation factor 3 subunit D-like [Cucumis sativus]	ko03013//RNA transport	GO:0043234//protein complex;GO:0070993	GO:0008135//translation factor activity, nucleic acid binding	GO:0006413//translational initiation
Unigene0014400	482	12.9286	11.6034	-	PREDICTED: protein translation factor SUI1 homolog isoform 2 [Fragaria vesca subsp. vesca]	ko03013//RNA transport	-	-	-
Unigene0084079	652	-	11.6037	-	PREDICTED: LOW QUALITY PROTEIN: arginine/serine-rich protein 45-like [Cicer arietinum]	ko03013//RNA transport;ko03015//mRNA surveillance pathway	-	-	-
Unigene0029635	308	-	11.6215	-	elongation translation factor 1 alpha [Cyanophora paradoxa]	ko03013//RNA transport	GO:0044424//intracellular part	GO:0017111//nucleoside-triphosphatase activity;GO:0032550;GO:0008135//translation factor activity, nucleic acid binding	GO:0006412//translation;GO:0009154
Unigene0094493	483	-	11.6829	-	ATP-dependent RNA helicase eIF4A [Saprolegnia diclina VS20]	ko03013//RNA transport	-	-	-
Unigene0008116	370	-	11.7048	-	ubiquitin conjugating enzyme [Thalassiosira pseudonana CCMP1335]	ko03013//RNA transport;ko04120//Ubiquitin mediated proteolysis	GO:0043231//intracellular membrane-bounded organelle	GO:0019787//small conjugating protein ligase activity	GO:0009725//response to hormone stimulus;GO:0003006//developmental process involved in reproduction;GO:0032446//protein modification by small protein conjugation
Unigene0026348	410	-	11.7493	-	elongation translation factor 1 alpha [Cyanophora paradoxa]	ko03013//RNA transport	-	-	-
Unigene0096754	305	-	11.7611	-	ubiquitin conjugating enzyme [Thalassiosira pseudonana CCMP1335]	ko03013//RNA transport;ko04120//Ubiquitin mediated proteolysis	GO:0043231//intracellular membrane-bounded organelle	GO:0005488//binding;GO:0019787//small conjugating protein ligase activity	GO:0070646//protein modification by small protein removal;GO:0009725//response to hormone stimulus;GO:0003006//developmental process involved in reproduction;GO:0032446//protein modification by small protein conjugation
Unigene0082935	298	12.4703	11.7946	-	eukaryotic translation initiation factor-like protein [Micromonas sp. RCC299]	ko03013//RNA transport	GO:0070993;GO:0043234//protein complex	GO:0003723//RNA binding	GO:0006413//translational initiation;GO:0016458//gene silencing;GO:0007275//multicellular organismal development;GO:0016070//RNA metabolic process;GO:0040029//regulation of gene expression, epigenetic
Unigene0079241	396	12.4751	11.7995	12.4143	PREDICTED: eukaryotic translation initiation factor 2 subunit beta-like [Brachypodium distachyon]	ko03013//RNA transport	GO:0043231//intracellular membrane-bounded organelle;GO:0016020//membrane	GO:0005488//binding	GO:0006412//translation;GO:0000338//protein deneddylation;GO:0044699;GO:0003006//developmental process involved in reproduction;GO:0009639//response to red or far red light
Unigene0096451	368	-	11.8122	-	PREDICTED: GTP-binding nuclear protein Ran-3-like [Fragaria vesca subsp. vesca]	ko03013//RNA transport;ko03008//Ribosome biogenesis in eukaryotes	-	GO:0097159;GO:1901363;GO:0036094	GO:0046907//intracellular transport;GO:0007165//signal transduction
Unigene0001979	612	-	11.8719	10.9562	PREDICTED: LOW QUALITY PROTEIN: polyadenylate-binding protein 5-like [Fragaria vesca subsp. vesca]	ko03013//RNA transport;ko03015//mRNA surveillance pathway;ko03018//RNA degradation	-	GO:0005488//binding	-
Unigene0092432	254	-	11.8996	-	Os07g0222300 [Oryza sativa Japonica Group]	ko03013//RNA transport;ko05160//Hepatitis C	GO:0043234//protein complex;GO:0070993	GO:0008135//translation factor activity, nucleic acid binding	GO:0006413//translational initiation
Unigene0085084	303	-	11.993	-	PREDICTED: LOW QUALITY PROTEIN: arginine/serine-rich protein 45-like [Cicer arietinum]	ko03013//RNA transport;ko03015//mRNA surveillance pathway	-	GO:0005488//binding	-
Unigene0124296	969	12.7284	12.032	12.0775	EST gb|ATTS1136 comes from this gene [Arabidopsis thaliana]	ko03013//RNA transport	-	-	-
Unigene0051915	485	11.405	12.0919	-	elongation factor 1alpha, partial [Goniomonas sp. CCAP 980/1]	ko03013//RNA transport	GO:0044424//intracellular part	GO:0017111//nucleoside-triphosphatase activity;GO:0032550;GO:0008135//translation factor activity, nucleic acid binding	GO:0006412//translation;GO:0009154
Unigene0080790	389	-	12.1471	-	eukaryotic initiation factor 4A (ATP-dependent RNA helicase eIF4A) [Chlorella variabilis]	ko03040//Spliceosome;ko03013//RNA transport;ko03015//mRNA surveillance pathway	-	GO:0008135//translation factor activity, nucleic acid binding;GO:0042623//ATPase activity, coupled;GO:0032550	GO:0006412//translation
Unigene0085205	239	-	12.2284	-	peptidase [Galdieria sulphuraria]	ko03013//RNA transport	-	-	-
Unigene0070221	290	-	12.2489	-	PREDICTED: polyadenylate-binding protein 2-like [Setaria italica]	ko03013//RNA transport;ko03015//mRNA surveillance pathway;ko03018//RNA degradation	GO:0044424//intracellular part	GO:0003723//RNA binding	GO:0044238//primary metabolic process;GO:0044260;GO:0010467//gene expression
Unigene0087115	784	-	12.2735	-	polyadenylate-binding protein 1-B [Phytophthora infestans T30-4]	ko03013//RNA transport;ko03015//mRNA surveillance pathway;ko03018//RNA degradation	-	-	-
Unigene0020884	320	12.898	12.3548	-	PREDICTED: elongation factor 1-alpha-like, partial [Cucumis sativus]	ko03013//RNA transport	GO:0044424//intracellular part	GO:0017111//nucleoside-triphosphatase activity;GO:0032550;GO:0008135//translation factor activity, nucleic acid binding	GO:0006412//translation;GO:0009154
Unigene0005068	343	-	12.3991	-	ran-type small G protein [Thalassiosira pseudonana CCMP1335]	ko03013//RNA transport;ko03008//Ribosome biogenesis in eukaryotes	-	-	-
Unigene0079591	217	-	12.5742	-	elongation factor-1alpha [Cyanidioschyzon merolae]	ko03013//RNA transport	-	-	-
Unigene0005344	417	-	12.6791	-	ATP-dependent RNA helicase eIF4A [Saprolegnia diclina VS20]	ko03013//RNA transport	-	-	-
Unigene0080761	445	-	12.7186	-	polyadenylate binding protein [Coccomyxa subellipsoidea C-169]	ko03013//RNA transport;ko03015//mRNA surveillance pathway;ko03018//RNA degradation	-	GO:0003723//RNA binding	-
Unigene0016387	769	-	12.7489	-	ATP-dependent RNA helicase eIF4A [Saprolegnia diclina VS20]	ko03013//RNA transport	-	GO:0008135//translation factor activity, nucleic acid binding;GO:0042623//ATPase activity, coupled;GO:0032550	GO:0006412//translation
Unigene0078417	517	12.593	12.9384	12.1996	eukaryotic initiation factor [Chlamydomonas reinhardtii]	ko03013//RNA transport	-	GO:0008135//translation factor activity, nucleic acid binding	GO:0006412//translation
Unigene0021496	325	-	13.172	-	Serine/arginine repetitive matrix protein [Medicago truncatula]	ko03013//RNA transport;ko03015//mRNA surveillance pathway	-	-	-
Unigene0078749	579	12.512	13.2958	-	elongation factor-1 alpha, partial [Parvocaulis pusilla]	ko03013//RNA transport	GO:0044424//intracellular part	GO:0017111//nucleoside-triphosphatase activity;GO:0032550;GO:0008135//translation factor activity, nucleic acid binding	GO:0006412//translation;GO:0009154
Unigene0070220	521	-	13.4037	-	polyadenylate-binding protein 1-B [Phytophthora infestans T30-4]	ko03013//RNA transport;ko03015//mRNA surveillance pathway;ko03018//RNA degradation	-	GO:0036094;GO:0003723//RNA binding	-
Unigene0019369	594	12.7646	13.6068	-	elongation factor-1 alpha, partial [Ignatius tetrasporus]	ko03013//RNA transport	GO:0044424//intracellular part	GO:0017111//nucleoside-triphosphatase activity;GO:0032550;GO:0008135//translation factor activity, nucleic acid binding	GO:0006412//translation;GO:0009154
Unigene0034028	402	-	13.7551	-	elongation translation factor 1 alpha [Cyanophora paradoxa]	ko03013//RNA transport	GO:0044424//intracellular part	GO:0017111//nucleoside-triphosphatase activity;GO:0032550;GO:0008135//translation factor activity, nucleic acid binding	GO:0006412//translation;GO:0009154
Unigene0025133	638	12.7257	13.9058	12.6331	RAN, ras superfamily GTPase, partial [Emiliania huxleyi CCMP1516]	ko03013//RNA transport;ko03008//Ribosome biogenesis in eukaryotes	GO:0043231//intracellular membrane-bounded organelle	GO:0032550;GO:0017111//nucleoside-triphosphatase activity	GO:0006913//nucleocytoplasmic transport;GO:0006886//intracellular protein transport;GO:0009154;GO:0035556//intracellular signal transduction
Unigene0027436	711	-	14.1548	-	elongation factor-1 alpha, partial [Ignatius tetrasporus]	ko03013//RNA transport	GO:0044424//intracellular part	GO:0017111//nucleoside-triphosphatase activity;GO:0032550;GO:0008135//translation factor activity, nucleic acid binding	GO:0006412//translation;GO:0009154
Unigene0028813	491	-	14.3221	-	elongation factor 1-alpha 1 [Saprolegnia diclina VS20]	ko03013//RNA transport	GO:0044424//intracellular part	GO:0017111//nucleoside-triphosphatase activity;GO:0032550;GO:0008135//translation factor activity, nucleic acid binding	GO:0006412//translation;GO:0009154
Unigene0124510	2392	-	14.7517	-	similar to hedgehog protein [Cyanidioschyzon merolae strain 10D]	ko03013//RNA transport	-	-	-
Unigene0028815	509	-	15.0884	-	PREDICTED: elongation factor 1-alpha-like isoform 1 [Glycine max]	ko03013//RNA transport	GO:0044424//intracellular part	GO:0017111//nucleoside-triphosphatase activity;GO:0032550;GO:0008135//translation factor activity, nucleic acid binding	GO:0006412//translation;GO:0009154
Unigene0028814	342	-	15.1909	-	elongation factor-1 alpha [Caulerpa cf. racemosa GG-2009]	ko03013//RNA transport	GO:0044424//intracellular part	GO:0017111//nucleoside-triphosphatase activity;GO:0032550;GO:0008135//translation factor activity, nucleic acid binding	GO:0006412//translation;GO:0009154
Unigene0028901	663	-	15.5357	14.8803	PREDICTED: serine/arginine repetitive matrix protein 1-like isoform X1 [Setaria italica]	ko03013//RNA transport;ko03015//mRNA surveillance pathway	-	-	-
Unigene0070275	699	-	-	-13.3242	PREDICTED: eukaryotic initiation factor iso-4F subunit p82-34-like isoform 2 [Vitis vinifera]	ko03013//RNA transport;ko05416//Viral myocarditis	-	GO:0003723//RNA binding	-
Unigene0076362	671	-	-	-11.5192	Regulator of nonsense transcripts 1 [Theobroma cacao]	ko03013//RNA transport;ko03015//mRNA surveillance pathway	GO:0005911//cell-cell junction;GO:0016020//membrane;GO:0035770//ribonucleoprotein granule;GO:0044444//cytoplasmic part	GO:0046914//transition metal ion binding;GO:0032550;GO:0003676//nucleic acid binding;GO:0004386//helicase activity	GO:0009793//embryo development ending in seed dormancy;GO:0009756//carbohydrate mediated signaling;GO:0035194//posttranscriptional gene silencing by RNA;GO:0034285;GO:0000956//nuclear-transcribed mRNA catabolic process;GO:0006952//defense response
Unigene0112710	892	-	-	-10.9241	Eukaryotic translation initiation factor 2 gamma subunit, GAMMA isoform 2 [Theobroma cacao]	ko03013//RNA transport	-	-	-
Unigene0058556	1904	-	-	-10.3249	Nuclear pore complex protein Nup107 isoform 2, partial [Theobroma cacao]	ko03013//RNA transport	GO:0005635//nuclear envelope	GO:0005488//binding	GO:0051234//establishment of localization
Unigene0072031	3631	-	-	-9.96297	PREDICTED: nuclear pore complex protein Nup98-Nup96-like isoform 1 [Vitis vinifera]	ko03013//RNA transport	-	-	-
Unigene0122202	1275	-	-	10.0493	Mitotic phosphoprotein N' end (MPPN) family protein [Theobroma cacao]	ko03013//RNA transport	-	-	-
Unigene0091529	631	-	-	10.9121	eukaryotic initiation factor [Coccomyxa subellipsoidea C-169]	ko03013//RNA transport	GO:0043234//protein complex;GO:0070993	GO:0008135//translation factor activity, nucleic acid binding;GO:0005515//protein binding;GO:0036094	GO:0006413//translational initiation
Unigene0002478	419	-	-	11.9178	elongation factor-1alpha [Cyanidioschyzon merolae]	ko03013//RNA transport	-	GO:0097159;GO:1901363;GO:0036094	GO:0071704;GO:0044238//primary metabolic process;GO:0044237//cellular metabolic process
Unigene0017556	452	-	-	12.2235	elongation factor-1 alpha, partial [Ignatius tetrasporus]	ko03013//RNA transport	GO:0044424//intracellular part	GO:0017111//nucleoside-triphosphatase activity;GO:0032550;GO:0008135//translation factor activity, nucleic acid binding	GO:0006412//translation;GO:0009154
Unigene0018934	254	-	-	12.6399	Ubiquitin-like protein [Cicer arietinum]	ko03013//RNA transport	GO:0044444//cytoplasmic part	GO:0005488//binding	GO:0006996//organelle organization;GO:0044092//negative regulation of molecular function;GO:0032446//protein modification by small protein conjugation;GO:0009408//response to heat;GO:0051603//proteolysis involved in cellular protein catabolic process;GO:0006006//glucose metabolic process
Unigene0079270	676	-	-	13.1346	--	ko03013//RNA transport;ko03015//mRNA surveillance pathway	-	-	-
Unigene0052098	1382	-	-	13.5419	Tho complex subunit 7/Mft1p [Theobroma cacao]	ko03013//RNA transport	GO:0000346//transcription export complex	-	GO:0006396//RNA processing
Unigene0055095	1470	-12.2034	-	-	PREDICTED: eukaryotic translation initiation factor 2 subunit alpha-like [Cucumis sativus]	ko04141//Protein processing in endoplasmic reticulum;ko03013//RNA transport;ko05162//Measles;ko05160//Hepatitis C	-	-	-
Unigene0123611	3610	-10.2027	-	-	PREDICTED: nuclear pore complex protein Nup98-Nup96-like isoform 1 [Vitis vinifera]	ko03013//RNA transport	-	-	-
Unigene0074481	419	-5.03145	-	-	PREDICTED: THO complex subunit 1-like [Cucumis sativus]	ko03040//Spliceosome;ko03013//RNA transport	GO:0043231//intracellular membrane-bounded organelle	-	GO:0006952//defense response;GO:0006405//RNA export from nucleus;GO:0030422//production of siRNA involved in RNA interference
Unigene0017670	649	5.00884	-	-	PREDICTED: small ubiquitin-related modifier 2-like [Fragaria vesca subsp. vesca]	ko03013//RNA transport	GO:0043231//intracellular membrane-bounded organelle	GO:0005488//binding	GO:0000097//sulfur amino acid biosynthetic process;GO:0006996//organelle organization;GO:0032446//protein modification by small protein conjugation;GO:0008380//RNA splicing;GO:0051603//proteolysis involved in cellular protein catabolic process;GO:0006006//glucose metabolic process;GO:0006950//response to stress
Unigene0061738	313	12.0369	-	-	PREDICTED: eukaryotic translation initiation factor 5-like [Vitis vinifera]	ko03013//RNA transport	GO:0043231//intracellular membrane-bounded organelle	GO:0008135//translation factor activity, nucleic acid binding	GO:0006413//translational initiation;GO:0046942//carboxylic acid transport
