# Supplementary material for: Transcription Profiling Analysis of Mango–Fusarium mangiferae Interaction
Source: Front Microbiol. 2016 Sep 14;7:1443. doi: 10.3389/fmicb.2016.01443 (PMC5022174; doi:10.3389/fmicb.2016.01443)
Supplement: Additional File 7 — Eleven genes selected for validation of expression level with qPCR. [file DataSheet7.XLSX]

## Sheet: Sheet1
11 genes selected for validation of expression level with qPCR
			45D vs CK		75D vs CK		120D vs CK
Genes	Genes anotation	Primers	Log2 Ratio(FPKM analysis)1	Log2 Ratio(qPCR) 2	Log2 Ratio(FPKM analysis)	Log2 Ratio(qPCR)	Log2 Ratio(FPKM analysis)	Log2 Ratio(qPCR)
Unigene0014620	Pathogenesis-related protein P2	F: CTATTGCCTGTGCTCCTG	1.50661	1.98±0.37	5.03871	4.51±0.37	4.03925	4.32±0.37
		R: ATGACTTGCTGGCTGTGA
Unigene0047255	Pathogenesis-related protein 10.5	F: AGGCTTTCTGCCACCAAC	NT	0.25±0.16	7.43939	7.02±0.24	6.68499	7.05±0.23
		R: CATATCCATTCCCGATGC
Unigene0035953	endochitinase CH5B-like	F: ATAGCCGCCAATACCCAG	-14.5035	(13.64±0.28)	-14.5038	(15.24±0.38)	-14.5038	14.68±0.19
		R: GTCAATACCACCGCCACA
Unigene0010084	Lipoxygenase isoform 3	F: GGTCTCAACCCACTATGC	14.4982	12.54±0.41	12.7156	12.34±0.39	11.9519	12.04±0.23
		R: GAAGCCTTTGATTTCTCG
Unigene0036610	ethylene-responsive transcription factor 6	F: TGCTCATCCAACACTCCCTG	4.2539	3.89±0.34	5.7926	4.21±0.23	5.2044	4.87±0.17
		R: TGAAACTGCCCACCCAAA
Unigene0002107	SAUR family protein	F: CTGCTTTACACCAGGGAA	NT	(0.21±0.15)	-1.9242	(1.24±0.24)	-12.6984	(11.84±0.41)
		R: AAGGCTGAAGAAGAGTTT
Unigene0035953	chitinase	F: ATAGCCGCCAATACCCAG	-14.5038	(13.84±0.37)	-14.5038	(14.24±0.22)	-14.5038	(11.23±0.42)
		R: GTCAATACCACCGCCACA
Unigene0024431	WRKY transcription factor 26	F: CAGCCATACATAATACCCA	5.2081	4.85±0.33	5.7926	5.21±0.28	4.9876	5.01±0.17
		R: AGCCCATAATCTGGAAGC
Unigene0019775	proline-rich RLK PERK10-like	F:TTCTGGTGGAGACGATGC	-13.2837	(11.24±0.24)	-3.966	(2.98±0.14)	-13.2837	(12.34±0.25)
		R: CGTGTTCCTACAAACGCTA
Unigene0036253	thaumatin-like protein 3, partial	F: TAGCCTTCCTCGTCTCCG	2.7253	1.98±0.35	6.0731	5.41±0.21	5.6719	4.89±0.34
		R: CTCCCATCGCTTCCTTTC
Unigene0117425	peroxidase 73	F: TTGCCGTATCGTCTAACA	6.1149	5.87±0.21	5.0124	5.24±0.13	5.0787	4.51±0.35
		R: CCTCATCACTGCCATCTA
HQ585999	MiActin	F: 5’-CCACTGCTGAACGGGAAAT-3’
		R: 5’-GTGATGGCTGGAAGAGGAC-3
Note: 1, Gene expression data obtained through statistical comparison of FPKM (fragments per kilobase of exon model per million mapped reads) value. 2, Data of qPCR was obtained through statistical comparison of the selected genes expressed differentially between 45D, 75D, 120D and CK. Data in the table was the mean value of relative transcript level of each gene in three replicates and calculate…
