# Supplementary material for: Transcription Profiling Analysis of Mango–Fusarium mangiferae Interaction
Source: Front Microbiol. 2016 Sep 14;7:1443. doi: 10.3389/fmicb.2016.01443 (PMC5022174; doi:10.3389/fmicb.2016.01443)
Supplement: Additional File 8 — Identification and Functional categorization of F. mangiferae-responsive genes. [file DataSheet8.XLSX]

## Sheet: PR genes
GeneID	Gene_length	log2 Ratio(45D/CK)	log2 Ratio(75D/CK)	log2 Ratio(120D/CK)	Description
Unigene0002883	453	-	-11.7641	-11.7641	pathogenesis-related protein 1-like protein [Volvox carteri f. nagariensis]
Unigene0014620	780	1.50664	5.03871	4.03925	Pathogenesis-related protein P2 [Theobroma cacao]
Unigene0031256	522	1.89138	5.52732	4.40259	Pathogenesis-related protein 10.5 [Theobroma cacao]
Unigene0031254	371	-	7.43939	6.68499	Pathogenesis-related protein 10.5 [Theobroma cacao]
Unigene0006204	753	-	10.4573	-	pathogenesis-related protein 1-like protein [Volvox carteri f. nagariensis]
Unigene0016037	462	-	11.162	-	Pathogenesis-related protein PR-4B [Theobroma cacao]
Unigene0031255	396	-	14.3541	-	Pathogenesis-related protein 10.5 [Theobroma cacao]
Unigene0081141	427	12.1034	-	12.2125	pathogenesis-related protein 1-like protein [Volvox carteri f. nagariensis]
Unigene0013360	646	-	-	-11.5151	PREDICTED: thaumatin-like protein 1-like isoform X2 [Cicer arietinum]
Unigene0036253	1280	2.72533	6.07315	5.67188	thaumatin-like protein 3, partial [Prunus persica]
Unigene0084433	319	-	12.1989		thaumatin-like protein [Actinidia chinensis]
Unigene0035953	607	-14.5038	-14.5038	-14.5038	chitinase [Brassica juncea]
Unigene0016244	550	-	-11.4102	-11.4102	chitinase [Dimocarpus longan]
Unigene0039347	1360	1.49416	5.50079	3.46562	PREDICTED: chitinase 5-like isoform 1 [Vitis vinifera]
Unigene0036325	907	4.00884	6.20766	4.88663	chitinase 7 [Populus x canadensis]
Unigene0038818	838	-	6.31301	4.36307	chitinase [Dimocarpus longan]
Unigene0042899	1031	3.05532	6.37977	5.99207	PREDICTED: endochitinase CH5B-like [Fragaria vesca subsp. vesca]
Unigene0088278	460	-	11.7533	-	PREDICTED: endochitinase CH5B-like [Fragaria vesca subsp. vesca]
Unigene0030297	265	-	12.1863	-	Chitinase 1 [Theobroma cacao]
Unigene0081457	507	-	12.4874	-	PREDICTED: chitinase 5-like isoform 1 [Vitis vinifera]
Unigene0030294	210	-	12.6215	-	Chitinase A [Theobroma cacao]
Unigene0080172	554	-	12.7745	-	Chitinase 1 [Theobroma cacao]
Unigene0029489	231	-	13.7865	-	chitinase [Mangifera indica]
Unigene0112767	1437	17.1035	14.923	15.3718	Glycosyl hydrolase family protein with chitinase insertion domain [Theobroma cacao]
Unigene0043619	217	12.5653	15.2219	15.5489	chitinase 7 [Populus x canadensis]
Unigene0043616	307	16.397	18.1695	18.2389	chitinase [Dimocarpus longan]
Unigene0002853	249	12.5595	-	-	class IV chitinase precursor [Vitis vinifera]
Unigene0011732	256	12.3269	-	-	chitinase [Mangifera indica]
Unigene0043618	225	12.7057	-	-	chitinase [Hevea brasiliensis]
Unigene0119139	1221	-	-3.48059	-11.6556	PREDICTED: peroxidase 4 [Vitis vinifera]
Unigene0117425	1206	6.11486	5.01244	5.07866	peroxidase 73 [Arabidopsis lyrata subsp. lyrata]
Unigene0026142	1956	3.16085	5.36294	4.94803	glutathione peroxidase [Populus trichocarpa]
Unigene0030009	1082	-	5.84977	4.10003	PREDICTED: peroxidase 15-like [Fragaria vesca subsp. vesca]
Unigene0020236	1209	4.25395	6.71786	6.62359	peroxidase precursor, partial [Glycine max]
Unigene0028092	1231	5.64627	8.37272	8.17898	PREDICTED: peroxidase 17-like [Cicer arietinum]
Unigene0040032	1473	11.4544	9.71164	11.6066	glutathione peroxidase [Dimocarpus longan]
Unigene0082432	591	11.1199	11.0292	11.7435	ascorbate peroxidase [Musa acuminata AAA Group]
Unigene0004739	641	-	11.1046	11.5268	catalase-peroxidase [Phaeodactylum tricornutum CCAP 1055/1]
Unigene0089597	388	-	11.5294	-	glutathione peroxidase [Dimocarpus longan]
Unigene0013722	305	-	11.6356	-	PREDICTED: peroxidase 27-like [Fragaria vesca subsp. vesca]
Unigene0079731	482	11.6066	11.9083	-	peroxidase 4 [Litchi chinensis]
Unigene0091588	263	-	12.0903	-	Peroxidase superfamily protein [Theobroma cacao]
Unigene0014855	329	-	12.2368	-	peroxidase/catalase [Thalassiosira pseudonana CCMP1335]
Unigene0022272	262	-	12.3023	12.8176	PREDICTED: peroxidase 72 [Vitis vinifera]
Unigene0061718	1331	-	13.9514	14.5662	Peroxidase superfamily protein [Theobroma cacao]
Unigene0043744	842	13.2613	12.6884	13.1333	proteinase inhibitor [Gossypium arboreum]

## Sheet: WRKY transcription factor
GeneID	Gene_length	log2 Ratio(45D/CK)	log2 Ratio(75D/CK)	log2 Ratio(120D/CK)	Description
Unigene0024431	651	5.20815	5.79262	4.98756	WRKY transcription factor 26 [Jatropha curcas]
Unigene0075288	1792	10.7996	10.8694	10.8213	PREDICTED: WRKY transcription factor 44-like [Vitis vinifera]
Unigene0057353	1076	11.2554	12.5071	11.7271	PREDICTED: probable WRKY transcription factor 72 [Vitis vinifera]
Unigene0080354	383	11.7457	11.9351	-	PREDICTED: WRKY transcription factor 22-like [Vitis vinifera]
Unigene0004116	284	12.1771	-	-	PREDICTED: probable WRKY transcription factor 27-like [Cicer arietinum]
Unigene0010023	718	12.3536	13.0907	12.2563	WRKY transcription factor 29 [Jatropha curcas]
Unigene0030088	458	12.5872	12.5896	-	WRKY transcription factor B [Dimocarpus longan]
Unigene0093029	261	-	11.9859	-	PREDICTED: probable WRKY transcription factor 9-like isoform X2 [Cicer arietinum]
Unigene0013077	315	-	12.0365	-	WRKY transcription factor 34 [Jatropha curcas]
Unigene0047356	249	-	12.3757	-	WRKY transcription factor 31 [Jatropha curcas]
Unigene0039511	352	-	12.9694	-	WRKY transcription factor 5 [(Populus tomentosa x P. bolleana) x P. tomentosa]
Unigene0030089	303	-	14.5607	13.1224	WRKY transcription factor B [Dimocarpus longan]

## Sheet: phenylpropanoid
GeneID	Gene_length	log2 Ratio(45D/CK)	log2 Ratio(75D/CK)	log2 Ratio(120D/CK)	Description
HCT
Unigene0054337	777	-11.4711	-	-11.4711	PREDICTED: shikimate O-hydroxycinnamoyltransferase-like [Setaria italica]
CHS
Unigene0045715	1416	-10.8854	-10.8854	-10.8854	chalcone synthase [Rhus chinensis]
Unigene0025042	756	3.52404	5.64566	3.498	chalcone synthase [Rhus chinensis]
Unigene0018344	326	13.0777	12.7805	11.8649	chalcone synthase [Rhus chinensis]
Unigene0027770	216	-	12.9959	-	chalcone synthase [Dimocarpus longan]
Unigene0009996	380	12.4091	13.7897	-	chalcone synthase [Rhus chinensis]
Unigene0045719	457	-	14.1163	13.3775	chalcone synthase [Nelumbo nucifera]
Unigene0025323	560	13.1451	15.2303	13.7724	chalcone synthase [Dictamnus albus]
I7OMT
Unigene0058326	1330	2.59	3.26	3.33	PREDICTED: isoflavone-7-O-methyltransferase 9 isoform 1 [Vitis vinifera]
CAD
Unigene0024732	789	-	-11.6417	-	Cinnamyl alcohol dehydrogenase [Medicago truncatula]
Unigene0037555	1251	-3.59779	-5.68848	-5.07365	PREDICTED: probable cinnamyl alcohol dehydrogenase 6 [Vitis vinifera]
Unigene0012635	526	-	-3.22905	-11.619	cinnamyl alcohol dehydrogenase [Salvia miltiorrhiza]
Unigene0027808	265	4.12842	5.22216	4.58546	cinnamyl alcohol dehydrogenase 2 [Quercus suber]
Unigene0082234	500	-	11.2704	-	Cinnamyl alcohol dehydrogenase [Medicago truncatula]
Unigene0013637	790	11.4788	11.5036	10.7399	cinnamyl alcohol dehydrogenase1 [Zea mays]
Unigene0078222	814	12.2429	12.2835	11.8342	PREDICTED: probable cinnamyl alcohol dehydrogenase 6-like [Fragaria vesca subsp. vesca]
Unigene0078503	212	-	12.7009	-	Cinnamyl alcohol dehydrogenase-related protein [Medicago truncatula]
Unigene0017222	393	-	12.9804	-	cinnamyl alcohol dehydrogenase 2 [Arabidopsis thaliana]
Unigene0004250	382	-	-	11.9257	Cinnamyl alcohol dehydrogenase [Medicago truncatula]
GSL
Unigene0076978	804	-12.723	-12.723	-4.33042	callose synthase 7 [Arabidopsis thaliana]
Unigene0077053	341	-	-11.5524	-	PREDICTED: callose synthase 3-like [Cicer arietinum]
Unigene0064731	3852	-9.93913	-9.93913	-3.80686	PREDICTED: callose synthase 2-like [Fragaria vesca subsp. vesca]
Unigene0128362	2369	-1.68856	-3.77925	-11.998	PREDICTED: callose synthase 3-like [Cicer arietinum]
pectin
Unigene0021404	519	-12.5679	-12.5679	-2.95886	plant invertase/pectin methylesterase inhibitor domain-containing protein [Arabidopsis thaliana]
Unigene0058093	1703	-10.958	-10.958	-3.64816	Pectin lyase-like superfamily protein [Theobroma cacao]
Unigene0038718	1474	-	-10.062	-10.062	PREDICTED: probable pectinesterase 53-like [Cucumis sativus]
Unigene0067749	1464	-1.81379	-3.48944	-5.57504	Plant invertase/pectin methylesterase inhibitor superfamily isoform 1 [Theobroma cacao]
Unigene0059930	550	-5.3159	-1.15866	-3.20679	Pectinacetylesterase family protein isoform 1 [Theobroma cacao]
Unigene0036822	928	4.91692	5.94463	6.22656	pectin methylesterase 2 [Gossypium barbadense]
Unigene0022223	1263	3.95439	7.71401	3.86557	pectin methylesterase 5 [Gossypium barbadense]
Unigene0064545	2004	-	9.91959	-	PREDICTED: probable pectinesterase/pectinesterase inhibitor 40-like [Vitis vinifera]
Unigene0003584	682	-	11.2631	11.215	PREDICTED: LOW QUALITY PROTEIN: probable pectinesterase/pectinesterase inhibitor 7-like [Glycine max]
Unigene0081122	483	-	12.3203	-	PREDICTED: probable pectinesterase/pectinesterase inhibitor 44-like [Fragaria vesca subsp. vesca]
Unigene0119172	749	-	13.1468	-	PREDICTED: pectinesterase 2 [Vitis vinifera]
Unigene0054305	1081	11.5288	13.4168	13.8603	Pectin methylesterase 3 [Theobroma cacao]
Unigene0014015	551	12.9372	14.4625	14.2415	PREDICTED: pectinesterase/pectinesterase inhibitor U1-like [Fragaria vesca subsp. vesca]
Unigene0040770	1427	13.3806	15.9557	15.6038	Pectin lyase-like superfamily protein [Theobroma cacao]
Unigene0011957	394	-	-	-11.9654	Pectin lyase-like superfamily protein isoform 3 [Theobroma cacao]
PAL
Unigene0046630	260	1.69208	2.3071	-	phenylalanine ammonia-lyase [Rhus chinensis]	ko00940//Phenylpropanoid biosynthesis;ko00360//Phenylalanine metabolism;ko00910//Nitrogen metabolism	GO:0044424//intracellular part	GO:0016841//ammonia-lyase activity	GO:0009699//phenylpropanoid biosynthetic process;GO:0006558//L-phenylalanine metabolic process
Unigene0046631	567	-	-	1.88209	phenylalanine ammonia-lyase [Rhus chinensis]	ko00940//Phenylpropanoid biosynthesis;ko00360//Phenylalanine metabolism;ko00910//Nitrogen metabolism	-	-	-
Unigene0046632	1750	1.46726	2.10049	-	PREDICTED: phenylalanine ammonia-lyase [Vitis vinifera]	ko00940//Phenylpropanoid biosynthesis;ko00360//Phenylalanine metabolism;ko00910//Nitrogen metabolism	-	-	-
Unigene0046633	610	1.95813	2.1096	-	phenylalanine ammonia-lyase [Litchi chinensis]	ko00940//Phenylpropanoid biosynthesis;ko00360//Phenylalanine metabolism;ko00910//Nitrogen metabolism	-	-	-
Unigene0051382	2561	-	1.90023	1.55571	phenylalanine ammonia-lyase [Musa acuminata]	ko00940//Phenylpropanoid biosynthesis;ko00360//Phenylalanine metabolism;ko00910//Nitrogen metabolism	-	-	-
Unigene0052830	1034	1.69805	-	-	phenylalanine ammonia-lyase [Rhus chinensis]	ko00940//Phenylpropanoid biosynthesis;ko00360//Phenylalanine metabolism;ko00910//Nitrogen metabolism	GO:0044424//intracellular part	GO:0016841//ammonia-lyase activity	GO:0009699//phenylpropanoid biosynthetic process;GO:0006558//L-phenylalanine metabolic process
Unigene0052831	1529	1.57913	1.44697	-	phenylalanine ammonia-lyase [Rhus chinensis]	ko00940//Phenylpropanoid biosynthesis;ko00360//Phenylalanine metabolism;ko00910//Nitrogen metabolism	GO:0044424//intracellular part	GO:0016841//ammonia-lyase activity	GO:0009699//phenylpropanoid biosynthetic process;GO:0006558//L-phenylalanine metabolic process
Unigene0052832	1529	2.13962	1.76009	-	phenylalanine ammonialyase [Betula platyphylla]	ko00940//Phenylpropanoid biosynthesis;ko00360//Phenylalanine metabolism;ko00910//Nitrogen metabolism	GO:0044424//intracellular part	GO:0016841//ammonia-lyase activity	GO:0009699//phenylpropanoid biosynthetic process;GO:0006558//L-phenylalanine metabolic process

## Sheet: protein kinase
GeneID	Gene_length	log2 Ratio(45D/CK)	log2 Ratio(75D/CK)	log2 Ratio(120D/CK)	Description
Unigene0065139	1262	-	-10.134	-	5'-AMP-activated protein kinase-like protein [Arabidopsis thaliana]
Unigene0065141	1368	-10.8921	-	-	5'-AMP-activated protein kinase-like protein [Arabidopsis thaliana]
Unigene0124423	1923	-	-	-9.60434	AGC (cAMP-dependent, cGMP-dependent and protein kinase C) kinase family protein [Theobroma cacao]
Unigene0019466	393	-	11.5109	-	calcium dependent protein kinase 14 [Populus trichocarpa]
Unigene0026273	791	-	12.9712	10.7381	Calcium-dependent protein kinase [Medicago truncatula]
Unigene0083258	635	-	-	11.7331	calcium-dependent protein kinase [Physcomitrella patens]
Unigene0017260	777	-	14.3584	-	calcium-dependent protein kinase 29-like isoform 2 [Glycine max]
Unigene0023850	698	-	13.4412	-	calcium-dependent protein kinase 34-like [Brachypodium distachyon]
Unigene0003785	343	-	12.0068	-	CAMK/CAMK1 protein kinase [Saprolegnia diclina VS20]
Unigene0060767	1653	-12.8966	-4.15866	-1.63693	CBL-interacting protein kinase 08 [Vitis vinifera]
Unigene0083357	813	-	11.3467	-	CBL-interacting protein kinase 29 [Sorghum bicolor]
Unigene0018802	450	11.7057	-	-	CK1/CK1/CK1-D protein kinase [Saprolegnia diclina VS20]
Unigene0126928	902	-	-5.76747	-4.15263	Concanavalin A-like lectin protein kinase family protein [Theobroma cacao]
Unigene0017373	279	12.3954	-	-	Concanavalin A-like lectin protein kinase family protein [Theobroma cacao]
Unigene0003246	282	-	12.0966	-	cyclic nucleotide dependent protein kinase [Coccomyxa subellipsoidea C-169]
Unigene0082997	365	-	11.7244	-	cyclin-dependent serine/threonine protein kinase [Galdieria sulphuraria]
Unigene0114435	735	-	-10.4444	-	Cysteine-rich RLK [Medicago truncatula]
Unigene0089309	390	-	11.4065	-	Cysteine-rich RLK [Medicago truncatula]
Unigene0020274	1204	-12.6466	-12.6466	-12.6466	cysteine-rich RLK 2 [Vitis vinifera]
Unigene0023802	421	-	-11.7178	-	cysteine-rich RLK 2 [Vitis vinifera]
Unigene0020273	437	-	-11.664	-	cysteine-rich RLK 2 [Vitis vinifera]
Unigene0022728	423	-	12.6585	-	cysteine-rich RLK 25-like [Fragaria vesca subsp. vesca]
Unigene0014102	269	-	12.2643	-	cysteine-rich RLK 25-like [Vitis vinifera]
Unigene0077938	660	11.7382	10.7629	10.8473	cysteine-rich RLK 25-like isoform 1 [Vitis vinifera]
Unigene0040460	984	11.8249	12.3192	11.1011	cysteine-rich RLK 25-like isoform 1 [Vitis vinifera]
Unigene0077929	352	-	11.5544	13.3391	cysteine-rich RLK 25-like isoform 1 [Vitis vinifera]
Unigene0028045	222	5.57588	3.86371	4.90739	cysteine-rich RLK 25-like isoform 2 [Vitis vinifera]
Unigene0122174	946	-	-5.04619	-3.43135	cysteine-rich RLK 3-like [Fragaria vesca subsp. vesca]
Unigene0036674	365	-	-	-12.7538	cysteine-rich RLK 41-like [Fragaria vesca subsp. vesca]
Unigene0036673	371	-	13.0228	-	cysteine-rich RLK 41-like [Fragaria vesca subsp. vesca]
Unigene0024497	529	-12.0258	-12.0258	-4.02925	Cysteine-rich RLK 8 [Theobroma cacao]
Unigene0072882	449	-	-11.3619	-	Cysteine-rich RLK 8 [Theobroma cacao]
Unigene0018703	648	-	-10.8326	-	Cysteine-rich RLK 8 [Theobroma cacao]
Unigene0027117	1088	-	-10.5	-	Cysteine-rich RLK 8 [Theobroma cacao]
Unigene0011704	695	-11.6827	-4.69471	-	Cysteine-rich RLK 8 [Theobroma cacao]
Unigene0089760	209	-	12.1809	-	Cysteine-rich RLK 8 [Theobroma cacao]
Unigene0022409	376	-	11.5747	-	Cysteine-rich RLK, partial [Medicago truncatula]
Unigene0052227	1292	-	-3.83673	-10.9302	Dual specificity protein kinase pyk2 [Medicago truncatula]
Unigene0035925	293	-	12.0414	-	G-type lectin S-receptor-like serine/threonine-protein kinase At1g11330-like [Glycine max]
Unigene0058761	1123	4.47635	5.5325	5.8225	G-type lectin S-receptor-like serine/threonine-protein kinase At1g67520-like [Vitis vinifera]
Unigene0091350	241	-	12.1009	-	G-type lectin S-receptor-like serine/threonine-protein kinase At2g19130 isoform 1 [Vitis vinifera]
Unigene0000780	679	-	-	-11.1062	G-type lectin S-receptor-like serine/threonine-protein kinase At4g27290-like [Glycine max]
Unigene0058762	515	-	12.6299	-	G-type lectin S-receptor-like serine/threonine-protein kinase B120-like [Fragaria vesca subsp. vesca]
Unigene0014358	448	-	-3.22905	-11.8505	G-type lectin S-receptor-like serine/threonine-protein kinase B120-like [Vitis vinifera]
Unigene0014359	872	-11.4974	-2.83673	-11.4974	G-type lectin S-receptor-like serine/threonine-protein kinase B120-like [Vitis vinifera]
Unigene0032377	564	-	-	-11.5854	G-type lectin S-receptor-like serine/threonine-protein kinase CES101-like [Fragaria vesca subsp. vesca]
Unigene0022371	375	-	11.3375	-	G-type lectin S-receptor-like serine/threonine-protein kinase CES101-like [Solanum lycopersicum]
Unigene0041101	230	-	-	-12.8795	G-type lectin S-receptor-like serine/threonine-protein kinase RKS1-like [Vitis vinifera]
Unigene0064378	726	-	-	-11.4056	G-type lectin S-receptor-like serine/threonine-protein kinase RKS1-like [Vitis vinifera]
Unigene0034413	816	5.61151	-	3.58546	G-type lectin S-receptor-like serine/threonine-protein kinase RLK1 [Vitis vinifera]
Unigene0085562	391	-	11.4028	-	G-type lectin S-receptor-like serine/threonine-protein kinase RLK1 [Vitis vinifera]
Unigene0012419	453	-	11.6055	-	G-type lectin S-receptor-like serine/threonine-protein kinase RLK1 [Vitis vinifera]
Unigene0055641	672	10.9346	-	-	G-type lectin S-receptor-like serine/threonine-protein kinase RLK1 [Vitis vinifera]
Unigene0007676	433	-	-11.5948	-	G-type lectin S-receptor-like serine/threonine-protein kinase RLK1-like [Fragaria vesca subsp. vesca]
Unigene0038176	1066	11.162	12.2037	11.5706	G-type lectin S-receptor-like serine/threonine-protein kinase RLK1-like [Vitis vinifera]
Unigene0011041	500	-	12.1069	11.7783	G-type lectin S-receptor-like serine/threonine-protein kinase RLK1-like [Vitis vinifera]
Unigene0038177	773	-	11.4195	-	G-type lectin S-receptor-like serine/threonine-protein kinase RLK1-like [Vitis vinifera]
Unigene0015625	399	-	12.489	-	G-type lectin S-receptor-like serine/threonine-protein kinase RLK1-like [Vitis vinifera]
Unigene0020122	451	-	-11.8409	-11.8409	inactive serine/threonine-protein kinase bub1-like [Cicer arietinum]
Unigene0012102	403	-	-2.48059	-12.2548	Integrin-linked protein kinase family protein [Arabidopsis thaliana]
Unigene0052980	448	-3.75727	-3.263	-6.23312	Integrin-linked protein kinase family protein [Arabidopsis thaliana]
Unigene0099500	534	-	10.8276	-	Leucine-rich RLK family protein [Theobroma cacao]
Unigene0114553	1446	12.6066	10.5748	11.1897	LRR protein kinase family protein [Theobroma cacao]
Unigene0047797	598	-	-11.3635	-	LRR protein kinase family protein [Theobroma cacao]
Unigene0034969	2566	-	8.91088	-	LRR protein kinase family protein [Theobroma cacao]
Unigene0011195	355	-	12.2791	-	LRR protein kinase family protein [Theobroma cacao]
Unigene0087353	260	12.3045	-	-	LRR protein kinase family protein [Theobroma cacao]
Unigene0032870	700	-	-11.8143	-11.8143	LRR protein kinase family protein isoform 1 [Theobroma cacao]
Unigene0064947	1567	-	-	-9.9737	LRR protein kinase family protein isoform 1 [Theobroma cacao]
Unigene0051035	3619	-	-8.76611	-8.76611	LRR protein kinase family protein isoform 1 [Theobroma cacao]
Unigene0065575	1542	5.25395	3.91816	3.23754	LRR protein kinase family protein isoform 1 [Theobroma cacao]
Unigene0072594	1785	-	-10.0488	-	LRR protein kinase family protein isoform 1 [Theobroma cacao]
Unigene0065577	844	-	-4.12213	-11.8299	LRR protein kinase family protein isoform 2 [Theobroma cacao]
Unigene0126747	504	-	-10.9887	-	LRR protein kinase family protein isoform 2 [Theobroma cacao]
Unigene0063896	2387	-	-5.15866	-	LRR protein kinase family protein isoform 2, partial [Theobroma cacao]
Unigene0116638	1239	-10.798	-2.64409	-3.02925	LRR receptor-like serine/threonine-protein kinase [Theobroma cacao]
Unigene0077273	419	-	-12.1397	-12.1397	LRR receptor-like serine/threonine-protein kinase At1g07650-like [Fragaria vesca subsp. vesca]
Unigene0080899	375	-	11.785	11.8148	LRR receptor-like serine/threonine-protein kinase At1g14390-like [Cicer arietinum]
Unigene0092302	558	-	11.3922	-	LRR receptor-like serine/threonine-protein kinase At1g51880-like [Glycine max]
Unigene0112741	2091	-11.7434	-4.75956	-11.7434	LRR receptor-like serine/threonine-protein kinase At1g56130-like [Glycine max]
Unigene0128679	528	-4.83351	-4.60227	-6.30936	LRR receptor-like serine/threonine-protein kinase At1g56130-like [Glycine max]
Unigene0112132	736	-	-10.9119	-	LRR receptor-like serine/threonine-protein kinase At1g56130-like [Glycine max]
Unigene0044190	262	-13.0395	-	-13.0395	LRR receptor-like serine/threonine-protein kinase At1g56130-like [Vitis vinifera]
Unigene0065372	418	-12.8061	-4.08466	-12.8061	LRR receptor-like serine/threonine-protein kinase At1g56130-like [Vitis vinifera]
Unigene0068740	385	-	-4.69471	-12.5348	LRR receptor-like serine/threonine-protein kinase At1g56130-like [Vitis vinifera]
Unigene0016101	310	-	-2.7112	-12.4489	LRR receptor-like serine/threonine-protein kinase At1g56130-like [Vitis vinifera]
Unigene0048547	443	-	-12.9338	-4.68133	LRR receptor-like serine/threonine-protein kinase At1g56130-like [Vitis vinifera]
Unigene0114671	247	-	-13.2241	-	LRR receptor-like serine/threonine-protein kinase At1g56130-like [Vitis vinifera]
Unigene0114499	723	-	-5.36029	-	LRR receptor-like serine/threonine-protein kinase At1g56130-like [Vitis vinifera]
Unigene0012013	419	-12.5548	-3.83673	-	LRR receptor-like serine/threonine-protein kinase At1g56130-like [Vitis vinifera]
Unigene0124488	2759	-10.1932	-4.19428	-2.57945	LRR receptor-like serine/threonine-protein kinase At1g63430 isoform 2 [Vitis vinifera]
Unigene0129183	2855	-	-8.78628	-	LRR receptor-like serine/threonine-protein kinase At1g63430 isoform 2 [Vitis vinifera]
Unigene0077780	750	-	11.9225	-	LRR receptor-like serine/threonine-protein kinase At1g67720-like [Glycine max]
Unigene0022946	579	-	11.4213	-	LRR receptor-like serine/threonine-protein kinase At2g16250-like [Fragaria vesca subsp. vesca]
Unigene0013567	1000	-12.0277	-2.97969	-3.94982	LRR receptor-like serine/threonine-protein kinase At3g47570-like [Fragaria vesca subsp. vesca]
Unigene0052690	2878	-10.0226	-10.0226	-2.46982	LRR receptor-like serine/threonine-protein kinase At3g47570-like [Fragaria vesca subsp. vesca]
Unigene0021896	258	-	12.118	-	LRR receptor-like serine/threonine-protein kinase At3g47570-like [Fragaria vesca subsp. vesca]
Unigene0052689	3499	-10.5803	-3.33923	-10.5803	LRR receptor-like serine/threonine-protein kinase At3g47570-like [Vitis vinifera]
Unigene0114279	1096	-	-	-10.6911	LRR receptor-like serine/threonine-protein kinase At3g47570-like, partial [Vitis vinifera]
Unigene0032940	355	-13.3788	-3.09977	-13.3788	LRR receptor-like serine/threonine-protein kinase At4g08850-like [Fragaria vesca subsp. vesca]
Unigene0024379	518	12.3189	11.1968	-	LRR receptor-like serine/threonine-protein kinase At4g08850-like [Fragaria vesca subsp. vesca]
Unigene0053157	225	-	13.3155	-	LRR receptor-like serine/threonine-protein kinase At4g08850-like [Fragaria vesca subsp. vesca]
Unigene0016287	343	-	-	11.7915	LRR receptor-like serine/threonine-protein kinase At4g08850-like [Vitis vinifera]
Unigene0045745	325	12.4971	12.0845	14.0213	LRR receptor-like serine/threonine-protein kinase At4g08850-like [Vitis vinifera]
Unigene0040938	670	11.1315	10.8482	-	LRR receptor-like serine/threonine-protein kinase At4g08850-like [Vitis vinifera]
Unigene0026618	288	-	11.7183	-	LRR receptor-like serine/threonine-protein kinase At4g08850-like [Vitis vinifera]
Unigene0079853	245	-	12.1926	-	LRR receptor-like serine/threonine-protein kinase At4g08850-like [Vitis vinifera]
Unigene0015180	719	-	-11.6337	-11.6337	LRR receptor-like serine/threonine-protein kinase At4g31250-like [Fragaria vesca subsp. vesca]
Unigene0014635	292	-	-12.3977	-12.3977	LRR receptor-like serine/threonine-protein kinase At5g45780-like [Fragaria vesca subsp. vesca]
Unigene0019931	695	-	-	-12.0341	LRR receptor-like serine/threonine-protein kinase At5g45840-like [Vitis vinifera]
Unigene0054543	944	-	11.1311	-	LRR receptor-like serine/threonine-protein kinase At5g45840-like [Vitis vinifera]
Unigene0008603	347	-	11.99	-	LRR receptor-like serine/threonine-protein kinase At5g45840-like [Vitis vinifera]
Unigene0112344	501	11.7208	-	-	LRR receptor-like serine/threonine-protein kinase FLS2-like [Cicer arietinum]
Unigene0126446	622	4.25395	5.35966	5.25923	LRR receptor-like serine/threonine-protein kinase GSO1 [Vitis vinifera]
Unigene0004324	344	11.9006	-	-	LRR receptor-like serine/threonine-protein kinase RCH1-like [Fragaria vesca subsp. vesca]
Unigene0033565	1818	5.32004	4.07016	-	LRR receptor-like serine/threonine-protein kinase RCH1-like [Vitis vinifera]
Unigene0077262	1143	-	-10.1944	-	LRR receptor-like serine/threonine-protein kinase RFK1-like [Cicer arietinum]
Unigene0058353	1053	-	-10.3952	-	LRR receptor-like serine/threonine-protein kinase RFK1-like [Cucumis sativus]
Unigene0053551	571	-12.3561	-12.3561	-12.3561	LRR receptor-like serine/threonine-protein kinase RFK1-like [Vitis vinifera]
Unigene0053549	531	-2.39812	-13.6724	-5.68133	LRR receptor-like serine/threonine-protein kinase RFK1-like [Vitis vinifera]
Unigene0068052	1223	-11.9635	-11.9635	-3.17609	LRR receptor-like serine/threonine-protein kinase RFK1-like [Vitis vinifera]
Unigene0053552	583	-12.6632	-	-	LRR receptor-like serine/threonine-protein kinase RFK1-like [Vitis vinifera]
Unigene0089617	470	11.643	11.0117	-	LRR RLK At1g35710 [Vitis vinifera]
Unigene0078809	303	-	-	13.5554	LRR RLK At1g35710-like [Fragaria vesca subsp. vesca]
Unigene0057252	620	-	-	-12.6619	LRR RLK At5g63930-like [Glycine max]
Unigene0117022	310	-	11.6121	-	LRR RLK PXL2-like [Vitis vinifera]
Unigene0128695	771	-3.79044	-3.29616	-12.7194	LRR transmembrane protein kinase [Theobroma cacao]
Unigene0122059	2171	-4.3899	-5.48059	-10.8253	LRR transmembrane protein kinase [Theobroma cacao]
Unigene0114947	2158	-10.36	-10.36	-10.36	LRR transmembrane protein kinase [Theobroma cacao]
Unigene0073741	2237	-5.48751	-3.99324	-4.96336	LRR transmembrane protein kinase [Theobroma cacao]
Unigene0015580	609	-	-11.1027	-	LRR transmembrane protein kinase [Theobroma cacao]
Unigene0092011	424	12.3766	-	-	LRR transmembrane protein kinase [Theobroma cacao]
Unigene0067662	1708	-	-	-9.8494	LRR transmembrane protein kinase family protein isoform 3 [Theobroma cacao]
Unigene0056203	2557	-9.8033	-	-	Mitogen-activated protein kinase 8 [Theobroma cacao]
Unigene0002498	804	-	11.8222	-	mitogen-activated protein kinase kinase 2.1 [Brassica napus]
Unigene0112417	528	-	-	-11.8061	Mitogen-activated protein kinase kinase kinase 5 isoform 1 [Theobroma cacao]
Unigene0075511	428	-	-11.9835	-	Mitogen-activated protein kinase kinase kinase 5, putative isoform 5 [Theobroma cacao]
Unigene0119337	952	-11.8302	-11.8302	-11.8302	mitogen-activated protein kinase kinase kinase 7-like isoform X1 [Cicer arietinum]
Unigene0013305	507	-	-11.3672	-	mitogen-activated protein kinase kinase kinase ANP1-like [Cicer arietinum]
Unigene0066364	1696	-	-3.67803	-10.9639	Mitogen-activated protein kinase phosphatase 1 [Theobroma cacao]
Unigene0072792	583	-12.6929	-12.6929	-2.25164	p21-activated protein kinase-interacting protein 1-like [Vitis vinifera]
Unigene0081119	358	-	12.9894	-	PERK1-like protein kinase [Nicotiana tabacum]
Unigene0054485	1330	13.4277	16.3497	13.9884	Proline-rich RLK PERK10 isoform 1 [Theobroma cacao]
Unigene0080587	477	-	-11.4552	-	Proline-rich RLK PERK10 isoform 1 [Theobroma cacao]
Unigene0087543	418	-	-11.3656	-	Proline-rich RLK PERK10 isoform 1 [Theobroma cacao]
Unigene0124619	913	12.8945	13.4398	11.4571	proline-rich RLK PERK10-like [Cucumis sativus]
Unigene0081200	432	-	-	12.4587	proline-rich RLK PERK10-like [Cucumis sativus]
Unigene0078975	533	-	13.5607	-	proline-rich RLK PERK10-like [Cucumis sativus]
Unigene0019775	553	-13.2837	-3.96602	-13.2837	proline-rich RLK PERK10-like [Glycine max]
Unigene0011036	605	-13.2146	-5.02656	-4.41172	proline-rich RLK PERK10-like [Glycine max]
Unigene0041421	1102	3.36943	5.10187	4.53299	proline-rich RLK PERK10-like [Glycine max]
Unigene0075014	502	4.31285	5.6426	5.19689	proline-rich RLK PERK10-like [Glycine max]
Unigene0028622	1055	-	13.948	10.1706	proline-rich RLK PERK10-like [Glycine max]
Unigene0028397	1274	-	12.7575	10.1879	proline-rich RLK PERK10-like [Glycine max]
Unigene0016691	886	-	12.9231	11.6448	proline-rich RLK PERK10-like [Glycine max]
Unigene0128697	550	-	11.785	12.1103	proline-rich RLK PERK10-like [Glycine max]
Unigene0085634	350	-	-	12.2995	proline-rich RLK PERK10-like [Glycine max]
Unigene0036339	629	-	15.0567	13.2062	proline-rich RLK PERK10-like [Glycine max]
Unigene0087908	584	-	-11.0757	-	proline-rich RLK PERK10-like [Glycine max]
Unigene0101196	441	-	11.2292	-	proline-rich RLK PERK12-like [Brachypodium distachyon]
Unigene0081923	381	-	12.499	-	proline-rich RLK PERK12-like [Brachypodium distachyon]
Unigene0074807	686	12.9048	13.9954	13.9966	proline-rich RLK PERK12-like [Glycine max]
Unigene0002215	521	11.4944	11.6516	-	proline-rich RLK PERK13-like [Fragaria vesca subsp. vesca]
Unigene0079065	542	-	-	-11.8839	proline-rich RLK PERK13-like [Vitis vinifera]
Unigene0063998	619	-	-11.4512	-	proline-rich RLK PERK14-like [Cicer arietinum]
Unigene0060820	442	-2.01906	-5.69471	-2.49492	proline-rich RLK PERK1-like [Brachypodium distachyon]
Unigene0082916	346	-	11.6946	-	proline-rich RLK PERK1-like [Cicer arietinum]
Unigene0044987	395	-14.1944	-5.39132	-14.1944	proline-rich RLK PERK1-like [Cucumis sativus]
Unigene0079158	682	-3.03145	-3.12213	-12.1373	proline-rich RLK PERK1-like [Cucumis sativus]
Unigene0026023	483	-	15.1854	11.4497	proline-rich RLK PERK1-like [Cucumis sativus]
Unigene0081419	394	-	11.6141	11.881	proline-rich RLK PERK1-like [Cucumis sativus]
Unigene0080686	590	-	-	12.6971	proline-rich RLK PERK1-like [Cucumis sativus]
Unigene0083007	431	-	11.4846	-	proline-rich RLK PERK1-like [Cucumis sativus]
Unigene0018909	553	-	11.8413	-	proline-rich RLK PERK1-like [Cucumis sativus]
Unigene0082921	543	-	11.7363	11.5438	proline-rich RLK PERK1-like [Fragaria vesca subsp. vesca]
Unigene0098110	329	-	11.7673	-	proline-rich RLK PERK1-like [Glycine max]
Unigene0006067	381	-	11.4401	-	proline-rich RLK PERK1-like [Setaria italica]
Unigene0087139	270	-	12.0525	-	proline-rich RLK PERK1-like [Setaria italica]
Unigene0128941	640	11.7825	13.6615	11.0437	proline-rich RLK PERK1-like [Solanum lycopersicum]
Unigene0078395	345	-	13.3203	-	proline-rich RLK PERK1-like [Solanum lycopersicum]
Unigene0079541	426	11.9547	-	-	proline-rich RLK PERK2-like [Setaria italica]
Unigene0090286	594	-	-10.8586	-	proline-rich RLK PERK5-like [Glycine max]
Unigene0126414	701	11.5257	-	11.1754	proline-rich RLK PERK8-like [Brachypodium distachyon]
Unigene0015669	312	-	11.8439	-	proline-rich RLK PERK8-like [Cicer arietinum]
Unigene0030880	713	-	11.121	-	proline-rich RLK PERK8-like [Fragaria vesca subsp. vesca]
Unigene0080149	535	-	-	-11.4501	proline-rich RLK PERK8-like [Glycine max]
Unigene0001834	607	-	-11.4794	-11.4794	proline-rich RLK PERK8-like [Setaria italica]
Unigene0080056	687	-	12.1746	-	proline-rich RLK PERK8-like [Setaria italica]
Unigene0078933	751	4.47635	5.29255	3.89358	proline-rich RLK PERK9 [Arabidopsis thaliana]
Unigene0020022	368	12.1659	12.9927	-	proline-rich RLK PERK9 [Arabidopsis thaliana]
Unigene0024696	642	-	13.1899	-	proline-rich RLK PERK9-like [Solanum lycopersicum]
Unigene0024628	322	6.512	4.58546	-	proline-rich RLK PERK9-like isoform X2 [Cicer arietinum]
Unigene0002288	356	-	11.5381	-	proline-rich RLK PERK9-like isoform X2 [Cicer arietinum]
Unigene0016023	517	-	12.369	-	proline-rich RLK PERK9-like isoform X2 [Cicer arietinum]
Unigene0022082	485	-	12.6769	-	proline-rich RLK PERK9-like isoform X2 [Cicer arietinum]
Unigene0080142	507	-	12.9348	-	proline-rich RLK PERK9-like isoform X2 [Cicer arietinum]
Unigene0018722	649	11.6369	11.6717	11.2866	protein kinase [Phytophthora infestans T30-4]
Unigene0078934	682	13.3538	14.3098	12.5842	protein kinase family protein [Musa acuminata]
Unigene0092934	412	-	11.3273	-	protein kinase family protein [Musa balbisiana]
Unigene0092266	221	-	12.1004	-	protein kinase-like protein [Arabidopsis thaliana]
Unigene0078122	649	-	13.2766	-	receptor for activated protein kinase C [Chondrus crispus]
Unigene0032283	1010	11.7093	12.4931	11.764	Receptor of activated protein kinase C 1A, component of 40S small ribosomal subunit [Ostreococcus lucimarinus CCE9901]
Unigene0032282	429	-	11.1434	-	Receptor of activated protein kinase C 1A, component of 40S small ribosomal subunit [Ostreococcus lucimarinus CCE9901]
Unigene0078123	392	-	13.136	-	receptor protein kinase PERK1 [Brassica napus]
Unigene0035784	1938	-10.5547	-10.5547	-10.5547	receptor-like cytosolic serine/threonine-protein kinase RBK1-like [Fragaria vesca subsp. vesca]
Unigene0026681	799	-12.3514	-3.56465	-4.94982	receptor-like cytosolic serine/threonine-protein kinase RBK2-like [Fragaria vesca subsp. vesca]
Unigene0029882	845	-	-11.4496	-11.4496	receptor-like serine/threonine-protein kinase ALE2-like [Glycine max]
Unigene0055152	1059	-11.8318	-3.45144	-11.8318	receptor-like serine/threonine-protein kinase At1g78530-like [Fragaria vesca subsp. vesca]
Unigene0055154	702	-	-11.2025	-11.2025	receptor-like serine/threonine-protein kinase At1g78530-like [Fragaria vesca subsp. vesca]
Unigene0064387	749	-	-11.0387	-11.0387	receptor-like serine/threonine-protein kinase SD1-6-like [Fragaria vesca subsp. vesca]
Unigene0064387	749	-	-	-	receptor-like serine/threonine-protein kinase SD1-6-like [Fragaria vesca subsp. vesca]
Unigene0011263	310	-	-	-12.3114	RLK [Medicago truncatula]
Unigene0024832	804	-	-10.6145	-	RLK [Medicago truncatula]
Unigene0016032	309	-	-11.6945	-	RLK [Theobroma cacao]
Unigene0080516	580	11.3396	12.2031	-	RLK 1 [Theobroma cacao]
Unigene0087014	215	-	12.2656	-	RLK At1g30570-like [Glycine max]
Unigene0062590	1063	-	-	-11.3409	RLK At1g49730-like [Fragaria vesca subsp. vesca]
Unigene0124573	532	-	12.0174	12.9426	RLK At1g67000-like [Fragaria vesca subsp. vesca]
Unigene0025897	351	-	11.8804	-	RLK At1g67000-like [Vitis vinifera]
Unigene0058010	1535	-	-10.0739	-	RLK At2g42960 [Vitis vinifera]
Unigene0012408	756	10.7646	11.5104	11.3883	RLK At5g20050 [Vitis vinifera]
Unigene0056767	1582	5.06131	-	-	RLK At5g24010-like [Vitis vinifera]
Unigene0012994	434	12.4584	12.4746	-	RLK At5g39020-like [Fragaria vesca subsp. vesca]
Unigene0123628	913	-	-2.9242	-11.5186	RLK At5g61350-like [Fragaria vesca subsp. vesca]
Unigene0076014	1547	12.0942	12.1004	10.9078	RLK HSL1-like [Fragaria vesca subsp. vesca]
Unigene0093113	613	-	-	10.9538	RLK HSL1-like [Vitis vinifera]
Unigene0081164	370	11.7955	-	-	RLK-like [Cucumis sativus]
Unigene0088129	250	-	12.633	-	RLK-like [Fragaria vesca subsp. vesca]
Unigene0043984	1006	3.06131	5.12905	6.11795	RLK-related family protein [Theobroma cacao]
Unigene0043985	965	4.16085	6.08213	-	RLK-related family protein [Theobroma cacao]
Unigene0093478	299	-	11.7898	-	serine/threonine protein kinase [Galdieria sulphuraria]
Unigene0026058	397	-12.4905	-12.4905	-12.4905	serine/threonine protein kinase [Gossypium hirsutum]
Unigene0077933	602	-	-	11.132	Serine/threonine protein kinase [Medicago truncatula]
Unigene0052515	639	-12.7532	-	-	serine/threonine protein kinase [Prunus persica]
Unigene0083832	704	-	-	11.6717	serine/threonine protein kinase [Saprolegnia diclina VS20]
Unigene0049000	688	-	-10.9268	-	Serine/threonine protein kinase 2 isoform 1 [Theobroma cacao]
Unigene0044648	1499	-1.39374	-	-12.2704	Serine/threonine protein kinase 3 isoform 1 [Theobroma cacao]
Unigene0128781	1150	-	-1.88404	-13.0523	Serine/threonine-protein kinase [Theobroma cacao]
Unigene0076815	958	-	-	-10.8211	Serine/threonine-protein kinase 24 isoform 1 [Theobroma cacao]
Unigene0047063	3161	-3.26961	-10.163	-2.74546	serine/threonine-protein kinase AFC2 [Vitis vinifera]
Unigene0092137	576	11.1569	-	-	serine/threonine-protein kinase AFC3-like [Cucumis sativus]
Unigene0081832	398	-	12.1845	-	serine/threonine-protein kinase At1g18390-like isoform 2 [Fragaria vesca subsp. vesca]
Unigene0061371	501	-	-11.6188	-	serine/threonine-protein kinase At1g54610-like, partial [Cucumis sativus]
Unigene0010055	364	-	13.5935	-	serine/threonine-protein kinase At5g01020 [Vitis vinifera]
Unigene0017228	471	-	-11.4734	-	serine/threonine-protein kinase ATM [Vitis vinifera]
Unigene0006429	400	-	-11.4291	-	serine/threonine-protein kinase ATM [Vitis vinifera]
Unigene0073146	3641	-	-	-8.89487	serine/threonine-protein kinase ATM-like isoform X3 [Cicer arietinum]
Unigene0014050	342	12.909	-	-	serine/threonine-protein kinase cdc7-like isoform X1 [Cicer arietinum]
Unigene0015743	412	13.0029	-	-	serine/threonine-protein kinase cdc7-like isoform X1 [Cicer arietinum]
Unigene0025245	455	-	-3.59162	-12.1907	Serine/threonine-protein kinase cdk9 [Theobroma cacao]
Unigene0013000	596	-	-11.2943	-	Serine/threonine-protein kinase cdk9 [Theobroma cacao]
Unigene0066841	286	-	-11.913	-	serine/threonine-protein kinase Cx32 [Zea mays]
Unigene0066099	229	-4.67678	-3.76747	-14.3571	serine/threonine-protein kinase Cx32, chloroplastic-like [Solanum lycopersicum]
Unigene0066839	276	-13.0639	-2.42169	-4.12879	serine/threonine-protein kinase cx32, putative [Ricinus communis]
Unigene0017354	610	-	13.2847	13.1129	serine/threonine-protein kinase DDB_G0278665-like [Cicer arietinum]
Unigene0071039	807	-12.949	-3.00666	-	Serine/threonine-protein kinase fray2 isoform 2 [Theobroma cacao]
Unigene0071038	705	-11.559	-2.26969	-	Serine/threonine-protein kinase fray2 isoform 2 [Theobroma cacao]
Unigene0079567	665	-	-	-11.5888	serine/threonine-protein kinase KIPK-like [Glycine max]
Unigene0036298	1638	3.06131	4.14055	5.02603	serine/threonine-protein kinase OXI1-like [Fragaria vesca subsp. vesca]
Unigene0061869	2487	-	-9.57033	-9.57033	Serine/threonine-protein kinase PBS1 [Theobroma cacao]
Unigene0061865	2474	-9.99293	-	-	Serine/threonine-protein kinase PBS1 [Theobroma cacao]
Unigene0010744	473	-	-12.0237	-12.0237	serine/threonine-protein kinase PBS1 [Vitis vinifera]
Unigene0063990	1201	-11.1648	-11.1648	-3.35118	Serine/threonine-protein kinase protein [Theobroma cacao]
Unigene0077010	1165	-	-4.83673	-12.0794	serine/threonine-protein kinase PRP4 homolog [Cucumis sativus]
Unigene0077006	788	-11.3984	-3.59162	-11.3984	serine/threonine-protein kinase PRP4 homolog [Cucumis sativus]
Unigene0077011	1183	-5.44648	-4.95221	-4.92234	serine/threonine-protein kinase PRP4 homolog [Cucumis sativus]
Unigene0111773	2224	-	-8.95397	-	Serine/threonine-protein kinase TOUSLED isoform 3 [Theobroma cacao]
Unigene0029152	372	-	-	12.0895	serine/threonine-protein kinase WNK (With No lysine)-related protein [Arabidopsis thaliana]
Unigene0116871	281	-	-12.4531	-	serine/threonine-protein kinase WNK1-like [Cucumis sativus]
Unigene0061433	765	-2.03883	-13.301	-2.25164	serine/threonine-protein kinase WNK5-like [Fragaria vesca subsp. vesca]
Unigene0033384	2462	-	-9.6438	-	serine/threonine-protein kinase WNK6-like [Vitis vinifera]
Unigene0037502	978	-	10.1956	-	Serine/threonine-protein kinase YNR047W [Theobroma cacao]
Unigene0022116	1051	-3.83351	-11.3155	-	Seven transmembrane domain-containing tyrosine-protein kinase 1 [Theobroma cacao]
Unigene0036018	1169	-	-	-10.7749	S-locus lectin protein kinase family protein [Theobroma cacao]
Unigene0011992	340	-	-12.5	-12.5	S-locus-like receptor protein kinase [Prunus persica]
