# Supplementary material for: Transcription Profiling Analysis of Mango–Fusarium mangiferae Interaction
Source: Front Microbiol. 2016 Sep 14;7:1443. doi: 10.3389/fmicb.2016.01443 (PMC5022174; doi:10.3389/fmicb.2016.01443)
Supplement: Additional File 9 — DEGs in the common enriched KEGG pathway “Plant hormone signal” (ko04075). [file DataSheet9.XLSX]

## Sheet: Plant hormone signal
GeneID	Gene_length	CK-RPKM	45D-RPKM	75D-RPKM	120D-RPKM	log2 Ratio(45D/CK)	log2 Ratio(75D/CK)	log2 Ratio(120D/CK)	Description	Pathway	GO Component	GO Function	GO Process
Unigene0058406	378	30.2202	10.9353	-	-	-1.46652	-	-	--	ko04075//Plant hormone signal transduction	-	-	-
Unigene0035146	1974	0.001	-	-	4.8592	-	-	12.2465	ABA responsive element binding factor [Citrus trifoliata]	ko04075//Plant hormone signal transduction	-	-	-
Unigene0051608	748	2.63305	14.0665	10.8507	13.0042	2.41745	2.04297	2.30417	Abscisic acid responsive elements-binding factor 2 isoform 1 [Theobroma cacao]	ko04075//Plant hormone signal transduction	-	GO:0003677//DNA binding	GO:1901700;GO:0006970//response to osmotic stress;GO:0009755//hormone-mediated signaling pathway;GO:0006351//transcription, DNA-dependent
Unigene0051607	754	1.25381	-	6.9032	7.16708	-	2.46095	2.51507	Abscisic acid responsive elements-binding factor 2 isoform 1 [Theobroma cacao]	ko04075//Plant hormone signal transduction	-	GO:0003677//DNA binding	GO:1901700;GO:0006970//response to osmotic stress;GO:0009755//hormone-mediated signaling pathway;GO:0006351//transcription, DNA-dependent
Unigene0047128	969	4.79678	-	1.82086	1.11537	-	-1.39745	-2.10454	auxin influx carrier component [Populus trichocarpa]	ko04075//Plant hormone signal transduction	-	-	-
Unigene0048516	1923	1.59774	-	0.001	-	-	-10.6418	-	auxin influx carrier protein [Mangifera indica]	ko04075//Plant hormone signal transduction	-	-	-
Unigene0112527	1799	21.2389	10.1307	4.46252	2.92878	-1.06797	-2.25078	-2.85834	auxin influx carrier protein [Mangifera indica]	ko04075//Plant hormone signal transduction	GO:0031224//intrinsic to membrane	GO:0046943//carboxylic acid transmembrane transporter activity	GO:0051707//response to other organism;GO:0048364//root development;GO:0010051//xylem and phloem pattern formation;GO:0010073//meristem maintenance;GO:0006865//amino acid transport
Unigene0047130	568	8.87673	20.1781	-	-	1.18469	-	-	auxin influx carrier protein [Mangifera indica]	ko04075//Plant hormone signal transduction	-	-	-
Unigene0047126	1314	2.3982	8.57937	-	-	1.83892	-	-	auxin influx carrier protein [Mangifera indica]	ko04075//Plant hormone signal transduction	-	-	-
Unigene0047127	1215	0.972605	3.86601	-	-	1.99092	-	-	auxin influx carrier protein [Mangifera indica]	ko04075//Plant hormone signal transduction	-	-	-
Unigene0073446	5467	0.259385	1.44344	-	0.840202	2.47635	-	1.69564	auxin response factor [Dimocarpus longan]	ko04075//Plant hormone signal transduction	GO:0043231//intracellular membrane-bounded organelle;GO:0044444//cytoplasmic part	GO:0032550;GO:0005515//protein binding;GO:0001071//nucleic acid binding transcription factor activity;GO:0003676//nucleic acid binding;GO:0060229//lipase activator activity	GO:0010260//organ senescence;GO:0009755//hormone-mediated signaling pathway;GO:0006305;GO:0030422//production of siRNA involved in RNA interference;GO:0006342//chromatin silencing;GO:0010038//response to metal ion;GO:0006006//glucose metabolic process;GO:0006498//N-terminal protein lipidation;GO:0035195//gene silencing by miRNA;GO:0045087//innate immune response
Unigene0073448	5387	0.001	0.558049	-	-	9.12425	-	-	auxin response factor [Dimocarpus longan]	ko04075//Plant hormone signal transduction	GO:0043231//intracellular membrane-bounded organelle;GO:0044444//cytoplasmic part	GO:0032550;GO:0005515//protein binding;GO:0001071//nucleic acid binding transcription factor activity;GO:0003676//nucleic acid binding;GO:0060229//lipase activator activity	GO:0010260//organ senescence;GO:0009755//hormone-mediated signaling pathway;GO:0006305;GO:0030422//production of siRNA involved in RNA interference;GO:0006342//chromatin silencing;GO:0010038//response to metal ion;GO:0006006//glucose metabolic process;GO:0006498//N-terminal protein lipidation;GO:0035195//gene silencing by miRNA;GO:0045087//innate immune response
Unigene0076123	213	18.4932	-	6.6269	-	-	-1.48059	-	Auxin response factor [Medicago truncatula]	ko04075//Plant hormone signal transduction	GO:0043231//intracellular membrane-bounded organelle	GO:0003676//nucleic acid binding;GO:0005515//protein binding	GO:0009755//hormone-mediated signaling pathway;GO:0006351//transcription, DNA-dependent
Unigene0058723	2380	78.6817	38.2881	17.4958	10.842	-1.03913	-2.16902	-2.85939	Auxin response factor 4 isoform 1 [Theobroma cacao]	ko04075//Plant hormone signal transduction	GO:0043231//intracellular membrane-bounded organelle	GO:0003676//nucleic acid binding;GO:0001071//nucleic acid binding transcription factor activity;GO:0005515//protein binding	GO:0009755//hormone-mediated signaling pathway;GO:0009791//post-embryonic development;GO:0006351//transcription, DNA-dependent;GO:0001708//cell fate specification
Unigene0028190	546	2.02003	-	0.001	-	-	-10.9802	-	Auxin response factor 4 isoform 3 [Theobroma cacao]	ko04075//Plant hormone signal transduction	GO:0043231//intracellular membrane-bounded organelle	GO:0003676//nucleic acid binding;GO:0001071//nucleic acid binding transcription factor activity;GO:0005515//protein binding	GO:0009755//hormone-mediated signaling pathway;GO:0009791//post-embryonic development;GO:0006351//transcription, DNA-dependent;GO:0001708//cell fate specification
Unigene0058725	613	36.4989	-	6.62014	4.62821	-	-2.46292	-2.97933	Auxin response factor 4 isoform 3 [Theobroma cacao]	ko04075//Plant hormone signal transduction	GO:0043231//intracellular membrane-bounded organelle	GO:0003676//nucleic acid binding;GO:0001071//nucleic acid binding transcription factor activity;GO:0005515//protein binding	GO:0009755//hormone-mediated signaling pathway;GO:0009791//post-embryonic development;GO:0006351//transcription, DNA-dependent;GO:0001708//cell fate specification
Unigene0015428	260	10.9081	0.722647	-	-	-3.91597	-	-	auxin-responsive GH3 family protein [Hevea brasiliensis]	ko04075//Plant hormone signal transduction	GO:0043231//intracellular membrane-bounded organelle	GO:0016779//nucleotidyltransferase activity;GO:0032550;GO:0005515//protein binding;GO:0016881//acid-amino acid ligase activity	GO:0009611//response to wounding;GO:0007602//phototransduction;GO:0009639//response to red or far red light;GO:0031323//regulation of cellular metabolic process;GO:0010118//stomatal movement;GO:0009636//response to toxin;GO:0000302//response to reactive oxygen species;GO:0009411//response to UV;GO:0009814//defense response, incompatible interaction;GO:0032787//monocarboxylic acid metabolic proces…
Unigene0066707	2150	3.44438	65.8046	49.1573	48.196	4.25587	3.83509	3.8066	Auxin-responsive GH3 family protein [Theobroma cacao]	ko04075//Plant hormone signal transduction	GO:0009536//plastid	GO:0016881//acid-amino acid ligase activity	GO:0009700//indole phytoalexin biosynthetic process;GO:0048878//chemical homeostasis;GO:0000902//cell morphogenesis;GO:0051173//positive regulation of nitrogen compound metabolic process;GO:0014070//response to organic cyclic compound;GO:0009755//hormone-mediated signaling pathway
Unigene0022533	824	1.05169	19.6097	18.6291	22.134	4.22079	4.14678	4.39549	Auxin-responsive GH3 family protein [Theobroma cacao]	ko04075//Plant hormone signal transduction	-	-	-
Unigene0123970	2162	0.983851	56.3143	47.4971	66.1125	5.83892	5.59326	6.07034	Auxin-responsive GH3 family protein [Theobroma cacao]	ko04075//Plant hormone signal transduction	GO:0009536//plastid	GO:0016881//acid-amino acid ligase activity	GO:0009700//indole phytoalexin biosynthetic process;GO:0048878//chemical homeostasis;GO:0000902//cell morphogenesis;GO:0051173//positive regulation of nitrogen compound metabolic process;GO:0014070//response to organic cyclic compound;GO:0009755//hormone-mediated signaling pathway
Unigene0034064	2153	0.548869	17.5409	39.7054	20.2681	4.99812	6.17673	5.2066	Auxin-responsive GH3 family protein [Theobroma cacao]	ko04075//Plant hormone signal transduction	-	-	-
Unigene0070805	2551	2.56324	0.441916	1.14123	0.105919	-2.53612	-1.16738	-4.59694	Basic helix-loop-helix DNA-binding family protein [Theobroma cacao]	ko04075//Plant hormone signal transduction;ko04626//Plant-pathogen interaction	-	-	-
Unigene0070804	2310	2.18268	7.07631	5.19394	-	1.6969	1.25073	-	Basic helix-loop-helix DNA-binding family protein [Theobroma cacao]	ko04075//Plant hormone signal transduction;ko04626//Plant-pathogen interaction	GO:0043231//intracellular membrane-bounded organelle	GO:0016628//oxidoreductase activity, acting on the CH-CH group of donors, NAD or NADP as acceptor;GO:0005515//protein binding	GO:0044710
Unigene0121453	2584	0.001	-	0.375552	-	-	8.55287	-	Basic helix-loop-helix DNA-binding family protein [Theobroma cacao]	ko04075//Plant hormone signal transduction;ko04626//Plant-pathogen interaction	-	-	-
Unigene0070806	2550	0.895941	-	-	0.001	-	-	-9.80726	Basic helix-loop-helix DNA-binding family protein [Theobroma cacao]	ko04075//Plant hormone signal transduction;ko04626//Plant-pathogen interaction	GO:0043231//intracellular membrane-bounded organelle	GO:0016628//oxidoreductase activity, acting on the CH-CH group of donors, NAD or NADP as acceptor;GO:0005515//protein binding	GO:0044710
Unigene0024285	468	9.59512	-	-	1.1547	-	-	-3.05479	Basic helix-loop-helix DNA-binding family protein [Theobroma cacao]	ko04075//Plant hormone signal transduction;ko04626//Plant-pathogen interaction	GO:0043231//intracellular membrane-bounded organelle	GO:0005515//protein binding;GO:0001071//nucleic acid binding transcription factor activity;GO:0003676//nucleic acid binding	GO:0009813//flavonoid biosynthetic process;GO:0009414//response to water deprivation;GO:0006355//regulation of transcription, DNA-dependent;GO:0009755//hormone-mediated signaling pathway;GO:0006605//protein targeting;GO:0010243//response to organic nitrogen;GO:0002213//defense response to insect;GO:0009626//plant-type hypersensitive response;GO:0034599//cellular response to oxidative stress;GO:00…
Unigene0070809	2583	2.07399	5.45552	-	-	1.39531	-	-	Basic helix-loop-helix DNA-binding family protein [Theobroma cacao]	ko04075//Plant hormone signal transduction;ko04626//Plant-pathogen interaction	-	-	-
Unigene0055349	1648	1.33851	0.001	0.001	0.001	-10.3864	-10.3864	-10.3864	Brassinosteroid signaling positive regulator family protein [Theobroma cacao]	ko04075//Plant hormone signal transduction	-	-	-
Unigene0055348	1645	1.81986	0.001	0.0536295	0.001	-10.8296	-5.08466	-10.8296	Brassinosteroid signaling positive regulator family protein [Theobroma cacao]	ko04075//Plant hormone signal transduction	-	-	-
Unigene0040860	1233	20.3182	8.68583	7.2265	6.24548	-1.22604	-1.4914	-1.70189	BRI1 kinase inhibitor 1 [Theobroma cacao]	ko04075//Plant hormone signal transduction	GO:0044444//cytoplasmic part;GO:0016020//membrane	GO:0046983//protein dimerization activity	GO:0010422//regulation of brassinosteroid biosynthetic process
Unigene0053316	869	1.2692	-	0.001	-	-	-10.3097	-	BR-signaling kinase 2 isoform 1 [Theobroma cacao]	ko04075//Plant hormone signal transduction	-	-	-
Unigene0053315	941	1.17209	-	0.001	-	-	-10.1949	-	BR-signaling kinase 2 isoform 1 [Theobroma cacao]	ko04075//Plant hormone signal transduction	GO:0016020//membrane	GO:0032550;GO:0016301//kinase activity	GO:0043401//steroid hormone mediated signaling pathway;GO:0006464//protein modification process;GO:0006796//phosphate-containing compound metabolic process
Unigene0053320	570	23.4961	4.28517	7.58387	6.87349	-2.455	-1.63141	-1.77331	BR-signaling kinase 2 isoform 3 [Theobroma cacao]	ko04075//Plant hormone signal transduction	GO:0016020//membrane	GO:0032550;GO:0004672//protein kinase activity;GO:0031420	GO:0006007//glucose catabolic process;GO:0043401//steroid hormone mediated signaling pathway;GO:0006464//protein modification process;GO:0006796//phosphate-containing compound metabolic process
Unigene0114190	2093	4.59211	-	-	1.16187	-	-	-1.98271	BR-signaling kinase 3 [Theobroma cacao]	ko04075//Plant hormone signal transduction	GO:0005911//cell-cell junction;GO:0016020//membrane	GO:0032550;GO:0016301//kinase activity	GO:0043401//steroid hormone mediated signaling pathway;GO:0006464//protein modification process;GO:0006796//phosphate-containing compound metabolic process
Unigene0129118	1559	4.54797	-	1.13176	0.866578	-	-2.00666	-2.39182	bZIP transcription factor bZIP7 [Camellia sinensis]	ko04075//Plant hormone signal transduction	-	-	-
Unigene0020873	401	0.589384	7.02824	-	-	3.57588	-	-	bZIP transcription factor bZIP7 [Camellia sinensis]	ko04075//Plant hormone signal transduction	-	-	-
Unigene0063784	394	18.9954	0.001	5.37384	0.001	-14.2134	-1.82163	-14.2134	BZIP transcription factor family protein [Theobroma cacao]	ko04075//Plant hormone signal transduction	-	-	-
Unigene0013741	968	0.569697	-	3.37207	2.79131	-	2.56537	2.29268	BZIP transcription factor family protein [Theobroma cacao]	ko04075//Plant hormone signal transduction	-	GO:0003677//DNA binding	GO:0042221//response to chemical stimulus;GO:0050794//regulation of cellular process;GO:0006351//transcription, DNA-dependent
Unigene0112268	289	6.81496	-	0.001	0.001	-	-12.7345	-12.7345	BZIP transcription factor family protein isoform 1 [Theobroma cacao]	ko04075//Plant hormone signal transduction	-	GO:0003677//DNA binding;GO:0001071//nucleic acid binding transcription factor activity	GO:0006351//transcription, DNA-dependent
Unigene0058729	712	26.998	7.91664	12.1427	6.83088	-1.76989	-1.15276	-1.98271	BZIP transcription factor family protein isoform 1 [Theobroma cacao]	ko04075//Plant hormone signal transduction	GO:0043231//intracellular membrane-bounded organelle	GO:0001071//nucleic acid binding transcription factor activity;GO:0003677//DNA binding;GO:0005515//protein binding	GO:0010038//response to metal ion;GO:0009627//systemic acquired resistance;GO:0015833//peptide transport;GO:0015698//inorganic anion transport;GO:0007568//aging;GO:0006351//transcription, DNA-dependent;GO:0006984//ER-nucleus signaling pathway
Unigene0042150	1471	3.64181	-	-	0.642894	-	-	-2.502	BZIP transcription factor family protein isoform 1 [Theobroma cacao]	ko04075//Plant hormone signal transduction	GO:0043231//intracellular membrane-bounded organelle	GO:0001071//nucleic acid binding transcription factor activity;GO:0003677//DNA binding	GO:0019932//second-messenger-mediated signaling;GO:0006351//transcription, DNA-dependent;GO:0009605//response to external stimulus
Unigene0058730	823	14.5501	-	-	7.05866	-	-	-1.04356	BZIP transcription factor family protein isoform 1 [Theobroma cacao]	ko04075//Plant hormone signal transduction	GO:0043231//intracellular membrane-bounded organelle	GO:0001071//nucleic acid binding transcription factor activity;GO:0003677//DNA binding;GO:0005515//protein binding	GO:0010038//response to metal ion;GO:0009627//systemic acquired resistance;GO:0015833//peptide transport;GO:0015698//inorganic anion transport;GO:0007568//aging;GO:0006351//transcription, DNA-dependent;GO:0006984//ER-nucleus signaling pathway
Unigene0126140	949	1.49427	-	0.001	-	-	-10.5452	-	BZIP transcription factor family protein isoform 2, partial [Theobroma cacao]	ko04075//Plant hormone signal transduction	GO:0043231//intracellular membrane-bounded organelle	GO:0001071//nucleic acid binding transcription factor activity;GO:0003677//DNA binding;GO:0005515//protein binding	GO:0006952//defense response;GO:0015833//peptide transport;GO:0042221//response to chemical stimulus;GO:0006351//transcription, DNA-dependent;GO:0006984//ER-nucleus signaling pathway
Unigene0068103	253	6.85052	-	0.697396	-	-	-3.29616	-	BZIP transcription factor family protein isoform 3, partial [Theobroma cacao]	ko04075//Plant hormone signal transduction	-	GO:0003677//DNA binding;GO:0001071//nucleic acid binding transcription factor activity	GO:0006351//transcription, DNA-dependent
Unigene0039843	203	13.5829	-	1.73834	-	-	-2.96602	-	BZIP transcription factor family protein isoform 3, partial [Theobroma cacao]	ko04075//Plant hormone signal transduction	-	GO:0003677//DNA binding;GO:0001071//nucleic acid binding transcription factor activity	GO:0006351//transcription, DNA-dependent
Unigene0068101	274	17.5388	2.74289	4.82959	0.986128	-2.67678	-1.86058	-4.15263	BZIP transcription factor family protein isoform 3, partial [Theobroma cacao]	ko04075//Plant hormone signal transduction	-	GO:0003677//DNA binding;GO:0001071//nucleic acid binding transcription factor activity	GO:0006351//transcription, DNA-dependent
Unigene0054860	866	4.27564	0.650883	0.001	0.312008	-2.71567	-12.0619	-3.77649	Carbohydrate-binding X8 domain superfamily protein [Theobroma cacao]	ko04075//Plant hormone signal transduction	-	GO:0003824//catalytic activity	-
Unigene0069686	2490	2.87914	1.0564	0.14172	0.325541	-1.44648	-4.34453	-3.14473	CHASE domain containing histidine kinase protein isoform 1 [Theobroma cacao]	ko04075//Plant hormone signal transduction	-	GO:0004673//protein histidine kinase activity;GO:0032550;GO:0004871//signal transducer activity	GO:0006468//protein phosphorylation;GO:0007165//signal transduction;GO:0006351//transcription, DNA-dependent
Unigene0069683	1941	3.36879	6.77598	-	-	1.0082	-	-	CHASE domain containing histidine kinase protein isoform 1 [Theobroma cacao]	ko04075//Plant hormone signal transduction	-	GO:0004673//protein histidine kinase activity;GO:0032550;GO:0004871//signal transducer activity	GO:0006468//protein phosphorylation;GO:0007165//signal transduction;GO:0006351//transcription, DNA-dependent
Unigene0069688	2237	3.23999	0.75592	1.02536	1.20786	-2.09968	-1.65985	-1.42353	CHASE domain containing histidine kinase protein isoform 2 [Theobroma cacao]	ko04075//Plant hormone signal transduction	-	GO:0004673//protein histidine kinase activity;GO:0032550;GO:0004871//signal transducer activity	GO:0006796//phosphate-containing compound metabolic process;GO:0007165//signal transduction;GO:0006351//transcription, DNA-dependent
Unigene0052516	723	15.037	5.19746	6.95515	6.16637	-1.53264	-1.11237	-1.28603	CTR1-like protein kinase [Rosa hybrid cultivar]	ko04075//Plant hormone signal transduction	-	GO:0032550;GO:0004702//receptor signaling protein serine/threonine kinase activity	GO:0032147//activation of protein kinase activity
Unigene0027508	318	4.21156	23.6337	-	-	2.48842	-	-	cyclin D [Populus tremula x Populus tremuloides]	ko04075//Plant hormone signal transduction	-	-	GO:0051726//regulation of cell cycle
Unigene0029640	676	6.52624	20.0118	19.3146	20.5847	1.61652	1.56537	1.65725	Cyclin-D3-1 [Theobroma cacao]	ko04075//Plant hormone signal transduction	-	-	GO:0007049//cell cycle
Unigene0025949	211	4.48043	24.0426	18.8148	-	2.42388	2.07016	-	Cyclin-D3-1 [Theobroma cacao]	ko04075//Plant hormone signal transduction	GO:0043231//intracellular membrane-bounded organelle	GO:0019900//kinase binding	GO:0051726//regulation of cell cycle
Unigene0069682	282	39.1111	-	13.4521	17.7258	-	-1.53975	-1.14173	cytokinin receptor 1 [Betula pendula]	ko04075//Plant hormone signal transduction	-	GO:0004673//protein histidine kinase activity;GO:0032550;GO:0004871//signal transducer activity	GO:0006468//protein phosphorylation;GO:0007165//signal transduction;GO:0006351//transcription, DNA-dependent
Unigene0023141	623	9.98988	-	-	4.12021	-	-	-1.27775	D3-type cyclin isoform 2, partial [Theobroma cacao]	ko04075//Plant hormone signal transduction	-	GO:0005488//binding	GO:0048731;GO:0044238//primary metabolic process;GO:0051726//regulation of cell cycle;GO:0044260;GO:0009791//post-embryonic development;GO:0008283//cell proliferation
Unigene0042776	1245	12.4657	50.8581	40.461	34.7244	2.02851	1.69856	1.47798	DELLA domain GRAS family transcription factor rga-like protein [Populus trichocarpa]	ko04075//Plant hormone signal transduction	-	-	-
Unigene0061712	1857	0.169695	-	2.18532	-	-	3.68683	-	EIN2-like protein, nramp transporter isoform 1 [Theobroma cacao]	ko04075//Plant hormone signal transduction	-	-	-
Unigene0061713	1843	1.32513	-	-	0.001	-	-	-10.3719	EIN2-like protein, nramp transporter isoform 1 [Theobroma cacao]	ko04075//Plant hormone signal transduction	-	-	-
Unigene0075903	980	7.79771	-	-	2.34356	-	-	-1.73435	EIN2-like protein, nramp transporter isoform 1 [Theobroma cacao]	ko04075//Plant hormone signal transduction	-	-	-
Unigene0123787	1876	1.88974	0.001	-	-	-10.884	-	-	EIN2-like protein, nramp transporter isoform 1 [Theobroma cacao]	ko04075//Plant hormone signal transduction	-	-	-
Unigene0058199	1186	74.5962	163.966	163.944	-	1.13623	1.13603	-	EIN3 binding F-box 1 [Malus domestica]	ko04075//Plant hormone signal transduction	-	-	-
Unigene0074194	3126	23.6645	54.9961	-	49.5711	1.2166	-	1.06677	ein3-binding f-box protein 4 [Populus trichocarpa]	ko04075//Plant hormone signal transduction	-	-	GO:0009725//response to hormone stimulus;GO:0007568//aging
Unigene0071417	2497	3.62828	19.2629	9.96324	9.30602	2.40846	1.45733	1.35888	Ethylene insensitive 3 family protein [Theobroma cacao]	ko04075//Plant hormone signal transduction	-	-	-
Unigene0071419	2763	1.05498	-	3.06521	2.34701	-	1.53878	1.15361	Ethylene insensitive 3 family protein [Theobroma cacao]	ko04075//Plant hormone signal transduction	-	-	-
Unigene0083351	507	4.19544	0.001	0.001	0.001	-12.0346	-12.0346	-12.0346	ethylene insensitive-like protein 4 [Musa acuminata]	ko04075//Plant hormone signal transduction	-	-	-
Unigene0067550	1623	4.36863	0.57883	0.380495	0.749166	-2.91597	-3.52123	-2.54382	ethylene receptor [Mangifera indica]	ko04075//Plant hormone signal transduction	GO:0031090//organelle membrane	GO:0004673//protein histidine kinase activity;GO:0032550;GO:0004871//signal transducer activity	GO:0000160//two-component signal transduction system (phosphorelay);GO:0006468//protein phosphorylation;GO:0006351//transcription, DNA-dependent
Unigene0063416	2107	56.6834	-	131.807	-	-	1.21743	-	ethylene response 2 [Citrus sinensis]	ko04075//Plant hormone signal transduction	GO:0031090//organelle membrane	GO:0004673//protein histidine kinase activity;GO:0032550;GO:0004871//signal transducer activity	GO:0000160//two-component signal transduction system (phosphorelay);GO:0006468//protein phosphorylation;GO:0006351//transcription, DNA-dependent
Unigene0121438	1734	11.9489	4.55092	3.307	4.90846	-1.39265	-1.85328	-1.28354	ethylene response 3 [Citrus sinensis]	ko04075//Plant hormone signal transduction	-	-	-
Unigene0000366	474	2.16066	-	0.001	-	-	-11.0773	-	ethylene signal transcription factor [Musa acuminata AAA Group]	ko04075//Plant hormone signal transduction	GO:0043231//intracellular membrane-bounded organelle	GO:0001071//nucleic acid binding transcription factor activity	GO:0006351//transcription, DNA-dependent
Unigene0042700	1143	21.022	-	68.4616	62.7628	-	1.70339	1.57801	Ethylene-responsive transcription factor 1B [Theobroma cacao]	ko04075//Plant hormone signal transduction	-	-	-
Unigene0060546	2361	3.13656	12.8124	7.92154	-	2.03028	1.3366	-	f-box family protein [Populus trichocarpa]	ko04075//Plant hormone signal transduction	-	GO:0043168	GO:0009755//hormone-mediated signaling pathway
Unigene0025680	770	8.08272	25.3771	44.5686	30.529	1.65061	2.46311	1.91727	f-box family protein [Populus trichocarpa]	ko04075//Plant hormone signal transduction	-	-	-
Unigene0036111	743	129.464	-	55.5683	-	-	-1.22022	-	F-box family protein [Theobroma cacao]	ko04075//Plant hormone signal transduction	GO:0043231//intracellular membrane-bounded organelle;GO:0031461//cullin-RING ubiquitin ligase complex	GO:0005488//binding	GO:0009312//oligosaccharide biosynthetic process;GO:0006972//hyperosmotic response;GO:0009740//gibberellic acid mediated signaling pathway;GO:0003006//developmental process involved in reproduction;GO:0044707
Unigene0036112	778	341.35	-	159.772	-	-	-1.09524	-	F-box family protein [Theobroma cacao]	ko04075//Plant hormone signal transduction	GO:0043231//intracellular membrane-bounded organelle;GO:0031461//cullin-RING ubiquitin ligase complex	GO:0005488//binding	GO:0009312//oligosaccharide biosynthetic process;GO:0006972//hyperosmotic response;GO:0009740//gibberellic acid mediated signaling pathway;GO:0003006//developmental process involved in reproduction;GO:0044707
Unigene0037184	1196	0.197611	11.6252	6.12233	8.24604	5.87845	4.95334	5.38297	GH3 [Dimocarpus longan]	ko04075//Plant hormone signal transduction	-	-	-
Unigene0058109	1750	0.720283	3.00621	-	-	2.06131	-	-	GH3 family protein [Populus trichocarpa]	ko04075//Plant hormone signal transduction	-	-	-
Unigene0060015	2493	0.821623	0.001	0.001	0.001	-9.68233	-9.68233	-9.68233	GH3 family protein [Theobroma cacao]	ko04075//Plant hormone signal transduction	-	-	-
Unigene0057430	1801	2.88703	19.613	22.5327	30.9056	2.76415	2.96436	3.42021	gibberellic acid receptor [Gossypium hirsutum]	ko04075//Plant hormone signal transduction	-	-	-
Unigene0057431	2078	0.001	-	0.509455	-	-	8.99281	-	gibberellic acid receptor [Gossypium hirsutum]	ko04075//Plant hormone signal transduction	-	-	-
Unigene0057432	1976	11.562	5.22968	-	4.78591	-1.14459	-	-1.27252	gibberellic acid receptor [Gossypium hirsutum]	ko04075//Plant hormone signal transduction	-	GO:0003824//catalytic activity	-
Unigene0057436	1976	2.3124	-	-	5.53799	-	-	1.25997	gibberellic acid receptor [Gossypium hirsutum]	ko04075//Plant hormone signal transduction	-	-	-
Unigene0057433	2253	1.39869	0.166789	-	-	-3.06797	-	-	gibberellic acid receptor [Gossypium hirsutum]	ko04075//Plant hormone signal transduction	-	GO:0003824//catalytic activity	-
Unigene0129116	1023	33.2682	103.77	103.398	127.572	1.64117	1.636	1.9391	gibberellin receptor 1c [Prunus salicina]	ko04075//Plant hormone signal transduction	-	-	-
Unigene0058898	2773	14.5743	51.9013	41.7083	57.7815	1.83234	1.5169	1.98718	GID1-5 [Gossypium hirsutum]	ko04075//Plant hormone signal transduction	-	-	-
Unigene0042777	905	10.0979	41.5222	21.056	33.7376	2.03983	1.06017	1.7403	GRAS family transcription factor family protein [Theobroma cacao]	ko04075//Plant hormone signal transduction	-	-	-
Unigene0061928	2398	0.001	2.27221	-	-	11.1499	-	-	GRAS family transcription factor family protein [Theobroma cacao]	ko04075//Plant hormone signal transduction	-	-	GO:0006351//transcription, DNA-dependent
Unigene0025436	430	13.9241	2.6217	4.92394	0.62837	-2.40901	-1.4997	-4.46982	Highly ABA-induced PP2C gene 2 isoform 1 [Theobroma cacao]	ko04075//Plant hormone signal transduction	-	-	-
Unigene0040537	1332	5.85534	1.9748	2.18564	-	-1.56805	-1.42169	-	Highly ABA-induced PP2C gene 2 isoform 1 [Theobroma cacao]	ko04075//Plant hormone signal transduction	-	-	-
Unigene0040539	450	292.19	52.1912	125.469	-	-2.48503	-1.21957	-	Highly ABA-induced PP2C gene 2 isoform 1 [Theobroma cacao]	ko04075//Plant hormone signal transduction	-	-	-
Unigene0022237	265	18.4318	0.709012	-	3.56867	-4.70024	-	-2.36874	Highly ABA-induced PP2C gene 2 isoform 2 [Theobroma cacao]	ko04075//Plant hormone signal transduction	-	GO:0016787//hydrolase activity	-
Unigene0047954	1472	23.8163	5.61622	8.27068	5.32322	-2.08427	-1.52587	-2.16158	Histidine kinase 2 isoform 3 [Theobroma cacao]	ko04075//Plant hormone signal transduction	GO:0016020//membrane	GO:0004673//protein histidine kinase activity;GO:0032550;GO:0019901//protein kinase binding;GO:0016791//phosphatase activity;GO:0004888//transmembrane signaling receptor activity	GO:0009908//flower development;GO:0006351//transcription, DNA-dependent;GO:0010260//organ senescence;GO:0009755//hormone-mediated signaling pathway;GO:0006826//iron ion transport;GO:0016310//phosphorylation;GO:0048507//meristem development;GO:0006970//response to osmotic stress;GO:0015996//chlorophyll catabolic process;GO:0009845//seed germination;GO:0080190;GO:0046283//anthocyanin metabolic proc…
Unigene0073942	2356	34.1072	11.8028	9.36127	5.04616	-1.53095	-1.8653	-2.75682	histidine kinase 3B [Populus trichocarpa]	ko04075//Plant hormone signal transduction	GO:0016020//membrane	GO:0004673//protein histidine kinase activity;GO:0032550;GO:0004888//transmembrane signaling receptor activity;GO:0019901//protein kinase binding;GO:0016791//phosphatase activity	GO:0080190;GO:0009908//flower development;GO:0006952//defense response;GO:0046283//anthocyanin metabolic process;GO:0010260//organ senescence;GO:0015996//chlorophyll catabolic process;GO:0006351//transcription, DNA-dependent;GO:0006625//protein targeting to peroxisome;GO:0009845//seed germination;GO:0006970//response to osmotic stress;GO:0048507//meristem development;GO:0009737//response to absci…
Unigene0073945	997	3.31876	-	7.25585	-	-	1.1285	-	histidine kinase 3B [Populus trichocarpa]	ko04075//Plant hormone signal transduction	-	-	-
Unigene0127017	945	10.3374	2.78353	3.36078	5.14665	-1.89289	-1.621	-1.00617	histidine phosphotransfer protein [Populus trichocarpa]	ko04075//Plant hormone signal transduction	GO:0043231//intracellular membrane-bounded organelle	GO:0004871//signal transducer activity;GO:0016628//oxidoreductase activity, acting on the CH-CH group of donors, NAD or NADP as acceptor;GO:0019901//protein kinase binding	GO:0046283//anthocyanin metabolic process;GO:0009845//seed germination;GO:0048229//gametophyte development;GO:0040007//growth;GO:0048367//shoot development;GO:0006820//anion transport;GO:0009755//hormone-mediated signaling pathway;GO:0009966//regulation of signal transduction;GO:0030001//metal ion transport
Unigene0014110	621	5.96249	-	0.284124	0.001	-	-4.39132	-12.5417	histidine phosphotransfer protein [Populus x canadensis]	ko04075//Plant hormone signal transduction	GO:0043231//intracellular membrane-bounded organelle	GO:0004871//signal transducer activity;GO:0016628//oxidoreductase activity, acting on the CH-CH group of donors, NAD or NADP as acceptor;GO:0016740//transferase activity	GO:0009755//hormone-mediated signaling pathway;GO:0009966//regulation of signal transduction;GO:0044710
Unigene0128755	767	5.4438	0.001	0.460081	0.35228	-12.4104	-3.56465	-3.94982	Histidine phosphotransfer protein isoform 1 [Theobroma cacao]	ko04075//Plant hormone signal transduction	GO:0043231//intracellular membrane-bounded organelle	GO:0004871//signal transducer activity;GO:0016628//oxidoreductase activity, acting on the CH-CH group of donors, NAD or NADP as acceptor;GO:0016740//transferase activity	GO:0009755//hormone-mediated signaling pathway;GO:0009966//regulation of signal transduction;GO:0044710
Unigene0129324	1367	2.30522	-	0.451751	0.197658	-	-2.35131	-3.54382	Histidine-containing phosphotransfer factor 5 isoform 1 [Theobroma cacao]	ko04075//Plant hormone signal transduction	-	-	-
Unigene0028997	1106	33.5496	69.1415	80.244	84.651	1.04326	1.2581	1.33523	Histidine-containing phosphotransfer protein 1 isoform 1 [Theobroma cacao]	ko04075//Plant hormone signal transduction	GO:0043231//intracellular membrane-bounded organelle	GO:0004871//signal transducer activity;GO:0016628//oxidoreductase activity, acting on the CH-CH group of donors, NAD or NADP as acceptor;GO:0019901//protein kinase binding	GO:0046283//anthocyanin metabolic process;GO:0009845//seed germination;GO:0048229//gametophyte development;GO:0040007//growth;GO:0048367//shoot development;GO:0006820//anion transport;GO:0009755//hormone-mediated signaling pathway;GO:0009966//regulation of signal transduction;GO:0030001//metal ion transport
Unigene0070546	1119	77.3025	29.5517	-	-	-1.38728	-	-	Histidine-containing phosphotransfer protein 1 isoform 1 [Theobroma cacao]	ko04075//Plant hormone signal transduction	GO:0043231//intracellular membrane-bounded organelle	GO:0004871//signal transducer activity;GO:0016628//oxidoreductase activity, acting on the CH-CH group of donors, NAD or NADP as acceptor;GO:0019901//protein kinase binding	GO:0046283//anthocyanin metabolic process;GO:0009845//seed germination;GO:0048229//gametophyte development;GO:0040007//growth;GO:0048367//shoot development;GO:0006820//anion transport;GO:0009755//hormone-mediated signaling pathway;GO:0009966//regulation of signal transduction;GO:0030001//metal ion transport
Unigene0051295	1104	14.7714	29.6128	-	-	1.00341	-	-	Histidine-containing phosphotransfer protein 1 isoform 1 [Theobroma cacao]	ko04075//Plant hormone signal transduction	GO:0043231//intracellular membrane-bounded organelle	GO:0004871//signal transducer activity;GO:0016628//oxidoreductase activity, acting on the CH-CH group of donors, NAD or NADP as acceptor;GO:0019901//protein kinase binding	GO:0046283//anthocyanin metabolic process;GO:0009845//seed germination;GO:0048229//gametophyte development;GO:0040007//growth;GO:0048367//shoot development;GO:0006820//anion transport;GO:0009755//hormone-mediated signaling pathway;GO:0009966//regulation of signal transduction;GO:0030001//metal ion transport
Unigene0020821	731	3.12537	8.73898	-	-	1.48344	-	-	Histidine-containing phosphotransfer protein 6 [Theobroma cacao]	ko04075//Plant hormone signal transduction	GO:0043231//intracellular membrane-bounded organelle	GO:0060089;GO:0016628//oxidoreductase activity, acting on the CH-CH group of donors, NAD or NADP as acceptor;GO:0016740//transferase activity	GO:0009755//hormone-mediated signaling pathway;GO:0010087//phloem or xylem histogenesis;GO:0044710
Unigene0114879	2237	1.61999	9.99494	8.55783	4.77106	2.62521	2.40126	1.55832	Indole-3-acetic acid-amido synthetase GH3.5 [Theobroma cacao]	ko04075//Plant hormone signal transduction	-	-	-
Unigene0034857	528	20.7397	70.4581	107.435	-	1.76437	2.373	-	jasmonate ZIM domain 1 [Catharanthus roseus]	ko04075//Plant hormone signal transduction;ko04626//Plant-pathogen interaction	-	-	-
Unigene0069963	469	5.37525	-	-	0.576117	-	-	-3.2219	jasmonic acid-amino acid-conjugating enzyme [Ipomoea nil]	ko04075//Plant hormone signal transduction	-	-	-
Unigene0014952	223	34.9745	74.1442	85.0557	-	1.08403	1.2821	-	JAZ1 [Maesa lanceolata]	ko04075//Plant hormone signal transduction;ko04626//Plant-pathogen interaction	-	-	-
Unigene0121109	2323	1.15306	-	0.303816	-	-	-1.9242	-	Kinase protein with tetratricopeptide repeat domain isoform 1 [Theobroma cacao]	ko04075//Plant hormone signal transduction	-	GO:0016301//kinase activity;GO:0032550	GO:0006464//protein modification process
Unigene0070243	2401	9.97477	-	-	4.67025	-	-	-1.09478	Kinase protein with tetratricopeptide repeat domain isoform 1 [Theobroma cacao]	ko04075//Plant hormone signal transduction	-	GO:0016301//kinase activity;GO:0032550	GO:0006464//protein modification process
Unigene0036621	812	2.23148	-	-	7.32066	-	-	1.71397	Kinase superfamily protein isoform 1 [Theobroma cacao]	ko04075//Plant hormone signal transduction	-	-	-
Unigene0041542	1395	0.903581	5.38747	3.79443	4.93912	2.57588	2.07016	2.45053	Kinase superfamily protein isoform 2 [Theobroma cacao]	ko04075//Plant hormone signal transduction	-	-	-
Unigene0063324	4029	20.7267	71.3966	46.2233	46.0056	1.78436	1.15713	1.15032	Leucine-rich receptor-like protein kinase family protein [Theobroma cacao]	ko04075//Plant hormone signal transduction	GO:0031224//intrinsic to membrane;GO:0032991//macromolecular complex;GO:0043231//intracellular membrane-bounded organelle	GO:0008289//lipid binding;GO:0032550;GO:0004702//receptor signaling protein serine/threonine kinase activity;GO:0046983//protein dimerization activity;GO:0016791//phosphatase activity	GO:0048827//phyllome development;GO:0048437//floral organ development;GO:0009607//response to biotic stimulus;GO:0032147//activation of protein kinase activity;GO:0006952//defense response;GO:0009886//post-embryonic morphogenesis;GO:0009720//detection of hormone stimulus;GO:0048580;GO:0043479;GO:0010208//pollen wall assembly;GO:0008219//cell death;GO:0009826//unidimensional cell growth;GO:0055088…
Unigene0063325	646	1.09757	7.27121	-	-	2.72789	-	-	Leucine-rich receptor-like protein kinase family protein [Theobroma cacao]	ko04075//Plant hormone signal transduction	GO:0032991//macromolecular complex;GO:0016020//membrane;GO:0043231//intracellular membrane-bounded organelle	GO:1901363;GO:0004672//protein kinase activity;GO:0046983//protein dimerization activity;GO:0036094;GO:0008289//lipid binding;GO:0097159	GO:0043479;GO:0005976//polysaccharide metabolic process;GO:0055088//lipid homeostasis;GO:0009720//detection of hormone stimulus;GO:0048827//phyllome development;GO:0048580;GO:0009886//post-embryonic morphogenesis;GO:0006796//phosphate-containing compound metabolic process;GO:0010208//pollen wall assembly;GO:0009826//unidimensional cell growth;GO:0043401//steroid hormone mediated signaling pathway…
Unigene0075335	1420	3.32877	0.529262	0.745526	0.761124	-2.65294	-2.15866	-2.12879	leucine-rich repeat receptor-like kinase (mitochondrion) [Brassica rapa subsp. oleifera]	ko04075//Plant hormone signal transduction;ko04626//Plant-pathogen interaction	GO:0031224//intrinsic to membrane	GO:0004672//protein kinase activity;GO:0032550	GO:0006796//phosphate-containing compound metabolic process;GO:0006464//protein modification process
Unigene0122274	1167	20.9948	-	46.1892	-	-	1.13753	-	Os04g0653000 [Oryza sativa Japonica Group]	ko04075//Plant hormone signal transduction;ko04626//Plant-pathogen interaction	-	-	-
Unigene0030345	927	15.2973	227.006	1883.37	1570.33	3.89138	6.9439	6.68165	Pathogenesis-related protein 1a [Medicago truncatula]	ko04075//Plant hormone signal transduction;ko04626//Plant-pathogen interaction	-	-	-
Unigene0021890	826	2.95667	-	0.427218	0.327118	-	-2.79093	-3.17609	Phosphatase 2C family protein [Theobroma cacao]	ko04075//Plant hormone signal transduction	-	GO:0004721//phosphoprotein phosphatase activity;GO:0043169//cation binding	GO:0006464//protein modification process
Unigene0051477	1699	6.16708	1.10588	1.4539	1.35179	-2.4794	-2.08466	-2.18972	Phosphatase PP2C isoform 1 [Theobroma cacao]	ko04075//Plant hormone signal transduction	-	-	-
Unigene0051475	1605	16.3452	3.86312	7.31049	5.63967	-2.08103	-1.16083	-1.53519	Phosphatase PP2C isoform 1 [Theobroma cacao]	ko04075//Plant hormone signal transduction	-	-	-
Unigene0051476	1815	162.25	59.6273	-	-	-1.44417	-	-	Phosphatase PP2C isoform 1 [Theobroma cacao]	ko04075//Plant hormone signal transduction	-	-	-
Unigene0033007	265	14.2698	81.5364	70.5765	39.2553	2.51448	2.30623	1.45993	plastid jasmonates ZIM-domain protein [Hevea brasiliensis]	ko04075//Plant hormone signal transduction;ko04626//Plant-pathogen interaction	-	-	-
Unigene0022261	1005	48.9148	189.758	474.284	353.41	1.95582	3.27741	2.853	PnFL-2 [Ipomoea batatas]	ko04075//Plant hormone signal transduction;ko04626//Plant-pathogen interaction	-	-	-
Unigene0011928	634	2.23668	-	0.001	-	-	-11.1271	-	Polyketide cyclase/dehydrase and lipid transport superfamily protein [Theobroma cacao]	ko04075//Plant hormone signal transduction	-	-	-
Unigene0027046	1061	4.82636	22.667	12.7217	12.4786	2.23159	1.39829	1.37045	Polyketide cyclase/dehydrase and lipid transport superfamily protein [Theobroma cacao]	ko04075//Plant hormone signal transduction	-	-	-
Unigene0023645	588	0.401944	-	5.40126	-	-	3.74823	-	Polyketide cyclase/dehydrase and lipid transport superfamily protein [Theobroma cacao]	ko04075//Plant hormone signal transduction	GO:0043231//intracellular membrane-bounded organelle	GO:0046983//protein dimerization activity;GO:0019840//isoprenoid binding	GO:0043666//regulation of phosphoprotein phosphatase activity;GO:0009845//seed germination;GO:0009755//hormone-mediated signaling pathway
Unigene0038852	558	3.38843	-	0.001	0.001	-	-11.7264	-11.7264	PREDICTED: abscisic acid receptor PYL8-like [Glycine max]	ko04075//Plant hormone signal transduction	-	-	-
Unigene0010581	253	3.42526	14.1102	17.7836	14.4177	2.04245	2.37626	2.07356	PREDICTED: ABSCISIC ACID-INSENSITIVE 5-like protein 4-like isoform 2 [Cucumis sativus]	ko04075//Plant hormone signal transduction	GO:0043231//intracellular membrane-bounded organelle	GO:0003677//DNA binding;GO:0001071//nucleic acid binding transcription factor activity	GO:0006351//transcription, DNA-dependent
Unigene0049266	1084	2.61634	-	0.325537	0.001	-	-3.00666	-11.3533	PREDICTED: ABSCISIC ACID-INSENSITIVE 5-like protein 5-like [Vitis vinifera]	ko04075//Plant hormone signal transduction	-	GO:0003677//DNA binding	-
Unigene0128468	1447	0.217777	1.81785	2.07291	-	3.06131	3.25073	-	PREDICTED: ABSCISIC ACID-INSENSITIVE 5-like protein 5-like [Vitis vinifera]	ko04075//Plant hormone signal transduction	-	GO:0003677//DNA binding	GO:0009987//cellular process
Unigene0072479	1124	87.0516	13.3728	18.8371	10.2166	-2.70257	-2.20829	-3.09096	PREDICTED: auxin response factor 5-like [Cucumis sativus]	ko04075//Plant hormone signal transduction	GO:0043231//intracellular membrane-bounded organelle	GO:0005515//protein binding;GO:0001071//nucleic acid binding transcription factor activity;GO:0000975//regulatory region DNA binding	GO:0009908//flower development;GO:0045229//external encapsulating structure organization;GO:0035194//posttranscriptional gene silencing by RNA;GO:0009755//hormone-mediated signaling pathway;GO:0006342//chromatin silencing;GO:0010051//xylem and phloem pattern formation;GO:0022610;GO:0009933//meristem structural organization;GO:0007015//actin filament organization;GO:0009943//adaxial/abaxial axis s…
Unigene0015757	698	19.4131	5.6528	8.84734	3.09684	-1.77999	-1.13371	-2.64816	PREDICTED: auxin response factor 5-like [Cucumis sativus]	ko04075//Plant hormone signal transduction	GO:0043231//intracellular membrane-bounded organelle	GO:0005515//protein binding;GO:0001071//nucleic acid binding transcription factor activity;GO:0000975//regulatory region DNA binding	GO:0009908//flower development;GO:0045229//external encapsulating structure organization;GO:0035194//posttranscriptional gene silencing by RNA;GO:0009755//hormone-mediated signaling pathway;GO:0006342//chromatin silencing;GO:0010051//xylem and phloem pattern formation;GO:0022610;GO:0009933//meristem structural organization;GO:0007015//actin filament organization;GO:0009943//adaxial/abaxial axis s…
Unigene0018349	217	6.17178	-	0.001	-	-	-12.5915	-	PREDICTED: auxin response factor 5-like [Glycine max]	ko04075//Plant hormone signal transduction	GO:0043231//intracellular membrane-bounded organelle	GO:0005515//protein binding;GO:0001071//nucleic acid binding transcription factor activity;GO:0000975//regulatory region DNA binding	GO:0009908//flower development;GO:0045229//external encapsulating structure organization;GO:0035194//posttranscriptional gene silencing by RNA;GO:0009755//hormone-mediated signaling pathway;GO:0006342//chromatin silencing;GO:0010051//xylem and phloem pattern formation;GO:0022610;GO:0009933//meristem structural organization;GO:0007015//actin filament organization;GO:0009943//adaxial/abaxial axis s…
Unigene0010854	404	4.87506	-	0.655103	0.001	-	-2.89563	-12.2512	PREDICTED: auxin response factor 5-like isoform 2 [Vitis vinifera]	ko04075//Plant hormone signal transduction	GO:0043231//intracellular membrane-bounded organelle	GO:0005515//protein binding;GO:0001071//nucleic acid binding transcription factor activity;GO:0000975//regulatory region DNA binding	GO:0009908//flower development;GO:0045229//external encapsulating structure organization;GO:0035194//posttranscriptional gene silencing by RNA;GO:0009755//hormone-mediated signaling pathway;GO:0006342//chromatin silencing;GO:0010051//xylem and phloem pattern formation;GO:0022610;GO:0009933//meristem structural organization;GO:0007015//actin filament organization;GO:0009943//adaxial/abaxial axis s…
Unigene0038366	1055	1.34413	-	0.0836214	-	-	-4.00666	-	PREDICTED: auxin-induced protein 6B-like [Cucumis sativus]	ko04075//Plant hormone signal transduction	GO:0043231//intracellular membrane-bounded organelle	-	GO:0009725//response to hormone stimulus
Unigene0038365	1073	0.367106	-	2.30212	3.0218	-	2.64869	3.04114	PREDICTED: auxin-induced protein 6B-like [Cucumis sativus]	ko04075//Plant hormone signal transduction	GO:0043231//intracellular membrane-bounded organelle	-	GO:0009725//response to hormone stimulus
Unigene0090093	355	0.001	4.2341	-	-	12.0478	-	-	PREDICTED: auxin-induced protein X10A [Vitis vinifera]	ko04075//Plant hormone signal transduction	-	-	-
Unigene0011991	490	0.001	6.13512	2.52059	3.85999	12.5829	11.2995	11.9144	PREDICTED: auxin-induced protein X10A-like [Cucumis sativus]	ko04075//Plant hormone signal transduction	-	-	-
Unigene0128741	756	8.1282	-	-	26.0907	-	-	1.68253	PREDICTED: auxin-induced protein X15-like [Glycine max]	ko04075//Plant hormone signal transduction	-	-	GO:0009725//response to hormone stimulus
Unigene0042775	2225	24.7142	79.293	60.3865	56.2257	1.68185	1.28888	1.18589	PREDICTED: DELLA protein GAI1-like isoform 1 [Vitis vinifera]	ko04075//Plant hormone signal transduction	-	-	-
Unigene0114069	2490	0.632779	-	0.0708599	0.001	-	-3.15866	-9.30556	PREDICTED: ethylene-insensitive protein 2-like [Vitis vinifera]	ko04075//Plant hormone signal transduction	GO:0016020//membrane	GO:0005488//binding	GO:0009861//jasmonic acid and ethylene-dependent systemic resistance;GO:0009793//embryo development ending in seed dormancy;GO:0030001//metal ion transport;GO:0010260//organ senescence;GO:0009756//carbohydrate mediated signaling;GO:0010118//stomatal movement;GO:0010039//response to iron ion;GO:0006970//response to osmotic stress;GO:0048193//Golgi vesicle transport;GO:0016265//death;GO:0000160//tw…
Unigene0024919	392	3.01458	-	12.6029	-	-	2.06373	-	PREDICTED: ethylene-responsive transcription factor 1B-like [Fragaria vesca subsp. vesca]	ko04075//Plant hormone signal transduction	-	-	GO:0006351//transcription, DNA-dependent
Unigene0028798	413	12.2082	39.5793	32.4686	30.749	1.6969	1.4112	1.33269	PREDICTED: G-box-binding factor 4-like [Fragaria vesca subsp. vesca]	ko04075//Plant hormone signal transduction	-	-	-
Unigene0058897	2773	2.18757	4.40416	-	-	1.00954	-	-	PREDICTED: gibberellin receptor GID1C-like [Cucumis sativus]	ko04075//Plant hormone signal transduction	-	-	-
Unigene0047952	3668	0.859116	0.102447	0.001	0.147328	-3.06797	-9.74671	-2.54382	PREDICTED: histidine kinase 2-like [Vitis vinifera]	ko04075//Plant hormone signal transduction	GO:0016020//membrane	GO:0016301//kinase activity;GO:0004888//transmembrane signaling receptor activity;GO:0019900//kinase binding	GO:0042440//pigment metabolic process;GO:0009888//tissue development;GO:0034641//cellular nitrogen compound metabolic process;GO:0009791//post-embryonic development;GO:0006796//phosphate-containing compound metabolic process;GO:0048367//shoot development;GO:0006970//response to osmotic stress;GO:0007165//signal transduction;GO:0044238//primary metabolic process;GO:0006725//cellular aromatic compo…
Unigene0073946	2169	20.8484	8.83568	8.2567	8.47097	-1.23853	-1.3363	-1.29934	PREDICTED: histidine kinase 3 [Vitis vinifera]	ko04075//Plant hormone signal transduction	-	GO:0004673//protein histidine kinase activity;GO:0032550;GO:0004871//signal transducer activity	GO:0006468//protein phosphorylation;GO:0007165//signal transduction;GO:0006351//transcription, DNA-dependent
Unigene0069689	1503	38.316	10.0007	7.57183	7.3707	-1.93784	-2.33923	-2.37807	PREDICTED: histidine kinase 4-like [Vitis vinifera]	ko04075//Plant hormone signal transduction	-	-	-
Unigene0069680	333	3.31211	-	0.001	-	-	-11.6935	-	PREDICTED: histidine kinase 4-like, partial [Cucumis sativus]	ko04075//Plant hormone signal transduction	-	GO:0004673//protein histidine kinase activity;GO:0004871//signal transducer activity	GO:0044238//primary metabolic process;GO:0044260;GO:0016310//phosphorylation;GO:0007165//signal transduction
Unigene0114434	1044	9.05529	2.3396	2.87308	3.36455	-1.9525	-1.65616	-1.42835	PREDICTED: histidine-containing phosphotransfer protein 1 [Vitis vinifera]	ko04075//Plant hormone signal transduction	-	-	GO:0050896//response to stimulus
Unigene0049783	629	2.25446	35.5464	8.27506	9.02095	3.97885	1.87599	2.0005	PREDICTED: indole-3-acetic acid-induced protein ARG7-like [Fragaria vesca subsp. vesca]	ko04075//Plant hormone signal transduction	-	-	-
Unigene0049782	630	1.50059	17.8941	-	22.731	3.57588	-	3.92106	PREDICTED: indole-3-acetic acid-induced protein ARG7-like [Fragaria vesca subsp. vesca]	ko04075//Plant hormone signal transduction	-	-	-
Unigene0054255	501	3.45944	-	11.798	-	-	1.76993	-	PREDICTED: LOW QUALITY PROTEIN: probable protein phosphatase 2C 8-like [Vitis vinifera]	ko04075//Plant hormone signal transduction	-	-	-
Unigene0076854	213	11.8356	-	2.07091	-	-	-2.5148	-	PREDICTED: mitogen-activated protein kinase homolog MMK1-like isoform 1 [Glycine max]	ko04075//Plant hormone signal transduction	GO:0043231//intracellular membrane-bounded organelle;GO:0015630//microtubule cytoskeleton;GO:0044444//cytoplasmic part	GO:1901363;GO:0004702//receptor signaling protein serine/threonine kinase activity;GO:0036094;GO:0097159	GO:0006984//ER-nucleus signaling pathway;GO:0010374//stomatal complex development;GO:0010375//stomatal complex patterning;GO:0003006//developmental process involved in reproduction;GO:0009755//hormone-mediated signaling pathway;GO:0006605//protein targeting;GO:0022622;GO:0006796//phosphate-containing compound metabolic process;GO:0000302//response to reactive oxygen species;GO:0009411//response t…
Unigene0076852	615	58.9256	22.3022	16.0662	21.5281	-1.40171	-1.87487	-1.45268	PREDICTED: mitogen-activated protein kinase homolog MMK1-like isoform 1 [Glycine max]	ko04075//Plant hormone signal transduction	GO:0043231//intracellular membrane-bounded organelle;GO:0015630//microtubule cytoskeleton;GO:0044444//cytoplasmic part	GO:0004702//receptor signaling protein serine/threonine kinase activity;GO:0032550	GO:0006984//ER-nucleus signaling pathway;GO:0010374//stomatal complex development;GO:0010375//stomatal complex patterning;GO:0003006//developmental process involved in reproduction;GO:0009755//hormone-mediated signaling pathway;GO:0006605//protein targeting;GO:0022622;GO:0006796//phosphate-containing compound metabolic process;GO:0000302//response to reactive oxygen species;GO:0009411//response t…
Unigene0040535	1009	6.24626	0.001	0.262301	1.60673	-12.6088	-4.5737	-1.95886	PREDICTED: probable protein phosphatase 2C 24-like [Fragaria vesca subsp. vesca]	ko04075//Plant hormone signal transduction	-	-	-
Unigene0064943	900	15.3185	7.30676	-	4.65343	-1.06797	-	-1.71891	PREDICTED: probable protein phosphatase 2C 6-like [Glycine max]	ko04075//Plant hormone signal transduction	-	-	-
Unigene0061617	1870	1.26387	-	4.01003	4.40699	-	1.66577	1.80195	PREDICTED: probable protein phosphatase 2C 75-like [Cucumis sativus]	ko04075//Plant hormone signal transduction	-	GO:0016787//hydrolase activity	GO:0071704;GO:0044237//cellular metabolic process;GO:0009791//post-embryonic development;GO:0050896//response to stimulus;GO:0048608//reproductive structure development;GO:0044238//primary metabolic process;GO:0044767
Unigene0061618	717	0.879007	-	4.92165	-	-	2.4852	-	PREDICTED: probable protein phosphatase 2C 75-like, partial [Cucumis sativus]	ko04075//Plant hormone signal transduction	GO:0043231//intracellular membrane-bounded organelle	GO:0004721//phosphoprotein phosphatase activity;GO:0043169//cation binding	GO:0009908//flower development;GO:0009639//response to red or far red light;GO:0009756//carbohydrate mediated signaling;GO:0048507//meristem development;GO:0006631//fatty acid metabolic process;GO:0006721//terpenoid metabolic process;GO:0032446//protein modification by small protein conjugation;GO:0009409//response to cold;GO:0009725//response to hormone stimulus;GO:0010876
Unigene0054256	705	0.893969	-	16.3928	13.4141	-	4.19669	3.90739	PREDICTED: probable protein phosphatase 2C 8-like [Glycine max]	ko04075//Plant hormone signal transduction	-	GO:0004721//phosphoprotein phosphatase activity;GO:0043169//cation binding	GO:0006464//protein modification process
Unigene0121803	2062	3.24752	-	0.85568	0.52415	-	-1.9242	-2.63129	PREDICTED: probable serine/threonine-protein kinase At4g35230 [Vitis vinifera]	ko04075//Plant hormone signal transduction	GO:0016020//membrane	GO:0032550;GO:0004672//protein kinase activity;GO:0031420	GO:0006007//glucose catabolic process;GO:0043401//steroid hormone mediated signaling pathway;GO:0006464//protein modification process;GO:0006796//phosphate-containing compound metabolic process
Unigene0048444	2325	1.52479	-	0.531221	-	-	-1.52123	-	PREDICTED: probable serine/threonine-protein kinase At4g35230 [Vitis vinifera]	ko04075//Plant hormone signal transduction	-	-	-
Unigene0117241	2040	42.0938	16.6705	18.4225	12.9802	-1.33631	-1.19214	-1.6973	PREDICTED: probable serine/threonine-protein kinase At4g35230 isoform 1 [Vitis vinifera]	ko04075//Plant hormone signal transduction	GO:0043231//intracellular membrane-bounded organelle;GO:0005911//cell-cell junction;GO:0016020//membrane	GO:0032550;GO:0016301//kinase activity	GO:0006498//N-terminal protein lipidation;GO:0043401//steroid hormone mediated signaling pathway;GO:0006796//phosphate-containing compound metabolic process
Unigene0052337	1107	1.77915	-	0.0796934	-	-	-4.48059	-	PREDICTED: probable serine/threonine-protein kinase At5g41260 [Vitis vinifera]	ko04075//Plant hormone signal transduction	-	-	-
Unigene0036395	1887	3.79919	-	0.935035	-	-	-2.0226	-	PREDICTED: protein ETHYLENE INSENSITIVE 3-like [Vitis vinifera]	ko04075//Plant hormone signal transduction	-	-	-
Unigene0057341	2078	21.0032	52.5327	64.5309	48.8907	1.32261	1.61938	1.21895	PREDICTED: protein ETHYLENE INSENSITIVE 3-like [Vitis vinifera]	ko04075//Plant hormone signal transduction	GO:0043231//intracellular membrane-bounded organelle	GO:0001071//nucleic acid binding transcription factor activity	GO:0006351//transcription, DNA-dependent
Unigene0036394	1211	8.52214	18.463	-	17.7381	1.11535	-	1.05756	PREDICTED: protein ETHYLENE INSENSITIVE 3-like [Vitis vinifera]	ko04075//Plant hormone signal transduction	-	-	-
Unigene0057339	517	24.0762	53.0593	-	-	1.14	-	-	PREDICTED: protein ETHYLENE INSENSITIVE 3-like [Vitis vinifera]	ko04075//Plant hormone signal transduction	GO:0043231//intracellular membrane-bounded organelle	GO:0001071//nucleic acid binding transcription factor activity	GO:0006351//transcription, DNA-dependent
Unigene0033008	382	29.4913	-	72.2854	68.2571	-	1.29342	1.21069	PREDICTED: protein TIFY 10A [Vitis vinifera]	ko04075//Plant hormone signal transduction;ko04626//Plant-pathogen interaction	GO:0043231//intracellular membrane-bounded organelle	GO:0005488//binding	GO:0006984//ER-nucleus signaling pathway;GO:0009755//hormone-mediated signaling pathway;GO:0006605//protein targeting;GO:0009791//post-embryonic development;GO:0006972//hyperosmotic response;GO:0010243//response to organic nitrogen;GO:0009626//plant-type hypersensitive response;GO:0048229//gametophyte development;GO:0009694//jasmonic acid metabolic process;GO:0009627//systemic acquired resistance
Unigene0063997	684	11.748	42.577	69.0029	45.2307	1.85765	2.55424	1.94488	PREDICTED: protein TIFY 10A-like [Glycine max]	ko04075//Plant hormone signal transduction;ko04626//Plant-pathogen interaction	-	-	GO:0051707//response to other organism;GO:0071310//cellular response to organic substance;GO:0007165//signal transduction;GO:0009628//response to abiotic stimulus;GO:0009725//response to hormone stimulus;GO:0006952//defense response
Unigene0094140	620	2.16012	-	0.001	-	-	-11.0769	-	PREDICTED: protein TIFY 10B-like [Setaria italica]	ko04075//Plant hormone signal transduction;ko04626//Plant-pathogen interaction	-	-	-
Unigene0060295	1988	6.26127	-	0.001	0.001	-	-12.6122	-12.6122	PREDICTED: protein TIFY 6B isoform 1 [Vitis vinifera]	ko04075//Plant hormone signal transduction;ko04626//Plant-pathogen interaction	-	-	-
Unigene0060289	1598	0.788796	11.8753	15.5683	12.0051	3.91217	4.30282	3.92785	PREDICTED: protein TIFY 6B isoform 1 [Vitis vinifera]	ko04075//Plant hormone signal transduction;ko04626//Plant-pathogen interaction	-	-	-
Unigene0060291	1571	2.25662	15.4281	-	9.63154	2.77333	-	2.09361	PREDICTED: protein TIFY 6B isoform 1 [Vitis vinifera]	ko04075//Plant hormone signal transduction;ko04626//Plant-pathogen interaction	-	-	-
Unigene0060290	1961	0.321391	1.72462	-	-	2.42388	-	-	PREDICTED: protein TIFY 6B isoform 1 [Vitis vinifera]	ko04075//Plant hormone signal transduction;ko04626//Plant-pathogen interaction	-	-	-
Unigene0018695	1024	3.46205	0.001	0.001	0.001	-11.7574	-11.7574	-11.7574	PREDICTED: protein TIFY 6B-like [Brachypodium distachyon]	ko04075//Plant hormone signal transduction;ko04626//Plant-pathogen interaction	-	-	-
Unigene0056123	1593	0.741817	-	0.001	-	-	-9.53492	-	PREDICTED: protein TIFY 6B-like [Fragaria vesca subsp. vesca]	ko04075//Plant hormone signal transduction;ko04626//Plant-pathogen interaction	-	-	-
Unigene0056122	950	6.63419	-	2.78591	2.13315	-	-1.25177	-1.63693	PREDICTED: protein TIFY 6B-like [Fragaria vesca subsp. vesca]	ko04075//Plant hormone signal transduction;ko04626//Plant-pathogen interaction	-	-	-
Unigene0014873	1165	8.31765	74.994	217.182	100.542	3.17253	4.70658	3.59548	PREDICTED: protein TIFY 9 [Vitis vinifera]	ko04075//Plant hormone signal transduction;ko04626//Plant-pathogen interaction	GO:0043231//intracellular membrane-bounded organelle	GO:0046983//protein dimerization activity	GO:0051707//response to other organism;GO:0002831//regulation of response to biotic stimulus;GO:0009694//jasmonic acid metabolic process;GO:0009867//jasmonic acid mediated signaling pathway;GO:0014070//response to organic cyclic compound;GO:0006972//hyperosmotic response
Unigene0112167	686	18.7191	8.49057	2.70063	4.92345	-1.14058	-2.79314	-1.92677	PREDICTED: serine/threonine-protein kinase CTR1-like [Vitis vinifera]	ko04075//Plant hormone signal transduction	-	GO:0032550;GO:0004702//receptor signaling protein serine/threonine kinase activity	GO:0032147//activation of protein kinase activity
Unigene0025714	423	1.48995	-	9.17661	-	-	2.6227	-	PREDICTED: serine/threonine-protein kinase SAPK1-like [Cucumis sativus]	ko04075//Plant hormone signal transduction	-	-	-
Unigene0032161	740	2.23568	-	-	7.48524	-	-	1.74334	PREDICTED: serine/threonine-protein kinase SAPK2-like [Cicer arietinum]	ko04075//Plant hormone signal transduction	-	GO:0004672//protein kinase activity;GO:0032550	GO:0006796//phosphate-containing compound metabolic process;GO:0006464//protein modification process
Unigene0065731	1793	44.1138	19.5957	-	-	-1.17069	-	-	PREDICTED: serine/threonine-protein kinase SRK2I-like [Fragaria vesca subsp. vesca]	ko04075//Plant hormone signal transduction	-	GO:0032550;GO:0004672//protein kinase activity	GO:0006464//protein modification process;GO:0009755//hormone-mediated signaling pathway;GO:0006796//phosphate-containing compound metabolic process
Unigene0119064	1859	9.91649	3.6385	2.51516	3.63366	-1.44648	-1.97918	-1.44841	PREDICTED: shaggy-related protein kinase eta-like [Vitis vinifera]	ko04075//Plant hormone signal transduction	GO:0016020//membrane	GO:0032550;GO:0004672//protein kinase activity	GO:0009720//detection of hormone stimulus;GO:0006007//glucose catabolic process;GO:0006611//protein export from nucleus;GO:0006996//organelle organization;GO:0006970//response to osmotic stress;GO:0006468//protein phosphorylation;GO:0043401//steroid hormone mediated signaling pathway;GO:0010038//response to metal ion;GO:0009887//organ morphogenesis;GO:0048588//developmental cell growth;GO:0042044…
Unigene0119063	1937	2.84702	-	1.09308	-	-	-1.38105	-	PREDICTED: shaggy-related protein kinase eta-like [Vitis vinifera]	ko04075//Plant hormone signal transduction	GO:0016020//membrane	GO:0032550;GO:0004672//protein kinase activity	GO:0009720//detection of hormone stimulus;GO:0006007//glucose catabolic process;GO:0006611//protein export from nucleus;GO:0006996//organelle organization;GO:0006970//response to osmotic stress;GO:0006468//protein phosphorylation;GO:0043401//steroid hormone mediated signaling pathway;GO:0010038//response to metal ion;GO:0009887//organ morphogenesis;GO:0048588//developmental cell growth;GO:0042044…
Unigene0128504	1902	23.2367	-	47.2643	-	-	1.02435	-	PREDICTED: shaggy-related protein kinase eta-like [Vitis vinifera]	ko04075//Plant hormone signal transduction	GO:0016020//membrane	GO:0032550;GO:0004672//protein kinase activity	GO:0009720//detection of hormone stimulus;GO:0006007//glucose catabolic process;GO:0006611//protein export from nucleus;GO:0006996//organelle organization;GO:0006970//response to osmotic stress;GO:0006468//protein phosphorylation;GO:0043401//steroid hormone mediated signaling pathway;GO:0010038//response to metal ion;GO:0009887//organ morphogenesis;GO:0048588//developmental cell growth;GO:0042044…
Unigene0128503	1980	14.0851	-	-	3.54807	-	-	-1.98906	PREDICTED: shaggy-related protein kinase eta-like [Vitis vinifera]	ko04075//Plant hormone signal transduction	GO:0016020//membrane	GO:0032550;GO:0004672//protein kinase activity	GO:0009720//detection of hormone stimulus;GO:0006007//glucose catabolic process;GO:0006611//protein export from nucleus;GO:0006996//organelle organization;GO:0006970//response to osmotic stress;GO:0006468//protein phosphorylation;GO:0043401//steroid hormone mediated signaling pathway;GO:0010038//response to metal ion;GO:0009887//organ morphogenesis;GO:0048588//developmental cell growth;GO:0042044…
Unigene0015215	245	186.18	51.3817	50.0517	-	-1.85738	-1.89521	-	PREDICTED: shaggy-related protein kinase zeta-like [Cucumis sativus]	ko04075//Plant hormone signal transduction	GO:0044444//cytoplasmic part;GO:0016020//membrane	GO:0004672//protein kinase activity;GO:0097159;GO:1901363;GO:0036094	GO:0006810//transport;GO:0006468//protein phosphorylation;GO:0043401//steroid hormone mediated signaling pathway;GO:0006972//hyperosmotic response;GO:0008104//protein localization
Unigene0068496	1447	3.42999	0.001	0.001	0.001	-11.744	-11.744	-11.744	PREDICTED: transcription factor HBP-1b(c1)-like [Vitis vinifera]	ko04075//Plant hormone signal transduction	-	-	-
Unigene0068497	1267	2.17627	0.001	0.001	0.001	-11.0876	-11.0876	-11.0876	PREDICTED: transcription factor HBP-1b(c1)-like [Vitis vinifera]	ko04075//Plant hormone signal transduction	-	-	-
Unigene0114932	1984	0.555914	-	0.001	-	-	-9.11872	-	PREDICTED: transcription factor HBP-1b(c1)-like [Vitis vinifera]	ko04075//Plant hormone signal transduction	-	-	-
Unigene0066016	2111	0.52247	-	0.001	-	-	-9.0292	-	PREDICTED: transcription factor HBP-1b(c1)-like [Vitis vinifera]	ko04075//Plant hormone signal transduction	-	-	GO:0006351//transcription, DNA-dependent
Unigene0066019	390	0.404005	-	4.07172	-	-	3.33319	-	PREDICTED: transcription factor HBP-1b(c1)-like [Vitis vinifera]	ko04075//Plant hormone signal transduction	-	-	-
Unigene0075837	538	12.7397	26.1926	-	-	1.03983	-	-	PREDICTED: transcription factor TGA4 [Vitis vinifera]	ko04075//Plant hormone signal transduction	-	-	-
Unigene0010392	1309	0.001	8.4686	5.66121	6.70853	13.0479	12.4669	12.7118	PREDICTED: xyloglucan endotransglucosylase/hydrolase protein 22-like [Fragaria vesca subsp. vesca]	ko04075//Plant hormone signal transduction	-	GO:0003824//catalytic activity	GO:0050896//response to stimulus
Unigene0050697	784	0.401944	-	3.93842	3.61874	-	3.29255	3.17042	probable xyloglucan endotransglucosylase/hydrolase protein 23-like precursor [Cucumis sativus]	ko04075//Plant hormone signal transduction	-	-	-
Unigene0018722	649	0.001	3.18455	3.26239	2.49799	11.6369	11.6717	11.2866	protein kinase [Phytophthora infestans T30-4]	ko04075//Plant hormone signal transduction;ko04114//Oocyte meiosis;ko04110//Cell cycle;ko04914//Progesterone-mediated oocyte maturation;ko04920//Adipocytokine signaling pathway	-	GO:0016740//transferase activity	GO:0009987//cellular process
Unigene0038850	697	1.80846	-	0.001	-	-	-10.8205	-	pyrabactin resistance [Dianthus caryophyllus]	ko04075//Plant hormone signal transduction	-	-	-
Unigene0038851	690	7.99227	1.36151	2.42926	1.76217	-2.5534	-1.71809	-2.18125	pyrabactin resistance [Dianthus caryophyllus]	ko04075//Plant hormone signal transduction	-	-	-
Unigene0020709	453	3.99992	-	9.93212	-	-	1.31213	-	pyrabactin resistance [Dianthus caryophyllus]	ko04075//Plant hormone signal transduction	-	-	-
Unigene0027245	517	3.2	-	-	9.40732	-	-	1.55571	Regulatory components of ABA receptor 3 [Theobroma cacao]	ko04075//Plant hormone signal transduction	-	-	-
Unigene0038234	1121	71.683	33.3539	-	-	-1.10377	-	-	Regulatory components of ABA receptor 3 [Theobroma cacao]	ko04075//Plant hormone signal transduction	-	-	-
Unigene0037759	925	1.19236	-	0.001	-	-	-10.2196	-	SAUR family protein [Populus trichocarpa]	ko04075//Plant hormone signal transduction	-	-	GO:0009725//response to hormone stimulus;GO:0070838//divalent metal ion transport
Unigene0039593	403	6.64653	-	1.75128	0.001	-	-1.9242	-12.6984	SAUR family protein [Populus trichocarpa]	ko04075//Plant hormone signal transduction	GO:0042579//microbody	GO:0005515//protein binding	GO:0009725//response to hormone stimulus;GO:0009664//plant-type cell wall organization;GO:0000904//cell morphogenesis involved in differentiation
Unigene0034703	677	46.6635	-	15.507	17.7605	-	-1.58937	-1.39362	SAUR family protein [Populus trichocarpa]	ko04075//Plant hormone signal transduction	-	-	-
Unigene0010080	374	0.842577	-	10.3789	9.75317	-	3.6227	3.53299	SAUR family protein [Populus trichocarpa]	ko04075//Plant hormone signal transduction	-	-	-
Unigene0021557	745	0.211493	9.07916	6.9866	8.52306	5.42388	5.04591	5.33269	SAUR family protein [Populus trichocarpa]	ko04075//Plant hormone signal transduction	-	-	-
Unigene0043774	1119	51.3238	20.1489	-	-	-1.34893	-	-	SAUR family protein [Populus trichocarpa]	ko04075//Plant hormone signal transduction	-	-	-
Unigene0032422	881	25.4853	-	6.80931	8.28079	-	-1.90409	-1.62183	SAUR family protein [Theobroma cacao]	ko04075//Plant hormone signal transduction	-	-	-
Unigene0033171	385	44.8131	13.1766	22.227	-	-1.76594	-1.01161	-	SAUR family protein [Theobroma cacao]	ko04075//Plant hormone signal transduction	-	-	-
Unigene0044828	1354	80.061	-	168.753	197.76	-	1.07574	1.30458	SAUR family protein [Theobroma cacao]	ko04075//Plant hormone signal transduction	-	-	GO:0050789//regulation of biological process;GO:0009725//response to hormone stimulus;GO:0009627//systemic acquired resistance
Unigene0119854	824	3.82432	-	8.99336	-	-	1.23366	-	SAUR family protein [Theobroma cacao]	ko04075//Plant hormone signal transduction	-	-	-
Unigene0012223	403	0.001	-	5.69165	3.01711	-	12.4746	11.559	SAUR family protein [Theobroma cacao]	ko04075//Plant hormone signal transduction	-	-	GO:0009725//response to hormone stimulus
Unigene0043711	651	4.35655	-	-	0.415052	-	-	-3.39182	SAUR family protein [Theobroma cacao]	ko04075//Plant hormone signal transduction	-	GO:0005515//protein binding	GO:0009725//response to hormone stimulus
Unigene0049869	1252	3.96422	-	-	1.29488	-	-	-1.61421	SAUR family protein [Theobroma cacao]	ko04075//Plant hormone signal transduction	-	-	-
Unigene0039589	677	7.68027	-	-	0.199556	-	-	-5.26629	SAUR-like auxin-responsive protein family [Theobroma cacao]	ko04075//Plant hormone signal transduction	GO:0042579//microbody	GO:0005515//protein binding	GO:0009725//response to hormone stimulus;GO:0009664//plant-type cell wall organization;GO:0000904//cell morphogenesis involved in differentiation
Unigene0028566	1685	4.86245	0.111506	-	0.400889	-5.44648	-	-3.60041	SAUR-like auxin-responsive protein family [Theobroma cacao]	ko04075//Plant hormone signal transduction	-	-	-
Unigene0052517	2170	20.8751	8.22552	9.26926	9.77448	-1.34361	-1.17126	-1.09469	serine/threonine protein kinase [Prunus persica]	ko04075//Plant hormone signal transduction	-	GO:0032550;GO:0004674//protein serine/threonine kinase activity	GO:0006468//protein phosphorylation
Unigene0052515	639	6.90412	0.001	-	-	-12.7532	-	-	serine/threonine protein kinase [Prunus persica]	ko04075//Plant hormone signal transduction	-	GO:0032550;GO:0004702//receptor signaling protein serine/threonine kinase activity	GO:0032147//activation of protein kinase activity
Unigene0048510	1458	6.15983	-	2.72286	-	-	-1.17777	-	Serine/threonine-protein kinase SAPK3 isoform 2, partial [Theobroma cacao]	ko04075//Plant hormone signal transduction	-	-	-
Unigene0035215	748	87.4174	18.0855	24.1781	34.8586	-2.27309	-1.85422	-1.32641	SHAGGY-related protein kinase dZeta isoform 1 [Theobroma cacao]	ko04075//Plant hormone signal transduction	-	-	-
Unigene0063414	1159	31.2677	-	7.6879	7.1105	-	-2.02401	-2.13665	Signal transduction histidine kinase [Theobroma cacao]	ko04075//Plant hormone signal transduction	GO:0031090//organelle membrane	GO:0004673//protein histidine kinase activity;GO:0032550;GO:0004871//signal transducer activity	GO:0000160//two-component signal transduction system (phosphorelay);GO:0006468//protein phosphorylation;GO:0006351//transcription, DNA-dependent
Unigene0050527	1134	40.0157	-	19.6824	18.8234	-	-1.02366	-1.08804	Somatic embryogenesis receptor-like kinase 1 isoform 2 [Theobroma cacao]	ko04075//Plant hormone signal transduction;ko04626//Plant-pathogen interaction	-	-	-
Unigene0072482	1595	1.87691	-	0.221243	-	-	-3.08466	-	Transcriptional factor B3 family protein / auxin-responsive factor AUX/IAA-related [Theobroma cacao]	ko04075//Plant hormone signal transduction	-	GO:0005488//binding	GO:0009725//response to hormone stimulus;GO:0050794//regulation of cellular process;GO:0006351//transcription, DNA-dependent
Unigene0072483	2610	13.915	4.1033	2.80548	1.70816	-1.76178	-2.31032	-3.02613	Transcriptional factor B3 family protein / auxin-responsive factor AUX/IAA-related [Theobroma cacao]	ko04075//Plant hormone signal transduction	GO:0043231//intracellular membrane-bounded organelle	GO:0005515//protein binding;GO:0001071//nucleic acid binding transcription factor activity;GO:0000975//regulatory region DNA binding	GO:0009908//flower development;GO:0045229//external encapsulating structure organization;GO:0035194//posttranscriptional gene silencing by RNA;GO:0009755//hormone-mediated signaling pathway;GO:0006342//chromatin silencing;GO:0010051//xylem and phloem pattern formation;GO:0022610;GO:0009933//meristem structural organization;GO:0007015//actin filament organization;GO:0009943//adaxial/abaxial axis s…
Unigene0072481	2609	3.41213	-	1.01442	0.621385	-	-1.75002	-2.45711	Transcriptional factor B3 family protein / auxin-responsive factor AUX/IAA-related [Theobroma cacao]	ko04075//Plant hormone signal transduction	GO:0043231//intracellular membrane-bounded organelle	GO:0005515//protein binding;GO:0001071//nucleic acid binding transcription factor activity;GO:0000975//regulatory region DNA binding	GO:0009908//flower development;GO:0045229//external encapsulating structure organization;GO:0035194//posttranscriptional gene silencing by RNA;GO:0009755//hormone-mediated signaling pathway;GO:0006342//chromatin silencing;GO:0010051//xylem and phloem pattern formation;GO:0022610;GO:0009933//meristem structural organization;GO:0007015//actin filament organization;GO:0009943//adaxial/abaxial axis s…
Unigene0072480	2553	2.28351	0.367975	-	0.317508	-2.63357	-	-2.84639	Transcriptional factor B3 family protein / auxin-responsive factor AUX/IAA-related [Theobroma cacao]	ko04075//Plant hormone signal transduction	GO:0043231//intracellular membrane-bounded organelle	GO:0005515//protein binding;GO:0001071//nucleic acid binding transcription factor activity;GO:0000975//regulatory region DNA binding	GO:0009908//flower development;GO:0045229//external encapsulating structure organization;GO:0035194//posttranscriptional gene silencing by RNA;GO:0009755//hormone-mediated signaling pathway;GO:0006342//chromatin silencing;GO:0010051//xylem and phloem pattern formation;GO:0022610;GO:0009933//meristem structural organization;GO:0007015//actin filament organization;GO:0009943//adaxial/abaxial axis s…
Unigene0076126	294	10.7185	1.27815	-	-	-3.06797	-	-	Transcriptional factor B3 family protein / auxin-responsive factor AUX/IAA-related isoform 2 [Theobroma cacao]	ko04075//Plant hormone signal transduction	GO:0043231//intracellular membrane-bounded organelle	GO:0003676//nucleic acid binding;GO:0005515//protein binding	GO:0009755//hormone-mediated signaling pathway;GO:0006351//transcription, DNA-dependent
Unigene0072939	1619	35.7166	5.91865	1.68921	2.00271	-2.59326	-4.40217	-4.15657	Transcriptional factor B3 family protein / auxin-responsive factor AUX/IAA-related isoform 4 [Theobroma cacao]	ko04075//Plant hormone signal transduction	GO:0043231//intracellular membrane-bounded organelle	GO:0003676//nucleic acid binding	GO:0006351//transcription, DNA-dependent;GO:0009719
Unigene0072942	1086	17.0474	6.92037	3.81802	5.22484	-1.30063	-2.15866	-1.7061	Transcriptional factor B3 family protein / auxin-responsive factor AUX/IAA-related isoform 4 [Theobroma cacao]	ko04075//Plant hormone signal transduction	-	-	-
Unigene0072943	742	9.87417	3.54506	2.37791	-	-1.47785	-2.05396	-	Transcriptional factor B3 family protein / auxin-responsive factor AUX/IAA-related isoform 4 [Theobroma cacao]	ko04075//Plant hormone signal transduction	GO:0043231//intracellular membrane-bounded organelle	GO:0003676//nucleic acid binding;GO:0001071//nucleic acid binding transcription factor activity	GO:0003002//regionalization;GO:0009725//response to hormone stimulus;GO:0042445//hormone metabolic process;GO:0045087//innate immune response;GO:0009799//specification of symmetry;GO:0009791//post-embryonic development;GO:0006351//transcription, DNA-dependent;GO:0001708//cell fate specification;GO:0009653//anatomical structure morphogenesis;GO:0003006//developmental process involved in reproducti…
Unigene0072937	2272	19.4178	8.43512	9.04727	-	-1.2029	-1.10183	-	Transcriptional factor B3 family protein / auxin-responsive factor AUX/IAA-related isoform 6, partial [Theobroma cacao]	ko04075//Plant hormone signal transduction	-	-	-
Unigene0051581	1736	30.5866	11.1477	7.47029	6.45925	-1.45615	-2.03366	-2.24346	transport inhibitor response 1 [Dimocarpus longan]	ko04075//Plant hormone signal transduction	GO:0043231//intracellular membrane-bounded organelle;GO:0031461//cullin-RING ubiquitin ligase complex	GO:0042562//hormone binding;GO:0043168;GO:0019787//small conjugating protein ligase activity	GO:0009755//hormone-mediated signaling pathway;GO:0009886//post-embryonic morphogenesis;GO:0009555//pollen development;GO:0009607//response to biotic stimulus;GO:0032446//protein modification by small protein conjugation;GO:0019941//modification-dependent protein catabolic process;GO:0048437//floral organ development;GO:0009267//cellular response to starvation;GO:0007623//circadian rhythm
Unigene0051583	316	28.1717	57.0799	63.3736	-	1.01874	1.16964	-	transport inhibitor response 1 [Dimocarpus longan]	ko04075//Plant hormone signal transduction	-	GO:0043168	GO:0009755//hormone-mediated signaling pathway
Unigene0051584	459	66.9381	29.882	-	20.3091	-1.16355	-	-1.7207	transport inhibitor response 1 [Dimocarpus longan]	ko04075//Plant hormone signal transduction	GO:0043231//intracellular membrane-bounded organelle;GO:0031461//cullin-RING ubiquitin ligase complex	GO:0042562//hormone binding;GO:0043168;GO:0019787//small conjugating protein ligase activity	GO:0048437//floral organ development;GO:0009886//post-embryonic morphogenesis;GO:0009267//cellular response to starvation;GO:0019941//modification-dependent protein catabolic process;GO:0007623//circadian rhythm;GO:0009755//hormone-mediated signaling pathway;GO:0009555//pollen development;GO:0009607//response to biotic stimulus
Unigene0032281	721	12.3471	-	-	4.30969	-	-	-1.51851	Two-component response regulator ARR5 [Theobroma cacao]	ko04075//Plant hormone signal transduction	-	GO:0004871//signal transducer activity;GO:0016772//transferase activity, transferring phosphorus-containing groups	GO:0006351//transcription, DNA-dependent;GO:0006796//phosphate-containing compound metabolic process;GO:0007165//signal transduction
Unigene0044610	567	10.0039	27.1725	-	-	1.44158	-	-	Two-component response regulator ARR9 isoform 2 [Theobroma cacao]	ko04075//Plant hormone signal transduction	-	-	-
Unigene0032280	1233	2.55575	0.304766	0.143099	0.547849	-3.06797	-4.15866	-2.2219	type-a arp3-like response regulator [Populus trichocarpa]	ko04075//Plant hormone signal transduction	GO:0043231//intracellular membrane-bounded organelle	GO:0004871//signal transducer activity;GO:0016772//transferase activity, transferring phosphorus-containing groups;GO:0005488//binding	GO:0006351//transcription, DNA-dependent;GO:0009813//flavonoid biosynthetic process;GO:0048511//rhythmic process;GO:0009639//response to red or far red light;GO:0009755//hormone-mediated signaling pathway;GO:0006605//protein targeting;GO:0006796//phosphate-containing compound metabolic process;GO:0009626//plant-type hypersensitive response
Unigene0034311	513	4.60707	-	11.694	-	-	1.34384	-	type-a response regulator [Populus trichocarpa]	ko04075//Plant hormone signal transduction	-	-	-
Unigene0021784	438	3.95704	-	0.001	0.001	-	-11.9502	-11.9502	xyloglucan endotransglycosylase/hydrolase [Musa acuminata AAA Group]	ko04075//Plant hormone signal transduction	GO:0005576//extracellular region;GO:0030312//external encapsulating structure	GO:0016798//hydrolase activity, acting on glycosyl bonds;GO:0016758//transferase activity, transferring hexosyl groups	GO:0044042//glucan metabolic process
Unigene0021785	357	3.08945	-	0.001	-	-	-11.5931	-	xyloglucan endotransglycosylase/hydrolase [Neolamarckia cadamba]	ko04075//Plant hormone signal transduction	GO:0043231//intracellular membrane-bounded organelle;GO:0005576//extracellular region;GO:0030312//external encapsulating structure	GO:0016798//hydrolase activity, acting on glycosyl bonds;GO:0016758//transferase activity, transferring hexosyl groups	GO:0044042//glucan metabolic process
Unigene0041103	515	12.5438	-	47.1081	-	-	1.909	-	xyloglucan endotransglycosylase/hydrolase precursor XTH-36 [Populus tremula x Populus tremuloides]	ko04075//Plant hormone signal transduction	GO:0005576//extracellular region;GO:0030312//external encapsulating structure	GO:0052736;GO:0016758//transferase activity, transferring hexosyl groups	GO:0044042//glucan metabolic process
Unigene0043093	1278	6.53426	13.2316	23.8844	-	1.01789	1.86998	-	ZIM motif family protein [Zea mays]	ko04075//Plant hormone signal transduction;ko04626//Plant-pathogen interaction	-	-	-
